# Supplementary material for: Amphioxus encodes the largest known family of green fluorescent proteins, which have diversified into distinct functional classes
Source: BMC Evol Biol. 2009 Apr 21;9:77. doi: 10.1186/1471-2148-9-77 (PMC2679011; doi:10.1186/1471-2148-9-77)
Supplement: Additional file 1 — Zip file containing predicted cDNA and protein sequences for all GFP sequences including alleles, and Ka/Ks substitution rates calculated using pairwise and tree-based methods. [file 1471-2148-9-77-S1.zip]

Archive with 14 entries (11 files):
- Bomati etal_SOM package/
- Bomati etal_SOM package/.DS_Store
- __MACOSX/
- __MACOSX/Bomati etal_SOM package/
- __MACOSX/Bomati etal_SOM package/._.DS_Store
- Bomati etal_SOM package/GFP.fa
- __MACOSX/Bomati etal_SOM package/._GFP.fa
- Bomati etal_SOM package/GFP.pep
- __MACOSX/Bomati etal_SOM package/._GFP.pep
- Bomati etal_SOM package/KaKs.xls
- __MACOSX/Bomati etal_SOM package/._KaKs.xls
- Bomati etal_SOM package/kaks_tree.pdf
- Bomati etal_SOM package/Table S1 ESTs rev.xls
- __MACOSX/Bomati etal_SOM package/._Table S1 ESTs rev.xls
