# Supplementary material for: Amphioxus encodes the largest known family of green fluorescent proteins, which have diversified into distinct functional classes
Source: BMC Evol Biol. 2009 Apr 21;9:77. doi: 10.1186/1471-2148-9-77 (PMC2679011; doi:10.1186/1471-2148-9-77)
Supplement: Additional file 1 — Zip file containing predicted cDNA and protein sequences for all GFP sequences including alleles, and Ka/Ks substitution rates calculated using pairwise and tree-based methods. [file 1471-2148-9-77-S1.zip › Bomati etal_SOM package/GFP.fa]

>GFPa1
ATGCCTCTGCCCGCAACCCACGACATCCACCTTCACGGCTCCATCAACGGCCACGAGTTCGACATGGTGGGGGGAGGAAAAGGCGACCCGAACGCCGGCTCGCTGGTGACCACAGCGAAATCCACCAAGGGTGCCCTGAAGTTCTCTCCCTACTTGATGATCCCCCACCTCGGGTACGGGTACTACCAGTACCTCCCCTACCCGGACGGACCCTCGCCTTTCCAGACCTCCATGTTGGAAGGATCGGGGTATGCAGTCTACCGCGTGTTCGACTTTGAAGACGGAGGCAAGCTGACTACCGAGTTTAAGTACTCCTACGAGGGTTCCCATATCAAGGCCGACATGAAGCTGATGGGAAGCGGTTTCCCTGACGACGGCCCAGTCATGACCAGCCAGATTGTCGACCAGGACGGCTGCGTGTCCAAGAAGACGTATCTTAACAACAACACCATCGTGGACAGCTTCGACTGGAGTTACAACCTGCAGAATGGGAAGCGCTACAGGGCCCGAGTGTCGAGCCACTACATCTTCGACAAGCCCTTTTCAGCCGATCTCATGAAGAAGCAGCCGGTCTTCGTGTACCGCAAGTGCCACGTGAAGGCTTCCAAGACCGAAGTCACCCTGGACGAGAGGGAGAAGGCGTTCTACGAGCTGGCTTAG

>GFPa2
ATGCCTCTGCCCGCAACTCATGAAATCCACCTCCACGGCTCCATCAACGGCCACGAGTTCGACCTGGCTGGCGGTGGAAAAGGCGACCCGAACGCCGGCTCGCTGGTGACCACAGCGAAATCCACCAAGGGTCCCCTGAAGTTCTCTCCCCACTTGATGATCCCCCACCTCGGGTACGGGTACTACCAGTACCTCCCCTACCCGGACGGACCCTCGCCTTTCCAGGCCACCATGTTGGAAGGATCGGGGTATACAGTCCACCGCGTGTTTGACTTCGAAGATGGAGGCAAGCTGTCCATCGAGTTTAAGTACTCCTACGAGGGTTCCCATATTAAGGCCGACATGAAGTTCACGGGAACCGGTTTCCCTGAGGATGGGCCGGTCATGACCAGCCAGATTGTCGACCAGGACGGCTGCGTGTCCAAGAACACCTACCTCAACGACAACACCATCGTGGACAACTTCGACTGGACTTACAATCTGCAGAACGGAAAGCGCTACAGAGCCCGAGTGACGAGCCACTACATCTTCGACAAGCCCTTTTCAGCCGATCTCATGAAGAAGCAGCCGGTCTTCGTGTACCGCAAGTGCCACGTGAAGGCTTCCAAGACCGAGATCAACCTCGACGAGAGGGAGAAGGCGTTCTATGAGCTGGCTTAG

>GFPa3
ATGCCTCTGCCCGCAACCCATGAGATCCACATCTATGGCTCCGTCAACGGCCACGAGTTCGACCTGGTGGGCGGAGGGAAAGGCGACCCGAACGCCGGCTCGCTGGTGACCGAAGTAAAATCCACCATGGGTCCCCTGAAGTTCTCTCCCCACTTGATGATCCCCCACCTCGGGTACGGGTACTACCAGTACCTCCCCTACCCGGACGGACCATCGCCTTTCCAGACCGCCATGCTCGATGGATCGGGGTATTCAGTCCATCGCGTGTTCGACTTCGAAGACGGAGGCAAGCTGACCCTCGAGTTTAAGTACTCCTACGAGGGTTCCCATATCAAGGCCGACATGAAGTTCACGGGAAGCGGTTTCCCTGACGACGGTCCAGTCATGACCAGCCAGATTGTCGACGAAGACGGCTGCGTGTCTAAGAACACCATCCATAACGACAACACCATCGTGGACAACTTCGACTGGACTAATGTCCTACAGAATGGAAAGCGCTACAGGGCCCACGTGACCAGCCACTACATCTTCGGGAAGCCCCTCGCGGCCGATGTAATGAAGAAGCAGCCGGTCTTCGTGTACCGCAAGTGCTACGTGAAGTCTACCAAGACCGAGATCACCCTGGACGAGCGAGAGAAGGCGTTCTACGAGGTGGTTTAG

>GFPa4
ATGCCTCTGCCCGCAACCCATGAAATCCACCTTCACGGCTCCGTCAACGGCCACGAGTTCGACTTGGTGGGCGGTGGAAAAGGCGACCCGAAAGCCGGCTCGCTGGTGACCGAAGTGAAATCCACCAAGGGTCCGCTGAAGTTCTCTCCCCACTTGATGATCCCCCACCTCGGGTACGGGTACTACCAGTACCTCCCCTACCCGGACGGACCCTCGCCTTTCCAGACCGCCATGCTCGATGGATCGGGGTACAAAGTCCACCGTGTGTTCAACTTTGAGGACGGTGGCGTGTTGTCCATCGACTACAATTATTCCTACGAGGGGACTCACATCAAGTCCGACTTTAAGCTGATGGGAAGCGGTTTCCCTGACGACGGCCCAGTCATGACCAGCCAGATTGTCGACCAGGACGGCTGCGTGTCCAAGAAGACGTATCTTAACGACAACACCATCGTGGACAGCTTCGACTGGTCTTACAACCTACAGAATGGGAAGCGCTACAGGGCCCGAGTGACGAGCAACTACATCTTCGGGAAGCCTCTCGCTGCCGATGTTATGAAGAAGCAGCCGGTCTTCGTTTACCGCAAGTGTTACGTGAAGTCTACCAAGACCGAGATCACCCTGGACGAGAGGGAGAAGGCGTTCTATGAGCTGGCTTAG

>GFPa5
ATGCCTCTGCCCGCAACCCATGAAATCCACCTTCACGGCTCTGTCAACGGCCACGAGTTCGACTTGGTGGGCAGTGGAAAAGGTGACCCGAAAGCCGGCTCGCTGGTGACCGAAGTGAAATCCACCATGGGTCCCCTGAAGTTCTCTCCTCACTTGATGATCCCCCACCTCGGGTACGGGTACTACCAGTACCTCCCCTACCCGGACGGACCCTCGCCTTTCCAGACCGCCATGCTCGATGGATCGGGGTATAAAGTCCACCGTGTGTTCAACTTTGAGGACGGTGGCGTGTTGTCCATCGACTACAATTATGCCTACGAGGGGACTCACATCAAGTCCGACTTTAAGCTGATGGGAAGCGGTTTCCCTGACGACGGCCCAGTCATGACCAGCCAAATTGTCGACCAGGACGGCTGCGTGTCCAAGAAGACGTATCTTAACGACAACACCATCGTGGACAGCTTCGACTGGTCTTACAATCTGCAGAATGGGAAGCGCTACAGGGCTCGAGTGACGAGCAACTACATCTTCGGGAAGCCCCTCGCGGCCGATGTAATGAAGAAGCAGCCGGTCTTCGTGTACCGCAAGTGCTACGTGAAGTCTACCCAGACCGAGATCACCCTGGACGAGAGGGAGAAGGCGTTCTACGAAGTGGTTTAA

>GFPb1
ATGCCTCTTCCAAAGACCCACGAGTTGCACATCTTTGGTTCCTTCAATGGTGTTGAGTTTGACATGGTTGGTCGCGGCATCGGCAACCCTAATGAGGGGTCTGAGGAACTGAACGCGAAGTTCACCAAGGGTCCCCTGAAGTTCTCCCCCTACATCCTGGTCCCCCACCTCGGGTACGCTTACTACCAGTACCTGCCCTTCCCTGACGGGATGTCGCCTTTCCAGGCCGCCATGCACGACGGCTCGGGCTATCAAGTGCATCGCACGATTCAGTATGAAGACGGTGCCTCCGTGACTGCCCACTACCGCTACACCTACGAGGGAAGCCACATCAAAGGGGAGTTTCAGGTGATCGGGACCGGATTTCCTCCTGACGGTCCTGTGATGACCAACAAGCTCACCGCTATGGACTGGAGCGTGACCAAGATGCTGTACCCGAACGACAAGACCATCCTCAGCACTGTCGACTGTAGCTACACCACCACCGAGGGCAAACGCTACCAGAGCAAAATGCGTGAAAACAACACCTTCGCCAAGCCGATGGCGGCCGACATCCTGCAGAAGCAGCCGATGTTCGTGTTCCGTAAGACGGAGCTCCAGCACTCCAAGACCGAGCTCACCTTCAAGGAGTGGCAGAAAGCCTTCACCGATGTGATGTGA

>GFPb1a
ATGCCTCTTCCAAAGACCCACGAGTTGCACATCTTTGGTTCCTTCAATGGTGTTGAGTTTGACATGGTTGGTCGCGGCATCGGCAACCCTAATGAGGGGTCTGAGGAACTTAACGCGAAGTTCACCAAGGGTCCCCTCAAGTTCTCCCCCTACATACTGGTCCCTCACCTCGGGTACGCTTACTACCAGTACCTGCCCTTCCCTGACGGGATGTCGCCTTTCCAGGCCGCCATGCACGACGGCTCGGGCTATCAAGTGCATCGCACGATTCAGTATGAAGACGGTGCCTCCGTGACTGCCCACTACCGCTACACCTACGAGGGAAGCCACATCAAAGGGGAGTTTCAGGTGATCGGGACCGGATTTCCTCCTGACGGTCCTGTGATGACCAACAAGCTCACCGCTATGGACTGGAGCGTGACCAAGATGCTGTACCCGAACGACAAGACCATCCTCAGCACTGCCGACTGTAGCTACACCACCACCGCGGGCAAACGCTACCAGAGCAAAATGCGTGAAAACAACACCTTCGCCAAGCCGATGGCGGCCGACATCCTGCAGAAGCAGCCGATGTTCGTGTTCCGTAAGTCGGAGCTCCAGCACTCCAAGACCGAGCTCACCTTCAAGGAGTGGCAGAAAGCCTTCACCGATGTGATGTGA

>GFPb2
ATGCCTCTTCCAAAGACCCACGAGTTGCACATCTTTGGTTCCTTCAATGGTGTAGAGTTTGACATGGTTGGTGAAGGCACCGGTAACCCTAATGAGGGGTCTGAGGAGCTAAAACTGAAGTCCACCAATGGTCCCCTGAAGTTCTCCCCCTACATCCTGGTCCCTCACCTCGGGTACGCTTTCAACCAGTACCTGCCCTTCCCTGACGGGATGTCGCCTTTCCAGGCCGCCATGCAGGACGAATCGGGGTACCAAGTGCATCGCACGTTGCAGTATGAAGACGGTGCCTTCGTGACTGCTAACTTACGCTACACCTACGAGGGAAGCCACATCAAAGGGGAGTTTCAGGTGATCGGGACCGGTTTTCCTCCTGACGGTCCTGTGATGACCAACAAGCTCACCGCTATGGACTGGAGCGTGGTCAAGTTTGTGTACCCCAACGACAAGACCATCCTCAGCACTTTCGACAAGACCTACACCACCACCGAGGGCAAACGCTACCAGTGCACATTTCGTGAAAACAGCACCTTCGCCAAGCCGATGGCGGCCGACATCCTGCAGAAGCAGCCGATGTTCATCTTCCATAAGACGGAGCTCCAGCACTCCAACAATGCCGAGCTCACCTTCAAGGAGAAGCAGACAGCTTTCTCCGATATGAAGTGA

>GFPb2a
ATGCCTCTTCCAAAGACCCACGAGTTGCACATCTTTGGTTCCTTCAATGGTGTTAAGTTTGACATGGTTGGTGAAGGCACCGGTAACCCTAATGAGGGGTCTGAGGAGCTAAAACTGAAGTCCACCAATGGTCCCCTGAAGTTCTCCCCCTACATCCTGGTCCCTCACCTCGGGTACGCTTTCAACCAGTACCTGCCCTTCCCCGACGGGATGTCTCCTTTCCAGGCCGCCATGCAGGACGAATCGGGGTATCAAGTGCATCGCACGTTGCAGTATGAAGACGGTGCCTTCGTGACTGCTAACTTACGCTACACCTACGAGGGAAGTCACATCAAAGGGGAGTTCCAGGTGATCGGGACCGGTTTTCCTCCTGATGGTCCTGTGATGACCAACAAGCTCACCGCTTTGGACTGGAGCGTGGTCAAGTTTGTGTACCCCAACGACAAGACCATCCTCAGCACTTTCGACAAAACCTACACCACCACCGATGGCAAACGCTACCAGTGCACATTTCGTGAAAACAACACCTTCGCCAAGCCGATGGCGGCCGACATCCTGCAGAAGCAGCCGATGTTCATTTTCCATAAGACGGAGCTCCAGCACTCTAACAACGCCGAGCTCACCTTCAAGGAGAAGCAGACAGCCTTCTCCGATATGAAGTGA

>GFPb3
ATGCCTCTTCCAACAACCCACGAGTTGCATATCTTTGGTACCTTCAATGGTGTCGAGTATGACATGGTGGGCCGTGGCAAGGGTAACCCTAATGATGGATACGAAGAGCTAAACCTGAAGTCCACCAAGGGTCCCCTCAAGTTCTCCCCATGGATCCTGGTCCCTCAGATTGGGTACGGCTTCCACCAGTACCTGCCCTACCCTGACGGGATGTCGCCTTTCCAGGCCGCCATGCACGATGGCTCCGGCTATCAAGTGCATCGCACGCTGGACTTTGAAGACGGTGCCACCCTGACTGCCGACTTCCGCTACACCTACGAGGGGAGCCACATCAAAGGAGAGTTTAAGGTGATCGGGACCGGATTCCCTGCTGACGGTCCTGTGATGACCAACAAGCTCACTGCTGCGGACTGGTGTGTGAACAAGATGCTGTACCCGGACGACAAGACCATCAACAGCACCTTCGACTGGAGCTACACCACTTCCGAGGGCAAACGCTACCAGAGCACAGTGAGGGAAAACTACACCTTCGCCAAGCCAATGGCCGCCAACATCCTGCAGAAGCAGCCGATGTTCGTGTTCCGTAAGACGGAGCTCCAGCACTCCAAGACCGAGCTCACCTTCAAGGAGTGGCAGAAAGCCTTCACCGATGTGATGTAA

>GFPb3a
ATGCCTCTCCCAACGACCCACGAATTGCACATCTTTGGTTCCTTCAATGGTGTGGAGTTTGATATGGTTGGTCGCGGCATCGGCAACCCTAATGACGGGTATGAGGAGCTAAACCTGAAGTCCACCAAGGGTGCCCTCAAGTTCTCCCCCTGGATCCTGGTGCCTCAGATCGGGTACGGCTTCCACCAGTACCTGCCTTACCCGGACGGAATGTCGCCTTTCCAGGCCGCCATGCAGGACGGCTCAGGGTACCAAGTCCATCGCACGATGCAGTTTGAAGACGGTGCCTCTCTGACTGCCCACTTCCGCTACACCTACGAGGGAAGCCACATCAAAGGGGAGTTTCAGGTGATCGGGACCGGATTCCCTGCTGACGGTCCTGTGATGACCAACAAGCTCACCGCTGCGGACTGGTGCGTGGTCAAGATGGTGTACCCCAACGACAAGACCATCCTCAGCACTTTCGACTGGACCTACACCACCACCGAGGGCAAACGCTACCAGAGTACGGTGAGGACCAACTACACCTTCGCCAAGCCGATGGCCGCCAACATCCTGCAGAAGCAGCCGATGTTCGTGTTCCGTAAGACGGAGCTCCAGCACTCCAAGACCGAGCTTACCTTCAAGGAGTGGCAGAAAGCCTTCACCGATGTGATGTAA

>GFPb4
ATGCCTCTTCCAACTACCCACGAGTTGCACATCTTTGGTTCCTTCAATGGTGTGGAGTTTGACTTGGTGGGCCGTGGCGAAGGTAATCCAAAGGATGGGTCTCAGAACCTACACCTGAAGTCCACCAAGGGTCCCCTACAGTTCTCCCCGTGGATGCTGATCCCTCACATCGGGTACGGCTTCTACCAGTACCTGCCTTACCCGGACGGCGAGATGTCGCCTTACCAGGCCGCCATGTATGGTGGCTCAGGGTACCTAATGCATCGCACAATGCAATATGAAGACGGTGCCAAGATTAGTGGCCACTACAAATACACCTACGAGGGAAGCCACGTGAAAGGAGAATTTCAGCTCATCGGGACCGGATTCCCTACTGACGGTCCTGTGATGACCAACCAGCTCACCGCTGCGGACTGGTGCGTGGACAAGTTGCTGTACCCCAACGACAAGACCATTATCAGCAAGTTCGACTGGAGCTACACCACTACCGATGGCAAACGCTACCAAGCCAAGGTGCAGACAAACTTCGACTTCGCTAAGCCGATGGCGGCCAACTACCTGCAGAAGCAGCCGATGTTCGTGTTCCGTAAGGTTGAGCTCGAGCACTCCAAGACCGAGGTCAAATTCAAGCAGTGGCAGAAAGCATTCCACGATATCATGTGA

>GFPb4a
ATGCCTCTTCCAACTACCCACGAGTTGCACATCTTTGGTTCCTTCAATGGTGTGGAGTTTGACTTGGTGGGCCGTGGCGAAGGTAATCCAAAGGATGGGTCTCAGAACCTACACCTGAAGTCCACCAAGGGTGCCCTCCAGTTCTCCCCATGGATGCTGGTCCCTCACATCGGGTACGGCTTCTACCAGTACCTGCCTTACCCGGACGGCGAAATGTCGCCTTACCAGGCCGCCATGTATGGTGGCTCAGGNNNNNNNNNNNNNNNNNNNNNNNNNNNNNNNNNNNNNNNNNNNNNNNNNNNNNNNNNNNNNNNNNNNNNNNNNNNNNNNNNNNNNNNNNNNNNNNNNNNNNNNNNNNNNNNNNNNNNNNNNNNNNNNNNNNNNNNNNNNNNNNNNNNNNNNNNNNNNNNNNNNNNNNNNNNNNNNNNNNNNNNNNNNNNNNNNNNNNNNNNNNNNNNNNNNNNNNNNNNNNNNNNNNNNNNNNNNNNNNNNNNNNNNNNNNNNNNNNNNNNNNNNNNNNNNNNNNNNNNNNNNNNNNNNNNNNNNNNNNNNNNNNNNNNNNNNNNNNNNNNNNNNNNNNNNNNNNNNNNNNNNNNNNNNNNNNNNNNNNNNNNNNNNNNNNNNNNNNNNNNNNNNNNNNNNNNNNNNNNNNNNNNNNNNNNN

>GFPc1
ATGCCTCTTCCAACGACTCACGAGGTGCACGTCTATGGCTCTATCAACGGTGTTGAGTTTGACTTGGTGGGTAGCGGCAAAGGCAACCCGAAGGATGGTTCTGAGGAGATCCAAGTGAAGTCCACTAAGGGTCCCCTCGGGTTCTCCCCGTACATCGTGGTCCCCAACATCGGGTACGGCTTCCACCAGTACTTGCCCTTCCCCGACGGGATGTCGCCTTTCCAGGCCGCCGCGGACGATGGCTCGGGGTACGTAGTCCATCGTAATATTCAGTTTGAAGACGGCGCCTCGCTGACTGGCATCTACCGATATTCCTACGATGCAGGTCACATCAAAGGAGAGTTTCGTGTGGTTGGCAGTGGTTTCCCTGCTGACGGTCCTGTGATGACCAAATCGCTCACGGCTGTGGACTGGAGCGTGGCTACCATGCTGTTCCCGAACGACACCACCGTTGTCTCCACCATTGACTGGACTTGCCCCACTACCAGCGGCAAACGCTACCACGCCACGGTGAGGACCAACTACACCTTCGCCAAGCCGATAGCGGGCAGCATTCTCCAGAAGCAGCCAATGTTCGTGTTTCGTAAGACGGAAGTCAAGGCCTCTGACTCCGAGATCAACCTCAAGGAGTCGCAGAAGGCCTTTCATGACCTCGTGTGA

>GFPc1a
ATGCCTCTTCCAACGACTCACGAGGTGCACGTCTATGGCTCTATCAACGGTGTTGAGTTTGACTTGGTGGGTAGCGGCAAAGGCAACCCGAAGGATGGTTCTGAGGAGATCCAAGTGAAGTCCACTAAGGGTCCCCTCGGATTCTCCCCGTACATCGTGGTGCCCAACATCGGGTACGGCTTCCACCAGTACCTGCCCTTCCCAGACGGGATGTCGCCTTTCCAGGCCGCTGCGGACGATGGCTCGGGCTACGTAGTCCATCGTACGATTCAGTTTGAAGACGGTGCCTCGCTGACTGGCAACTACCGATATTCCTACGATGGAGGCCACATCAAAGGAGAGTTTCATGTGGTTGGCAGCGGTTTCCTTGGTGACGGCCCTGTGATGACCAAATCGCTCACGGCTGTGGACTGGAGTGTGGCGACCATGCTCTTCCCAAACGACACCACCGTTGTCTCCACCATTGACTGGACTTGCCCCACTACCAGCGGCAAACGCTACCATGCCACGGTGAGGACCAACTACACCTTCGCCAAGCCGATAGCGGCCAGCATTCTCCAGAAGCAGCCGATGTTCGTGTTCCGTAAGACGGAAGTTAAGGCCTCTGACGCGGAGATCAACCTTAAGGAGTGGCAGAAGGCTTTCCATGACCTGTGA

>GFPd1
ATGTCTGTCCCGACAAACCTCGACTTGCACATCTACGGCTCCATCAACGGTATGGAGTTTGACATGGTGGGCGGTGGGAGTGGCAACCCAAATGACGGATCGCTGAGCGTAAACGTGAAGTCTACCAAAGGTGCCCTGCGCGTTTCTCCTCTGCTGGTGGGCCCGCATCTGGGGTACGGCCACTACCAGTACCTACCCTTCCCTGACGGTCCGTCGCCTTTCCAGGCAGCCGTGAACAACGGCGGATATCAAATGCATCGCTCTTTCAACTTCGAGGACGGTGCCGTGCTGACTGCCACCTACAACTACTCCTACAGCGGCGGCAAGATCCAGGGAGAGTTTCATCTGGTGGGCAGCTGTTTCCCCGACGATAGTCCGGTGATGACCAACGCGCTGACCGGTTTGGACAGGAGCGTGGCCAAGCTGATGTGCGTGTCCGATGACAAGCTTGCCGAGTTCGTGGACTGGACCTACCGCACCAGCAGCGGCGGGCGCTACCGTGCCACGGTGCAGACCAACTTCACCTTCGCAAAGCCCATCGCAGCTGGCCTGAAGAACAACATGCCGATGTTCGTGTTCCGTCAGCTGGAAGTCACCGGCTCCAAAACCGAGATCAGCCTTCAGGAGCAGCAAAAGGCGTTCTCCACCGTTCTGTGA

>GFPd1a
ATGTCTGTTCCGACAAACCTCGACCTGCACATCTATGGCTCCATCAACGGTATGGAGTTCGACATGGTGGGCGGTGGGAGTGGCAACCCAAAGGACGGATCGCTGAGCGTAAATGTGAAGTCAACCAAAGGTGCCCTGCGCGTTTCTCCTCTGCTGGTGGGCCCGCATCTGGGGTACGGCCACTACCAGTACCTACCCTTCCCTGACGATCCGTCGCCTTTCCAGGCAGCCGTGAACAACGGCGGGTATCAAATGCATCGCTCTTTCAACTTCGAGGACGGTGCCGTGCTGACTGCCACCTACAACTACTCCTACAGCGGCGGCAAGATCCAGGGAGAGTTTCATCTGGTGGGCAGCTGTTTCCCCAACGATAGTCCGGTGATGACCAACGCGCTGACCGGTCTGGACAGGAGCGTGGCCAAGCTGATGTGCGTGTCCGATGACAAGCTTGCCGAGTTCGTGGACTGGACCTACCGCACCAGCAGCGGCGGGCGCTACCGTGCCACGGTGCAGACCAACTTCACCTTCGCAAAGCCCATCGCAGCTGGCCTGAAGAACAACATGCCGATGTTCGTGTTCCGTCAGCTGGAAGTCACCGGCTCCAAAACCGAGATCGGCCTTCAGGAGCAGCAAAAGGCGTTCTCCACCGTTCTGTGA

>GFPd2
ATGTCTGTCCCGACAAACCTCGACTTGCACATCTACGGCTCCATCAACGGTATGGAGTTCGACATGGTGGGCGGTGGGAGTGGCAACCCAAAGGATGGATCGCTGGCCGTAAACGTGAAGTCCACCAAAGGAGCTCTGTGCGTTTCCCCCCTGCTGGTGGGCCCGCATCTGGGGTACGGCCACTACCAGTACCTACCCTTCCCTGACGGCGCGTCGCCTTTCCAGGCAGCCGTGAACAACGGCGGGTATCAAATGCATCGCAGTTTCAACTTCGAGGACGGGGCCGTGCTGACTGCCACCTACAACTACTCCTACAGCGGCGGCAAGATCCAGGGAGAGTTTCATCTGGTGGGCAGCGGTTTCCCCGACGATAGTCCGGTGATGACCAACGCGCTGACCGGTCTGGACAGGAGCGTGTCCAAGCTGATGTGCACGTCCGATGACAAGCTCGTCGAGTCCGTGCACTGGAGCTACCGCACCAGCAGCGGCGGGCGCTACCGTGCCACGGTGCAGACCAACTTCACCTTCGCAAAGCCCATCGAAGCTGGCCTGAAGAACAACATGCCGATGTTCGTGTTCCGTCAGCTGGAAGTCACCGGCTCCAAAACCGAGATCGGCCTTCAGGAGCAGCAAAAGGCGTTCTCCACCGTTCTGTGA

>GFPd2a
ATGTCTGTCCCGACAAACCTCGACTTGCACATCTACGGCTCCATCAACGGTATGGAGTTCGACATGGTGGGCGGTGGCAGTGGCAACCCAAAGGATGGATCGCTGGCCGTAAACGTGAAGTCCACCAAAGGAGCACTGCGCGTTTCCCCCCTGCTGGTGGGCCCGCATCTGGGGTACGGCCACTACCAGTACCTACCCTTCCCCGACGGCGCGTCGCCTTTCCAGGCAGCCGTGAACAACGGCGGGTATCAAATGCATCGCAGTTTCAACTTCGAGGACGGGGCCGTGCTGACTGCCACCTACAACTACTCCTACAGCGGCGGCAAGATCCAGGGAGAGTTTCATCTGGTGGGCAGCGGTTTCCCCGACGATAGTCCGGTGATGACCAACGCGCTGACCGGTCTGGACAGGAGCGTGTCCAAGCTGATGTGCACGTCCGATGACAAGCTCGTCGAGTCCGTGCACTGGAGCTACCGCACCAGCAGCGGCGGGCGCTACCGTGCCACGGTGCAGACCAACTTCACCTTCGCAAAGCCCATCGCAGCTGGCCTGAAGAACAACATGCCGATGTTCGTGTTCCGTCAGCTGGAAGTCACCGGCTCCAAAACCGAGATCGGCCTTCAGGAGCAGCAAAAGGCGTTCTCCACCGTTCTGTGA

>GFPe1
ATGTCTCTCCCTACGACTCACGACCTTCACATCTTCGGCTCCGTCAATGGCGCGGAGTTCGACCTGGTGGGAGGCGGCAGGGGCAACCCGAACGATGGAACGCTGGAGACCAGTGTGAAATCCACCCGGGGCGCCCTGCCCTGCTCCCCGCTGCTGATCGGACCCAACCTGGGGTACGGCTTCTACCAGTACCTGCCCTTCCCTGGCGGCGCCTCACCCTTCCAAACCGCCATCACGGACGGAGGGTACCAGGTTCACCGTGTGTTCAAGTTTGAAGACGGCGGAGTGCTGAATTGCAACTTCCGCTACACCTACGAGGGCGGCAAGATCAAAGGGGAGTTCCAGCTGATCGGGTCAGGTTTCCCTGCCGGCGGGCCTGTGATGTCCGGCGGACTGACCACCCTGGACAGGAGCGTGGCCAAACTGCAGTGCTCGGACGACCGCACCATCACCGGCACTAACAACTGGAGCTTCTGCACCACCGATGGGAAGCGCCACCAGGCGGATGTGCAGACGAACTACACCTTCGCCAAGCCGCTCCCGGCCGGTCTGAAGGAGAAGATGCCGATCTTCCTGGGGCACCAGATCGAGGTCAAGGCGTCCAAGACCGAGATCACCCTGAGCGAGAAAGTGAAGGCCTTCATCGACACTGTGTGA

>GFPe2
ATGTCTCTCCCAACGGCTCACGACCTTCACATCTTCGGCTCCGTCAATGGCGCGGAGTTCGACCTGGTGGGAGGCGGAAAGGGCAACCCGAACGATGGAACGCTGGAGACCAGTGTGAAATCCACCCGGGGCGCCCTGCCCTGCTCCCCGCTGCTGATCGGACCCAACCTGGGGTACGGCTTCTACCAGTACCTGCCCTTCCCTGGCGGCGCCTCACCCTTCCAAACCGCCATCACGGACGGAGGTTACCAGGTTCACCGTGTGTTCAAGTTTGAAGACGGCGGAGTGCTGAATTGCAACTTCCGCTACACCTACGAGGGCGGCAAGATCAAAGGGGAGTTCCAGCTGATCGGGTCAGGTTTCCCTGCCGGCGGTCCTGTGATGTCCGGCGGACTGACCACCCTGGACAGGAGCGTGGCCAAACTGCAGTGCTCGGACGACTGCACCATCACCGGCACTAACAACTGGAGCTTCTGCACCACCGATGGGAAGCGCCATCAGGCGGATGTGCAGACGAACTACATCTTCGCCAAGCCGCTCCCGGCCGGTCTGAAGGAGAAGATGCCGATCTTCCTGGGGCACCAGATCGAGGTCAAGGCGTCCAAGACCGAGATCACCCTGTGCGAGAAAGTGAAGGCCTTCATCGACACTGTGTGA

>GFPe2a
NNNNNNNNNNNNNNNNNNNNNNNNNNNNNNNNNNNNNNNNNNNNNNNNNNNNNNNNNNNNNNNNNNNNNNNNNNNNNNNNNNNNNNNNNNNNNNNNNNNNNNNNNNNNNNNNNNNNNNNNNNNNNNNNNNNNNNNNNNNNNNNNNNNNNNNNNNNNNNNNNNNNNNNNNNNNNNNNNNNNNNNNNNNNNNNNNNNNNNNNNNNNNNNNNNNNNNNNNNNNNNNNNNNNNNNNNNNNNNNNNNNNNNNNNNNNNNNNNNNNNNNNNNNNNNNNNNNNNNNNNNNNNNNNNNNNNNNNNNNNNNNNNNNNNNNNNNNNNNNNNNNNNNNNNNNNNNNNNNNGTTCCAGCTGATCGGGTCAGGTTTCCCTGCCGGCGGGCCTGTGATGTCCGGCGGACTGACCACCCTGGACAGGAGCGTGGCCAAACTGCAGTGCTCGGACGACCGCACCATCACCGGCACTAACAACTGGAGCTTCTGCACCACCGATGGGAAGCGCCACCAGGCGGATGTGCAGACGAACTACACCTTCGCCAAGCCGCTCCCGGCCGGTCTCAAGGAGAAGATGCCGGTCTTCCTGGGGCACCAGATCGAGGTCAAGGCGTCCAAGACCGAGATCACCCTGAGCGAGAAAGTGAAGGCCTTCATCGACACTGTGTGA

>GFPe3
ATGTCTCTCCCTACGACTCACGACCTTCACATCTTCGGCTCCGTCAATGGCGCGGAGTTCGACCTGGTGGGAGGCGGAAAGGGCAACCCGAACGATGGAACGCTGGAGACCAGTGTGAAATCCACCCGGGGCGCCCTGCCCTGCTCCCCGCTGTTGATCGGACCCAACCTGGGGTACGGCTTCTACCAGTACCTGCCCTTCCCTGGCGGCGCCTCACCCTTCCAAACCGCCATCACGGACGGAGGGTACCAGGTTCACCGTGTGTTCAAGTTTGAAGACGGCGGAGTGCTGAGTTGCAACTTCCGCTACACCTACGAGGGCGGCAAGATCAAAGGGGAGTTCCAGCTGATCGGGTCAGGTTTCCCTGCCGGCGGGCCTGTGATGTCCGGCGGACTGACCACCCTGGACAGGAGCGTGGCCAAACTGCAGTGCTCGGACGACTGCACCATCACCGGCACCAACAACTGGAGCTTCTGCACCACCGATGGGAAGCGCCACCAGGCGGATGTGCAGACGAACTACACCTTCGCCAAGCCGCTCCCGGCCGGTCTCAAGGAGAAGATGCCGATCTTCCTGGGGCACCAGATCGAGGTCCAGGCGTCCAAGACCGAGATCAACCTGAGCGAGAAAGTGAAGGCCTTCATCGACACTGTGTGA

>GFPe3a
ATGTCTCTCCCTACCACTCACGACCTTCACATCTTCGGCTCCGTCAATGGCGCGGAGTTCGACCTGGTGGGAGGCGGAAAGGGCAACCCGAACGATGGAACGCTGGAGACCAGTGTGAAATCCACCCGGGGCGCCCTGCCCTGCTCCCCGCTGCTGATCGGACCCAACCTGGGGTACGGCTTCTACCAGTACCTGCCCTTCCCTGGCGGCGCCTCGCCCTTCCAAACCGCCATCACGGACGGAGGGTACCAGGTTCACCGTGTGTTCAAGTTTGAAGACGGCGGAGTGCTGAATTGCAACTTCCGCAACTTCCGCTACACCTACGAGGGCGGCAAGATCAAAGGGGAGTTCCAGCTGATCGGGTCAGGTTTCCCTGCCGGCGGGCCTGTGATGCCCGGCGGACTGACCACCCTGGACAGGAGCGTGGCCAAACTGCAGTGCTCGGACGACCGCACCATCACCGGCACTAACAACTGGAGCTTCTGNNNNNNNNNNNNNNNNNNNNNNNNNNNNNNNNNNNNNNNNNNNNNNNNNNNNNNNNNNNNNNNNNNNNNNNNNNNNNNNNNNNNNNNNNNNNNNNNNNNNNNNNNNNNNNNNNNNNNNNNNNNNNNNNNNACCGAGATCACCCTGAGCGAGAAAGTGAAGGCCTTCATCGACACTGTGTGA

>GFPf1
ATGTCTCTGCCTACGGCCCATGACTGCCACATGTTCGGCTCCATCAACGGCCACGAGTTTGACCTGGTGGGCGGTGGAAACGGGAACCCGAATGACGGGACACTGGAGACCAAGGTGCGCTCCACCAAGGGTGCCCTGCCCTTCTCCCCCGTGATCCTGGCCCCTAACCTGGGGTACGGGTACCACCAGTACCTGCCCTTCCCGGCCGGGACCTCACCGTACCAGCAGGCCATCACCAACGGAGTGTACCAAAAGCACCGCACCTTCAAGTTCGAGGACGGCGGCGTCATGACCATCAACTTCCGCTACACCTACTCAGGGAACAAGATCAAGGGAGAGTTCCACGTGGTTGGATCCGGGTTCCCTGATGACGGCCCTGTGATGACCAACTCACTCCAGCAGCATGATCATAACGTGGAGAGGCTGATGGTGCTGGGAGACAAGACCATCGGCAGCGACAACATGTGGACTTTCACTGAGAAAGGCGGCAAGGACAAGCGCTACAAGGCTGAAGTCATGACCAACGCCACCTTCGCGCAGAACCTCCAGCCGGGTCTGAAGAACGTCATGCCGCTCTTCGTCTTCCGCAAGGTGGATATCGACTGCTCCAAGACGGAGGTCACCTTGATCGAGCGAGAGAAGGTCTTCCAGGATCTTCTCCAGTAA

>GFPf1a
ATGTCTCTGCCTACGACCCATGACTGCCACATGTTCGGCTCCATCAACGGCCACGAGTTTGACCTGGTGGGCGGTGGAAACGGGAACCCGAATGACGGGACGCTGGAGACCAAGGTGCGCTCCACCAAGGGAGCCCTGCCCTTCTCCCCAGTGATCCTGGCCCCTAACCTGGGGTACGGGTACCACCAGTACCTGCCCTTCCCGGCCGGGACCTCACCCTACCAGCAGGCCATCACCAACGGAGGGTACCAAAAGCACCGCACGTTCAAGTTCGAGGACGGCGGCGTCATGACCATCAACTTCCGCTACACCTACTCAGGGAACAAGATCAAGGGAGAGTTCCACGTGGTTGGATCCGGGTTCCCAGATGATGGCCCTGTGATGACCAACTCTCTCCAGCAGCACGATCATAACGTGGAGAGGCTGATGGTGCTGGGAGACAAGACCATCGGCAGCGACAACATGTGGACTTTCACCGAGAAAGGCGGCAAGGACAAGCGCTACAAGGCTGAAGTCATGACCAACGCCACCTTCGCCCAGAACCTGCAGCCTGGTCTGAAGAACGTCATGCCTCTGTTCGTCTTCCGCAAGGTGGACATCGAATGCTCCAAGACGGAAGTCTCCTTGGTGGAGAAGGAGAAGGTCTTCCAAGACCTCATCCAGTAA
