# Supplementary material for: Amphioxus encodes the largest known family of green fluorescent proteins, which have diversified into distinct functional classes
Source: BMC Evol Biol. 2009 Apr 21;9:77. doi: 10.1186/1471-2148-9-77 (PMC2679011; doi:10.1186/1471-2148-9-77)
Supplement: Additional file 1 — Zip file containing predicted cDNA and protein sequences for all GFP sequences including alleles, and Ka/Ks substitution rates calculated using pairwise and tree-based methods. [file 1471-2148-9-77-S1.zip › Bomati etal_SOM package/KaKs.xls]

## Sheet: Pairwise KaKs
Amphioxus GFP Ka/Ks rates based on pairwise comparisons (DnaSP)
Seq1	Seq2	Within-clade?	SynDif	SynPos	Ks	NSynDif	NSynPos	Ka	Ka/Ks	Notes
GFPb1	GFPb2	y	12.5	146.5	0.0906	44.5	507.5	0.0932	1.0287	Ka/Ks drops to <0.7 for both, when computed based on tree.
GFPb2	GFPb4	y	32.83	145.33	0.2688	95.17	508.67	0.2152	0.800595
GFPa5	GFPf1		61.5	153.83	0.5711	163.5	500.17	0.4293	0.751707
GFPa2	GFPf1		68	153.58	0.6693	174	500.42	0.4672	0.698043
GFPa1	GFPf1		67.33	153.67	0.6582	171.67	500.33	0.4586	0.696749
GFPa3	GFPf1		67.5	154	0.6586	171.5	500	0.4584	0.696022
GFPa1	GFPe3		62.83	157.83	0.5675	150.17	496.17	0.3876	0.682996
GFPa4	GFPf1		65	154.5	0.6174	161	499.5	0.4213	0.682378
GFPb2	GFPf1		68.75	149.67	0.711	171.25	504.33	0.4521	0.635865
GFPb3	GFPd2		62.83	153.58	0.5914	147.17	500.42	0.3733	0.631214
GFPa1	GFPe1		66.83	159.08	0.616	149.17	494.92	0.3855	0.625812
GFPb2	GFPd2		66.25	152.58	0.6487	156.75	501.42	0.4044	0.623401
GFPb3	GFPd1		64	153.25	0.6103	147	500.75	0.3725	0.610356
GFPb3	GFPf1		69	150.67	0.7074	164	503.33	0.4275	0.604326
GFPa1	GFPe2		67.83	158.58	0.6335	148.17	495.42	0.3816	0.602368
GFPb2	GFPd1		67.92	152.25	0.6775	155.08	501.75	0.3984	0.588044
GFPb1	GFPf1		70.75	150.67	0.7378	164.25	503.33	0.4283	0.58051
GFPa1	GFPb2		69	149.5	0.7166	161	504.5	0.4157	0.5801
GFPa2	GFPd2		76	156.5	0.782	165	497.5	0.4378	0.559847
GFPa3	GFPd2		75.83	156.92	0.7754	162.17	497.08	0.4282	0.552231
GFPb2	GFPe2		68.75	154.58	0.6742	146.25	499.42	0.3713	0.550727
GFPb1	GFPe2		67.08	155.58	0.6416	139.92	498.42	0.3517	0.548161
GFPa1	GFPa5	y	25	153.67	0.1834	47	500.33	0.1004	0.547437
GFPb2	GFPe1		68.25	155.08	0.6628	142.75	498.92	0.3603	0.543603
GFPa1	GFPd2		74.92	156.58	0.7619	157.08	497.42	0.4099	0.537997
GFPa5	GFPe3		71.42	158	0.6922	145.58	496	0.3724	0.537995
GFPb1	GFPb4	y	37.83	146.33	0.317	77.17	507.67	0.1699	0.535962
GFPb2	GFPe3		68.75	153.83	0.6795	143.25	500.17	0.3608	0.530979
GFPb1	GFPd2		67.58	153.58	0.6627	140.42	500.42	0.3515	0.530406
GFPb4	GFPd2		69.33	152.42	0.6996	146.67	501.58	0.3706	0.529731
GFPb1	GFPe1		67.58	156.08	0.6459	136.42	497.92	0.341	0.527946
GFPa2	GFPe3		74.67	157.75	0.7479	152.33	496.25	0.3948	0.527878
GFPb1	GFPd1		68.25	153.25	0.6757	141.75	500.75	0.3554	0.525973
GFPb4	GFPd1		69.25	152.08	0.7007	145.75	501.92	0.3673	0.52419
GFPb1	GFPe3		68.08	154.83	0.6619	136.92	499.17	0.3414	0.515788
GFPb2	GFPb3	y	32.5	146.5	0.263	62.5	507.5	0.1345	0.511407
GFPa4	GFPe3		73.58	158.67	0.7224	144.42	495.33	0.3692	0.511074
GFPa3	GFPd1		78.17	156.58	0.8216	159.83	497.42	0.4195	0.510589
GFPe3	GFPf1		69.83	158	0.6674	135.17	496	0.3387	0.507492
GFPa3	GFPe3		75.83	158.17	0.7647	150.17	495.83	0.3879	0.507258
GFPa5	GFPe1		74.42	159.25	0.7318	144.58	494.75	0.3703	0.506013
GFPa2	GFPd1		79.5	156.17	0.8517	161.5	497.83	0.4249	0.498885
GFPa2	GFPe1		78.67	159	0.8084	153.33	495	0.3996	0.49431
GFPa3	GFPb2		76.17	149.83	0.8494	160.83	504.17	0.4155	0.489169
GFPa3	GFPe1		77.83	159.42	0.7895	149.17	494.58	0.3858	0.488664
GFPe1	GFPf1		71.83	159.25	0.6899	134.17	494.75	0.3366	0.487897
GFPa1	GFPd1		78.42	156.25	0.8296	155.58	497.75	0.4044	0.487464
GFPa5	GFPe2		75.42	158.75	0.7527	143.58	495.25	0.3665	0.486914
GFPb3	GFPb4	y	36.83	146.33	0.3067	68.17	507.67	0.148	0.482556
GFPa1	GFPb1		72.25	150.5	0.7664	146.75	503.5	0.369	0.481472
GFPa4	GFPe1		76.58	159.92	0.7632	143.42	494.08	0.3671	0.481001
GFPa2	GFPb2		77	149.42	0.8714	161	504.58	0.4156	0.476934
GFPb2	GFPc1		57.83	151.58	0.533	108.17	502.42	0.2538	0.476173
GFPe2	GFPf1		73.33	158.75	0.7177	134.67	495.25	0.3377	0.470531
GFPa3	GFPe2		78.83	158.92	0.8123	148.17	495.08	0.3819	0.470146
GFPb4	GFPf1		79.67	149.5	0.9297	166.33	504.5	0.4343	0.46714
GFPa2	GFPe2		80.67	158.5	0.8513	152.33	495.5	0.3956	0.464701
GFPa4	GFPe2		77.58	159.42	0.785	142.42	494.58	0.3633	0.462803
GFPd2	GFPf1		79.25	156.75	0.8409	150.75	497.25	0.3884	0.461886
GFPa1	GFPa4	y	25.5	154.33	0.1866	40.5	499.67	0.0858	0.459807
GFPb4	GFPc1		56.83	151.42	0.5205	102.17	502.58	0.2371	0.455524
GFPb1	GFPc1		53.67	152.58	0.4747	93.33	501.42	0.2139	0.4506
GFPd1	GFPf1		79.67	156.42	0.8525	149.33	497.58	0.3833	0.449619
GFPa1	GFPa3	y	28	153.83	0.2085	44	500.17	0.0936	0.448921
GFPa3	GFPb1		76.17	150.83	0.839	148.83	503.17	0.3761	0.448272
GFPd1	GFPd2	y	12	159.33	0.0794	17	494.67	0.0352	0.443325
GFPd2	GFPe1		74.58	162.17	0.7124	126.42	491.83	0.3147	0.441746
GFPa5	GFPb2		79	149.67	0.9125	157	504.33	0.4022	0.440767
GFPa4	GFPb2		78.17	150.33	0.8864	152.83	503.67	0.3889	0.438741
GFPa4	GFPd2		81.83	157.42	0.886	150.17	496.58	0.3871	0.436907
GFPc1	GFPf1		85	155.75	0.9755	162	498.25	0.4262	0.436904
GFPd2	GFPe2		76	161.67	0.7392	129	492.33	0.3223	0.436012
GFPd2	GFPe3		75.58	160.92	0.7382	128.42	493.08	0.3199	0.433351
GFPa1	GFPb3		74.92	150.5	0.8173	142.08	503.5	0.354	0.433133
GFPb3	GFPe2		76.75	155.58	0.8041	138.25	498.42	0.3463	0.430668
GFPa5	GFPd1		82.17	156.42	0.904	150.83	497.58	0.3884	0.429646
GFPa1	GFPb4		77.83	149.33	0.8904	150.17	504.67	0.3791	0.425764
GFPb3	GFPe3		75.75	154.83	0.7923	135.25	499.17	0.3362	0.424334
GFPa2	GFPb1		78.75	150.42	0.8981	150.25	503.58	0.3804	0.423561
GFPa5	GFPd2		83.67	156.75	0.9328	152.33	497.25	0.3938	0.42217
GFPb3	GFPe1		77.25	156.08	0.8089	135.75	497.92	0.3388	0.41884
GFPc1	GFPe1		80.17	161.17	0.8162	134.83	492.83	0.3403	0.416932
GFPa1	GFPc1		83.08	155.58	0.9336	150.92	498.42	0.3878	0.415381
GFPe1	GFPe3	y	4	163.42	0.0249	5	490.58	0.0103	0.413655
GFPc1	GFPe2		81.17	160.67	0.8397	136.83	493.33	0.3463	0.412409
GFPb1	GFPb3	y	28.5	147.5	0.2234	43.5	506.5	0.0912	0.408236
GFPa4	GFPd1		83.83	157.08	0.9325	148.17	496.92	0.3801	0.407614
GFPc1	GFPe3		80.17	159.92	0.8279	133.83	494.08	0.3361	0.405967
GFPc1	GFPd1		77.42	158.33	0.7915	128.58	495.67	0.3184	0.402274
GFPb4	GFPe1		80.33	154.92	0.8818	140.67	499.08	0.3535	0.400885
GFPa3	GFPb4		79.92	149.67	0.9335	148.08	504.33	0.3726	0.399143
GFPb4	GFPe2		80.83	154.42	0.8979	142.17	499.58	0.3578	0.398485
GFPc1	GFPd2		77.25	158.67	0.7856	126.75	495.33	0.313	0.398422
GFPb3	GFPc1		59.17	152.58	0.5458	93.83	501.42	0.2153	0.394467
GFPb4	GFPe3		79.58	153.67	0.8797	138.42	500.33	0.3452	0.392407
GFPa3	GFPb3		79.25	150.83	0.9044	140.75	503.17	0.3501	0.387107
GFPa2	GFPb4		81.42	149.25	0.9746	149.58	504.75	0.3771	0.386928
GFPa3	GFPc1		85.17	155.92	0.9773	145.83	498.08	0.3712	0.379822
GFPa4	GFPc1		83	156.42	0.922	139	497.58	0.3495	0.379067
GFPa5	GFPb4		81.42	149.5	0.9713	145.58	504.5	0.3643	0.375064
GFPa4	GFPb4		81.25	150.17	0.9585	143.75	503.83	0.359	0.374544
GFPa2	GFPc1		86.75	155.5	1.0215	148.25	498.5	0.3788	0.370827
GFPd1	GFPe2		83	161.33	0.8687	129	492.67	0.3221	0.370784
GFPa4	GFPb1		81.5	151.33	0.9495	140.5	502.67	0.3497	0.368299
GFPd1	GFPe1		82.58	161.83	0.8555	126.42	492.17	0.3145	0.367621
GFPa2	GFPb3		82.5	150.42	0.9856	144.5	503.58	0.3617	0.366985
GFPa5	GFPb3		80.08	150.67	0.9251	136.92	503.33	0.3379	0.365258
GFPd1	GFPe3		83.58	160.58	0.8881	128.42	493.42	0.3196	0.359869
GFPa5	GFPb1		82.17	150.67	0.9741	140.83	503.33	0.3502	0.359511
GFPa4	GFPb3		81.42	151.33	0.9476	136.58	502.67	0.3374	0.356057
GFPa5	GFPc1		85.83	155.75	0.9954	140.17	498.25	0.3526	0.354229
GFPe1	GFPe2	y	5	164.17	0.0311	5	489.83	0.0103	0.33119
GFPa2	GFPa3	y	33	153.75	0.2528	36	500.25	0.0757	0.299446
GFPa2	GFPa5	y	39.5	153.58	0.315	43.5	500.42	0.0924	0.293333
GFPe2	GFPe3	y	7	162.92	0.0442	6	491.08	0.0123	0.278281
GFPa2	GFPa4	y	39.5	154.25	0.3133	37.5	499.75	0.0791	0.252474
GFPa1	GFPa2	y	25	153.42	0.1837	22	500.58	0.0453	0.246598
GFPa3	GFPa5	y	38	154	0.2992	35	500	0.0735	0.245655
GFPa3	GFPa4	y	38.5	154.67	0.3025	34.5	499.33	0.0725	0.239669
GFPa4	GFPa5	y	16	154.5	0.1114	6	499.5	0.0121	0.108618

## Sheet: Tree-based KaKs
Amphioxus Ka/Ks rates based on interpolated tree
Node#	Ka/Ks Branch1	Ka Branch1	Ks Branch1	Ka/Ks Branch2	Ka Branch2	Ks Branch2
9	0.3005	0.0259252	0.0862732	0.1337	0.0193797	0.1449
11	0.0380728	0.00327116	0.0859185	0.145	0.00801051	0.0552346
1	0.3822	0.00480196	0.0125636	0.1478	0.0066852	0.0452174
12	0.3223	0.0335345	0.1041	0.214	0.0177211	0.0828004
4	0.2524	0.0380648	0.1508	0.2668	0.0301806	0.1131
10	0.5079	0.0372945	0.0734236	0.283	0.0318989	0.1127
15	0.3085	0.0807464	0.2617	0.2866	0.0998942	0.3485
6	0.3785	0.0809407	0.2138	0.2903	0.0753009	0.2594
5	0.2163	0.0336878	0.1557	0.3254	0.0765846	0.2354
2	0.1472	0.00142274	0.00966421	0.326	0.00519138	0.0159266
14	0.3025	0.1078	0.3564	0.3341	0.0840408	0.2516
8	0.2304	0.0846469	0.3674	0.3579	0.127	0.3548
7	0.3999	0.0176384	0.0441026	0.3587	0.0162949	0.0454234
13	0.1821	0.0680686	0.3737	0.3708	0.1606	0.4333
3	0.3884	0.0213951	0.0550784	0.6765	0.0684131	0.1011
