# Supplementary material for: Amphioxus encodes the largest known family of green fluorescent proteins, which have diversified into distinct functional classes
Source: BMC Evol Biol. 2009 Apr 21;9:77. doi: 10.1186/1471-2148-9-77 (PMC2679011; doi:10.1186/1471-2148-9-77)
Supplement: Additional file 1 — Zip file containing predicted cDNA and protein sequences for all GFP sequences including alleles, and Ka/Ks substitution rates calculated using pairwise and tree-based methods. [file 1471-2148-9-77-S1.zip › Bomati etal_SOM package/Table S1 ESTs rev.xls]

## Sheet: GFP EST counts
GFP EST counts by library
Library	Library size (sequences)	GFPa1	GFPa2	GFPb3	GFPb4	GFPd1	GFPd2	GFFPe1	GFPe2	GFPe3	GFPf1
Egg	38522	8	7	0	0	0	0	54	6	16	0
Gastrula	26350	0	0	0	0	0	0	19	1	1	0
Gastrula (CAXF)	15230	0	0	0	0	0	0	5	0	5	0
Neurula	116333	93	3	0	0	2	0	0	17	73	0
Neurula (CAXC)	21307	15	1	0	0	0	0	57	0	14	0
5-6 hr	11265	22	2	0	0	3	0	18	0	4	1
26 hrs	897	1	1	0	0	0	0	0	0	0	0
26hr	3335	13	4	0	0	0	1	0	0	1	0
Larva	43069	34	2	0	0	4	2	17	1	5	1
Larva (CAXG)	20427	18	7	0	0	4	2	20	1	4	1
Adult	37763	0	0	1	1	0	0	4	0	2	0
TOTAL	334498	204	27	1	1	13	5	194	26	125	3
Merged by tissue:
Stage	EST count	GFPa1	GFPa2	GFPb3	GFPb4	GFPd1	GFPd2	GFFPe1	GFPe2	GFPe3	GFPf1
Egg	38522	8	7	0	0	0	0	54	6	16	0
Gastrula	41580	0	0	0	0	0	0	24	1	6	0
Neurula	137640	108	4	0	0	2	0	57	17	87	0
5-6 hr	11265	22	2	0	0	3	0	18	0	4	1
26 hr	4232	14	5	0	0	0	1	0	0	1	0
Larva	63496	52	9	0	0	8	4	37	2	9	2
Adult	37763	0	0	1	1	0	0	4	0	2	0
GFP ESTs as a percentage of total
Stage	EST count	GFPa1	GFPa2	GFPb3	GFPb4	GFPd1	GFPd2	GFFPe1	GFPe2	GFPe3	GFPf1
Egg	38522	0.0207674	0.0181714	0	0	0	0	0.14018	0.0155755	0.0415347	0
Gastrula	41580	0	0	0	0	0	0	0.0577201	0.002405	0.01443	0
Neurula	137640	0.0784656	0.00290613	0	0	0.00145307	0	0.0414124	0.0123511	0.0632084	0
Larva	63496	0.0818949	0.0141741	0	0	0.0125992	0.00629961	0.0582714	0.0031498	0.0141741	0.0031498
Adult	37763	0	0	0.00264809	0.00264809	0	0	0.0105924	0	0.00529619	0
5-6 hr	11265	0.195295	0.0177541	0	0	0.0266312	0	0.159787	0	0.0355082	0.00887705
26 hr	4232	0.330813	0.118147	0	0	0	0.0236295	0	0	0.0236295	0
		599
		523

## Sheet: Blast Results
QueryAcc	QueryName	QueryDesc	Library	HitAcc	HitSignif	HSP#	%ID	e-val	HSP_len	#ID	#Cons	Gaps	Qst	Qend	Qlen	Tst	Tend	Tlen	Query	Target	Alignment	m/qlen
BW721255	gi|66307847|gb|BW721255.1|BW721255	BW721255 Amphioxus Branchiostoma floridae unpublished cDNA library, adult whole animal Branchiostoma floridae cDNA clone bfad008h13 3', mRNA sequence	Adult	GFPe1	0	1	99.06	0	427	423	423	3	359	782	782	231	657	657	tcacacagtgtcgatgaaggccttcactttctcgctcagggtgatctcggtcttggacgccttgacctcgatctggtgccccaggaagaccggcatcttctccttcagaccggccgggagcggcttggcgaaggtgtagttcgtctgcacatccgcctggtggcgcttcccatcggtggtgcagaagctccagttgttagtgccggtgatggtgcggtcgtccgagcactgcagtttggccacgctcctgtccagggtggtcagtccgccggacatcacaggcccgccggcagggaaacctgacccgatcagctggaactcccctttgatcttgccgccctcgtaggtgtagcggaagttgcaattcagcactccgccgtcttc-aacttgaacacacg…	tcacacagtgtcgatgaaggccttcactttctcgctcagggtgatctcggtcttggacgccttgacctcgatctggtgccccaggaagatcggcatcttctccttcagaccggccgggagcggcttggcgaaggtgtagttcgtctgcacatccgcctggtggcgcttcccatcggtggtgcagaagctccagttgttagtgccggtgatggtgcggtcgtccgagcactgcagtttggccacgctcctgtccagggtggtcagtccgccggacatcacaggcccgccggcagggaaacctgacccgatcagctggaactcccctttgatcttgccgccctcgtaggtgtagcggaagttgcaattcagcactccgccgtcttcaaacttgaacacacg…	||||||||||||||||||||||||||||||||||||||||||||||||||||||||||||||||||||||||||||||||||||||||| |||||||||||||||||||||||||||||||||||||||||||||||||||||||||||||||||||||||||||||||||||||||||||||||||||||||||||||||||||||||||||||||||||||||||||||||||||||||||||||||||||||||||||||||||||||||||||||||||||||||||||||||||||||||||||||||||||||||||||||||||||||||||||||||||||||||||||||||||||||||||||||||||||||| ||||||||||||||…	0.54
BW702444	gi|66289015|gb|BW702444.1|BW702444	BW702444 Amphioxus Branchiostoma floridae unpublished cDNA library, adult whole animal Branchiostoma floridae cDNA clone bfad008h13 5', mRNA sequence	Adult	GFPe1	0	1	99.28	0	557	553	553	0	43	599	599	1	557	657	atgtctctccctacggctcacgaccttcacatcttcggctccgtcaatggcgcggagttcgacctggtgggaggcggaaagggcaacccgaacgatggaacgctggagaccagtgtgaaatccacccggggcgccctgccctgctccccgctgctgatcggacccaacctggggtacggcttctaccagtacctgcccttccctggcggcgcctcgcccttccaaaccgccatcacggacggagggtaccaggttcaccgtgtgttcaagtttgaagacggcggagtgctgaattgcaacttccgctacacctacgagggcggcaagatcaaaggggagttccagctgatcgggtcaggtttccctgccggcgggcctgtgatgtccggcggactgacc…	atgtctctccctacgactcacgaccttcacatcttcggctccgtcaatggcgcggagttcgacctggtgggaggcggcaggggcaacccgaacgatggaacgctggagaccagtgtgaaatccacccggggcgccctgccctgctccccgctgctgatcggacccaacctggggtacggcttctaccagtacctgcccttccctggcggcgcctcacccttccaaaccgccatcacggacggagggtaccaggttcaccgtgtgttcaagtttgaagacggcggagtgctgaattgcaacttccgctacacctacgagggcggcaagatcaaaggggagttccagctgatcgggtcaggtttccctgccggcgggcctgtgatgtccggcggactgacc…	||||||||||||||| ||||||||||||||||||||||||||||||||||||||||||||||||||||||||||||| | ||||||||||||||||||||||||||||||||||||||||||||||||||||||||||||||||||||||||||||||||||||||||||||||||||||||||||||||||||||||||||||||||||||||| |||||||||||||||||||||||||||||||||||||||||||||||||||||||||||||||||||||||||||||||||||||||||||||||||||||||||||||||||||||||||||||||||||||||||||||||||||||||||||||||||||||||||||||||||||||||…	0.92
BW722585	gi|66309177|gb|BW722585.1|BW722585	BW722585 Amphioxus Branchiostoma floridae unpublished cDNA library, adult whole animal Branchiostoma floridae cDNA clone bfad033c04 3', mRNA sequence	Adult	GFPe1	0	1	98.46	0	389	383	383	0	399	787	787	269	657	657	tcacacagtgtcgatgaaggccttcactttctcgctcaggttgatctcggtcttggacgccttgacctcgatctggtgccccaggaagatcggcatcttctccttgagaccggcagggagcggcttggcgaaggtgtagttcgtctgcacatccgcctggtggcgcttcccatcggtggtgcagaagctccagttgttggtgccggtgatggtgcggtcgtccgagcactgcagtttggccacgctcctgtccagggtggtcagtccgccggacatcacaggcccgccggcagggaaacctgacccgatcagctggaactcccctttgatcttgccgccctcgtaggtgtagcggaagttgcaattcagcacaccgccgtcttcnaact	tcacacagtgtcgatgaaggccttcactttctcgctcagggtgatctcggtcttggacgccttgacctcgatctggtgccccaggaagatcggcatcttctccttcagaccggccgggagcggcttggcgaaggtgtagttcgtctgcacatccgcctggtggcgcttcccatcggtggtgcagaagctccagttgttagtgccggtgatggtgcggtcgtccgagcactgcagtttggccacgctcctgtccagggtggtcagtccgccggacatcacaggcccgccggcagggaaacctgacccgatcagctggaactcccctttgatcttgccgccctcgtaggtgtagcggaagttgcaattcagcactccgccgtcttcaaact	|||||||||||||||||||||||||||||||||||||||| |||||||||||||||||||||||||||||||||||||||||||||||||||||||||||||||| |||||||| ||||||||||||||||||||||||||||||||||||||||||||||||||||||||||||||||||||||||||||||||||| ||||||||||||||||||||||||||||||||||||||||||||||||||||||||||||||||||||||||||||||||||||||||||||||||||||||||||||||||||||||||||||||||||||||||||||||||||||||||||||||||||||||||||||| ||||||||||| ||||	0.49
BW703757	gi|66290328|gb|BW703757.1|BW703757	BW703757 Amphioxus Branchiostoma floridae unpublished cDNA library, adult whole animal Branchiostoma floridae cDNA clone bfad033c04 5', mRNA sequence	Adult	GFPe1	0	1	98.91	0	550	544	544	0	53	602	602	1	550	657	atgtctctccctacgactcacgaccttcacatcttcggctccgtcaatggcgcggagttcgacctggtgggaggcggaaagggcaacccgaacgatggaacgctggagaccaatgtgaaatccacccggggcgccctgccctgctccccgctgctgatcggacccaacctggggtacggcttctaccagtacctgcccttccctggcggcgcctcacccttccaaaccgccatcacggacggagggtaccaggttcaccgtgtgttcaagtttgaagacggcggtgtgctgaattgcaacttccgctacacctacgagggcggcaagatcaaaggggagttccagctgatcgggtcaggtttccctgccggcgggcctgtgatgtccggcggactgacc…	atgtctctccctacgactcacgaccttcacatcttcggctccgtcaatggcgcggagttcgacctggtgggaggcggcaggggcaacccgaacgatggaacgctggagaccagtgtgaaatccacccggggcgccctgccctgctccccgctgctgatcggacccaacctggggtacggcttctaccagtacctgcccttccctggcggcgcctcacccttccaaaccgccatcacggacggagggtaccaggttcaccgtgtgttcaagtttgaagacggcggagtgctgaattgcaacttccgctacacctacgagggcggcaagatcaaaggggagttccagctgatcgggtcaggtttccctgccggcgggcctgtgatgtccggcggactgacc…	||||||||||||||||||||||||||||||||||||||||||||||||||||||||||||||||||||||||||||| | |||||||||||||||||||||||||||||||| ||||||||||||||||||||||||||||||||||||||||||||||||||||||||||||||||||||||||||||||||||||||||||||||||||||||||||||||||||||||||||||||||||||||||||||||||||||||||||||||||||||||||||| ||||||||||||||||||||||||||||||||||||||||||||||||||||||||||||||||||||||||||||||||||||||||||||||||||||||||||||||||||…	0.9
BW703887	gi|66290458|gb|BW703887.1|BW703887	BW703887 Amphioxus Branchiostoma floridae unpublished cDNA library, adult whole animal Branchiostoma floridae cDNA clone bfad033i01 5', mRNA sequence	Adult	GFPb3	1e-175	1	98.75	1e-175	319	315	315	0	315	633	633	1	319	660	atgcctctcccaacaacccacgagttgcacatctttggtaccttcaatggtgtcgagtatgacatggtgggccgtggcaagggtaaccctaatgatggatacgaggagctaaacctgaagtccaccaagggtcccctcaagttctccccatggatcctggtccctcagattgggtacggcttccaccagtacctgccctaccctgacgggatgtcgcctttccaggccgccatgcacgatggctccggctatcaagtgcatcgcacgctggactttgaagacggtgcctccctgactgccgacttccgctacacctacg	atgcctcttccaacaacccacgagttgcatatctttggtaccttcaatggtgtcgagtatgacatggtgggccgtggcaagggtaaccctaatgatggatacgaagagctaaacctgaagtccaccaagggtcccctcaagttctccccatggatcctggtccctcagattgggtacggcttccaccagtacctgccctaccctgacgggatgtcgcctttccaggccgccatgcacgatggctccggctatcaagtgcatcgcacgctggactttgaagacggtgccaccctgactgccgacttccgctacacctacg	|||||||| |||||||||||||||||||| |||||||||||||||||||||||||||||||||||||||||||||||||||||||||||||||||||||||||| ||||||||||||||||||||||||||||||||||||||||||||||||||||||||||||||||||||||||||||||||||||||||||||||||||||||||||||||||||||||||||||||||||||||||||||||||||||||||||||||||||||||||||||||||||||||| ||||||||||||||||||||||||||||||	0.5
BW728440	gi|66315034|gb|BW728440.1|BW728440	BW728440 Amphioxus Branchiostoma floridae unpublished cDNA library, adult whole animal Branchiostoma floridae cDNA clone bfad049j05 3', mRNA sequence	Adult	GFPe3	0	1	98.17	0	438	430	430	0	339	776	776	220	657	657	tcacacagtgtcgatgaaggccttcactttctcgctcaggttgatctcggtcttggacgccttgacctcgatctggtgccccaggaagatcggcatcttctccttgagaccggccgggagcggcttggcgaaggtgtagttcgtctgaacgtccgcctggtggcgcttcccatcggtggtgcagaagctccagttgttggtgccggtgatggtgcagtcgtccgagcactgcagtttggccacgctcctgtccagggtggtcagtccgccggacatcacaggaccgccggcggggaaacctgacccgagcagctggaactcccctttgatcttgccgccctcgtangtgtagcggaagttgcaattcagcactccgccgtcttcaaacttgaacacacg…	tcacacagtgtcgatgaaggccttcactttctcgctcaggttgatctcggtcttggacgcctggacctcgatctggtgccccaggaagatcggcatcttctccttgagaccggccgggagcggcttggcgaaggtgtagttcgtctgcacatccgcctggtggcgcttcccatcggtggtgcagaagctccagttgttggtgccggtgatggtgcagtcgtccgagcactgcagtttggccacgctcctgtccagggtggtcagtccgccggacatcacaggcccgccggcagggaaacctgacccgatcagctggaactcccctttgatcttgccgccctcgtaggtgtagcggaagttgcaactcagcactccgccgtcttcaaacttgaacacacg…	|||||||||||||||||||||||||||||||||||||||||||||||||||||||||||||| |||||||||||||||||||||||||||||||||||||||||||||||||||||||||||||||||||||||||||||||||||| || ||||||||||||||||||||||||||||||||||||||||||||||||||||||||||||||||||||||||||||||||||||||||||||||||||||||||||||||||||||||||||||||||||| |||||||| |||||||||||||||| |||||||||||||||||||||||||||||||||||| |||||||||||||||||| ||||||||||||||||||||||||||||||||||…	0.55
BW709527	gi|66296101|gb|BW709527.1|BW709527	BW709527 Amphioxus Branchiostoma floridae unpublished cDNA library, adult whole animal Branchiostoma floridae cDNA clone bfad049j05 5', mRNA sequence	Adult	GFPe3	0	1	98.81	0	506	500	500	0	43	548	548	1	506	657	atgtctctccctacgagtcacgaccttcacatcttcggctccgtcaatggcgcggagttcgacctggtgggaggcggaaagggcaacccgaacgatggaacgctggagaccagtgtgaaatccacccggggcgccctgccctgctccccgctgctgatcggacccaacctggggtacggcttctaccagtacctgcccttccctggcggcgcctcacccttccaaaccgccatcacggacggagggtaccaggttcaccgtgtgttcaagtttgaagacggcggagtgctgaattgcaacttccgctacacctacgagggcggcaagatcaaaggggagttccagctgctcgggtcaggtttccccgccggcggtcctgtgatgtccggcggactgacc…	atgtctctccctacgactcacgaccttcacatcttcggctccgtcaatggcgcggagttcgacctggtgggaggcggaaagggcaacccgaacgatggaacgctggagaccagtgtgaaatccacccggggcgccctgccctgctccccgctgttgatcggacccaacctggggtacggcttctaccagtacctgcccttccctggcggcgcctcacccttccaaaccgccatcacggacggagggtaccaggttcaccgtgtgttcaagtttgaagacggcggagtgctgagttgcaacttccgctacacctacgagggcggcaagatcaaaggggagttccagctgatcgggtcaggtttccctgccggcgggcctgtgatgtccggcggactgacc…	|||||||||||||||| |||||||||||||||||||||||||||||||||||||||||||||||||||||||||||||||||||||||||||||||||||||||||||||||||||||||||||||||||||||||||||||||||||||||| |||||||||||||||||||||||||||||||||||||||||||||||||||||||||||||||||||||||||||||||||||||||||||||||||||||||||||||||||||||||||||||||||||||||||| ||||||||||||||||||||||||||||||||||||||||||||||||||||||| |||||||||||||||| |||||||| ||||||||||||||||||||||||…	0.91
BW710212	gi|66296786|gb|BW710212.1|BW710212	BW710212 Amphioxus Branchiostoma floridae unpublished cDNA library, adult whole animal Branchiostoma floridae cDNA clone bfad051i11 5', mRNA sequence	Adult	GFPb4	0	1	98.02	0	404	396	396	0	265	668	668	1	404	663	atgcctcttccaactacccacgagttgcacatctttggttccttcaatggtgtggagtttgacttggtgggccgtggcgaaggtaatccaaaggatgggtctcagtacctaaacctgaagtccaccaagggtcccctccagttctccccatggatgctgatccctcacatcgggtacggcttctaccagtacctgccttacccggacggagaaatgtcgccttaccaggccgccatgtatggtggctcagggtacctaatgcatcgcacaatgcagtatgaagacggtgccaagattagtggccactacaaatacacctacgagggaagccacgtgaaaggagaatttcagctcatcgggaccggattccctactgacggtcctgtgatgaccaacaag…	atgcctcttccaactacccacgagttgcacatctttggttccttcaatggtgtggagtttgacttggtgggccgtggcgaaggtaatccaaaggatgggtctcagaacctacacctgaagtccaccaagggtcccctacagttctccccgtggatgctgatccctcacatcgggtacggcttctaccagtacctgccttacccggacggcgagatgtcgccttaccaggccgccatgtatggtggctcagggtacctaatgcatcgcacaatgcaatatgaagacggtgccaagattagtggccactacaaatacacctacgagggaagccacgtgaaaggagaatttcagctcatcgggaccggattccctactgacggtcctgtgatgaccaaccag…	||||||||||||||||||||||||||||||||||||||||||||||||||||||||||||||||||||||||||||||||||||||||||||||||||||||||| ||||| ||||||||||||||||||||||||| ||||||||||| ||||||||||||||||||||||||||||||||||||||||||||||||||||||||||| || |||||||||||||||||||||||||||||||||||||||||||||||||||||||||||||| |||||||||||||||||||||||||||||||||||||||||||||||||||||||||||||||||||||||||||||||||||||||||||||||||||||||||||||||||||||||| ||…	0.59
BW736869	gi|66323499|gb|BW736869.1|BW736869	BW736869 Amphioxus Branchiostoma floridae unpublished cDNA library, egg whole animal Branchiostoma floridae cDNA clone bfeg003b16 5', mRNA sequence	Egg	GFPa2	0	1	96.72	0	610	590	590	0	37	646	646	1	610	660	atgcctctgcccgcaacccacgacatccaccttcacggctccatcaacggccacgagttcgacatggtggggggaggaaaaggcgacccgaacgccggctcgctggtgaccacagcgaaatccaccaagggtcccctgaagttctctccccacttgatgatcccccacctcgggtacgggtactaccagtacctcccctacccggacggaccctcgcctttccaggccaccatgttggaaggatcggggtatacagtccaccgcgtgtttgacttcgaagacggaggcaagctgtccatcgagttcaagtactcctacgagggttcccatattaaggccgacatgaagttcacgggaaccggtttccctgaggacgggccggtcatgaccagccagatt…	atgcctctgcccgcaactcatgaaatccacctccacggctccatcaacggccacgagttcgacctggctggcggtggaaaaggcgacccgaacgccggctcgctggtgaccacagcgaaatccaccaagggtcccctgaagttctctccccacttgatgatcccccacctcgggtacgggtactaccagtacctcccctacccggacggaccctcgcctttccaggccaccatgttggaaggatcggggtatacagtccaccgcgtgtttgacttcgaagatggaggcaagctgtccatcgagtttaagtactcctacgagggttcccatattaaggccgacatgaagttcacgggaaccggtttccctgaggatgggccggtcatgaccagccagatt…	||||||||||||||||| || || |||||||| |||||||||||||||||||||||||||||| ||| || || |||||||||||||||||||||||||||||||||||||||||||||||||||||||||||||||||||||||||||||||||||||||||||||||||||||||||||||||||||||||||||||||||||||||||||||||||||||||||||||||||||||||||||||||||||||||||||||||||||||||||||||| ||||||||||||||||||||||| |||||||||||||||||||||||||||||||||||||||||||||||||||||||||||||||||||| |||||||||||||||||||||||||…	0.91
BW756442	gi|66343090|gb|BW756442.1|BW756442	BW756442 Amphioxus Branchiostoma floridae unpublished cDNA library, egg whole animal Branchiostoma floridae cDNA clone bfeg003k17 3', mRNA sequence	Egg	GFPe1	1e-162	1	97.45	1e-162	314	306	306	0	422	735	735	344	657	657	tcacacagtgtcgataaaggtcttcactttctcgctcagggtgatctcggtcttggacgccttgacctcgatctggtgccccaggaagatcggcatcttctccttgagaccagccgggagtggcttggcgaaggtgtagttcgtctgcacatccgcctggtggcgcttcccatcggtggtgcagaagctccacttgttagtgccggtgatggtgcggtcgtccgagcactgcagtttggccacgctcctgtccagggtggtcagtccgccggacatcacaggaccgccggcagggaagcctgacccgatcagct	tcacacagtgtcgatgaaggccttcactttctcgctcagggtgatctcggtcttggacgccttgacctcgatctggtgccccaggaagatcggcatcttctccttcagaccggccgggagcggcttggcgaaggtgtagttcgtctgcacatccgcctggtggcgcttcccatcggtggtgcagaagctccagttgttagtgccggtgatggtgcggtcgtccgagcactgcagtttggccacgctcctgtccagggtggtcagtccgccggacatcacaggcccgccggcagggaaacctgacccgatcagct	||||||||||||||| |||| |||||||||||||||||||||||||||||||||||||||||||||||||||||||||||||||||||||||||||||||||||| ||||| |||||||| ||||||||||||||||||||||||||||||||||||||||||||||||||||||||||||||||||||||| ||||||||||||||||||||||||||||||||||||||||||||||||||||||||||||||||||||||||||||||||||||||||| |||||||||||||| ||||||||||||||||	0.42
BW737071	gi|66323701|gb|BW737071.1|BW737071	BW737071 Amphioxus Branchiostoma floridae unpublished cDNA library, egg whole animal Branchiostoma floridae cDNA clone bfeg003k17 5', mRNA sequence	Egg	GFPe1	0	1	98	0	551	540	540	0	46	596	596	1	551	657	atgtctctccctacgactcacgaccttcacatcttcggctccgtcaatggcgcggagttcgacctggtgggaggcggaaagggcaacccgaacgatggaacgctggagaccagtgtgaagtctacccggggcgccctgccctgctccccgctgctgatcggacccaacctggggtacggcttctaccagtacctgcccttccctggcggcgcctcacccttccaaaccgccatcacggacggagggtaccaggttcaccgtgtgttcaagtttgaagacggcggtttgctgaattgcaacttccgctacacctacgagggcggcaagatcaaaggggagttccagctgatcgggtcaggcttccctgccggcggtcctgtgatgtccggcggactgacc…	atgtctctccctacgactcacgaccttcacatcttcggctccgtcaatggcgcggagttcgacctggtgggaggcggcaggggcaacccgaacgatggaacgctggagaccagtgtgaaatccacccggggcgccctgccctgctccccgctgctgatcggacccaacctggggtacggcttctaccagtacctgcccttccctggcggcgcctcacccttccaaaccgccatcacggacggagggtaccaggttcaccgtgtgttcaagtttgaagacggcggagtgctgaattgcaacttccgctacacctacgagggcggcaagatcaaaggggagttccagctgatcgggtcaggtttccctgccggcgggcctgtgatgtccggcggactgacc…	||||||||||||||||||||||||||||||||||||||||||||||||||||||||||||||||||||||||||||| | ||||||||||||||||||||||||||||||||||||||| || ||||||||||||||||||||||||||||||||||||||||||||||||||||||||||||||||||||||||||||||||||||||||||||||||||||||||||||||||||||||||||||||||||||||||||||||||||||||||||||||||| ||||||||||||||||||||||||||||||||||||||||||||||||||||||||||||||||||||||||| |||||||||||||| |||||||||||||||||||||||||…	0.91
BW737302	gi|66323932|gb|BW737302.1|BW737302	BW737302 Amphioxus Branchiostoma floridae unpublished cDNA library, egg whole animal Branchiostoma floridae cDNA clone bfeg004e22 5', mRNA sequence	Egg	GFPe2	0	1	98.73	0	551	544	544	0	52	602	605	1	551	657	atgtctctccctacgactcacgaccttcacatcttcggctccgtcaatggcgcggagttcgacctggtgggaggcggaaagggcaacccgaccgatggaacgctggagaccagtgtgaaatccacccggggcgtgctgccctgctccccgctgctgatcggacccaacctggggtacggcatctaccagtacctgcccttccctggcggcgcctcacccttccaaaccgccatcacggacggaggttaccaggttcaccgtgtgttcaagtttgaagacggcggagtgctgaattgcaacttccgctacacctacgagggcggcaagatcaaaggggagttccagctgatcgggtcaggtttccctgccggcggtcctgtgatgtccggcggactgacc…	atgtctctcccaacggctcacgaccttcacatcttcggctccgtcaatggcgcggagttcgacctggtgggaggcggaaagggcaacccgaacgatggaacgctggagaccagtgtgaaatccacccggggcgccctgccctgctccccgctgctgatcggacccaacctggggtacggcttctaccagtacctgcccttccctggcggcgcctcacccttccaaaccgccatcacggacggaggttaccaggttcaccgtgtgttcaagtttgaagacggcggagtgctgaattgcaacttccgctacacctacgagggcggcaagatcaaaggggagttccagctgatcgggtcaggtttccctgccggcggtcctgtgatgtccggcggactgacc…	||||||||||| ||| ||||||||||||||||||||||||||||||||||||||||||||||||||||||||||||||||||||||||||| ||||||||||||||||||||||||||||||||||||||||| ||||||||||||||||||||||||||||||||||||||||||||| |||||||||||||||||||||||||||||||||||||||||||||||||||||||||||||||||||||||||||||||||||||||||||||||||||||||||||||||||||||||||||||||||||||||||||||||||||||||||||||||||||||||||||||||||||||||||||||||||||||||||||||||||||||||||||…	0.9
BW737846	gi|66324476|gb|BW737846.1|BW737846	BW737846 Amphioxus Branchiostoma floridae unpublished cDNA library, egg whole animal Branchiostoma floridae cDNA clone bfeg005n05 5', mRNA sequence	Egg	GFPa1	1e-133	1	96.28	1e-133	269	259	259	0	43	311	315	1	269	660	atgcctctgcccgcaacccacgacatccaccttcacggctccntcancggccacgagttcgacatggtggggggaggaaaaggcgacccgaacgccggntcgctggtgaccacagcgaaatccaccaagggtcccctgaagttctctccccacttgatgatcccccacctcgggtacgggtactaccagtacctcccctacccgganggaccctcgcctttccaggccaccatgttggaaggatcggggtatacagtccaccgcgtgtt	atgcctctgcccgcaacccacgacatccaccttcacggctccatcaacggccacgagttcgacatggtggggggaggaaaaggcgacccgaacgccggctcgctggtgaccacagcgaaatccaccaagggtgccctgaagttctctccctacttgatgatcccccacctcgggtacgggtactaccagtacctcccctacccggacggaccctcgcctttccagacctccatgttggaaggatcggggtatgcagtctaccgcgtgtt	|||||||||||||||||||||||||||||||||||||||||| ||| ||||||||||||||||||||||||||||||||||||||||||||||||||| ||||||||||||||||||||||||||||||||| ||||||||||||||||| ||||||||||||||||||||||||||||||||||||||||||||||||||||||| |||||||||||||||||| || ||||||||||||||||||||||| ||||| ||||||||||	0.82
BW757813	gi|66344461|gb|BW757813.1|BW757813	BW757813 Amphioxus Branchiostoma floridae unpublished cDNA library, egg whole animal Branchiostoma floridae cDNA clone bfeg007i15 3', mRNA sequence	Egg	GFPe1	0	1	98.21	0	504	495	495	0	265	768	768	154	657	657	tcacacagtgtcgatgaaggccttcactttctcgctcaggttgatctcggtcttggacgccttgacctcgatctggtgccccaggaagatcggcatcttctccttgagaccggccgggagcggcttggcgaaggtgtagttcgtctgcacatccgcctggtgtcgcttcccatcggtggtgcagaagctccagttgttggtgccggtgatggtgcggtcgtccgagcactgcagtttggccacgctcctgtccagggtggtcagtccgccggacatcacaggcccaccggcagggaaacctgacccgatcagctggaactcccctttgatcttgccgccctcgtaggtgtagcggaagtagcaattcagcactccgccgtcttcaaacttgaacacacg…	tcacacagtgtcgatgaaggccttcactttctcgctcagggtgatctcggtcttggacgccttgacctcgatctggtgccccaggaagatcggcatcttctccttcagaccggccgggagcggcttggcgaaggtgtagttcgtctgcacatccgcctggtggcgcttcccatcggtggtgcagaagctccagttgttagtgccggtgatggtgcggtcgtccgagcactgcagtttggccacgctcctgtccagggtggtcagtccgccggacatcacaggcccgccggcagggaaacctgacccgatcagctggaactcccctttgatcttgccgccctcgtaggtgtagcggaagttgcaattcagcactccgccgtcttcaaacttgaacacacg…	|||||||||||||||||||||||||||||||||||||||| |||||||||||||||||||||||||||||||||||||||||||||||||||||||||||||||| |||||||||||||||||||||||||||||||||||||||||||||||||||||||| ||||||||||||||||||||||||||||||||||| |||||||||||||||||||||||||||||||||||||||||||||||||||||||||||||||||||||||||||||||||||||| ||||||||||||||||||||||||||||||||||||||||||||||||||||||||||||||||||||||||| |||||||||||||||||||||||||||||||||||||||…	0.64
BW738465	gi|66325095|gb|BW738465.1|BW738465	BW738465 Amphioxus Branchiostoma floridae unpublished cDNA library, egg whole animal Branchiostoma floridae cDNA clone bfeg007i15 5', mRNA sequence	Egg	GFPe3	0	1	98.56	0	555	547	547	0	43	597	597	1	555	657	atgtctctccctacgactcacgaccttcacatcttcggctccgtcaatggcgcggagttcgacctggtgggaggcggaaagggcaacccgaacgatggaacgctggagaccagtgtggaatccacccggggcgccctgccctgctccccgctgctgatcggacccaacctggggtacggcttctaccagtacctgcccttccctggcggcgcctcgcccttccaaaccgccatcacggacggagggtaccaggttcaccgtgtgttcaagtttgaagacggcggagtgctgaattgctacttccgctacacctacgagggcggcaagatcaaaggggagttccagctgatcgggtcaggtttccctgccggtgggcctgtgatgtccggcggactgacc…	atgtctctccctacgactcacgaccttcacatcttcggctccgtcaatggcgcggagttcgacctggtgggaggcggaaagggcaacccgaacgatggaacgctggagaccagtgtgaaatccacccggggcgccctgccctgctccccgctgttgatcggacccaacctggggtacggcttctaccagtacctgcccttccctggcggcgcctcacccttccaaaccgccatcacggacggagggtaccaggttcaccgtgtgttcaagtttgaagacggcggagtgctgagttgcaacttccgctacacctacgagggcggcaagatcaaaggggagttccagctgatcgggtcaggtttccctgccggcgggcctgtgatgtccggcggactgacc…	||||||||||||||||||||||||||||||||||||||||||||||||||||||||||||||||||||||||||||||||||||||||||||||||||||||||||||||||||||| ||||||||||||||||||||||||||||||||||| ||||||||||||||||||||||||||||||||||||||||||||||||||||||||||||| |||||||||||||||||||||||||||||||||||||||||||||||||||||||||||||||||||||||||||| |||| ||||||||||||||||||||||||||||||||||||||||||||||||||||||||||||||||||||||||| |||||||||||||||||||||||||||…	0.92
BW738638	gi|66325268|gb|BW738638.1|BW738638	BW738638 Amphioxus Branchiostoma floridae unpublished cDNA library, egg whole animal Branchiostoma floridae cDNA clone bfeg008a05 5', mRNA sequence	Egg	GFPa2	0	1	94.84	0	562	533	533	0	43	604	604	1	562	660	atgcctctgcccgcaacccacgacatccacctccacggctccatcaacggccacgagttcgacctggtgggcggaggaaaaggcgacccgaacgccggctcgctggtgaccacagcgaaatccaccaagggtcccctgaagttctctccctacttgatgatcccccacctcgggtacgggtactaccagtacctcccttacccggacggaccctcgcctttccaggccaccatgttggaaggatcagggtatgcagtccatcgcgtgttcgactttgaagacggaggcaagctgtccatcgagtttaagtactcctacgagggttcccatatcaaggccgacatgaagttcacgggaaccggtttccctgaggacgggccggtcatgacaagccagatt…	atgcctctgcccgcaactcatgaaatccacctccacggctccatcaacggccacgagttcgacctggctggcggtggaaaaggcgacccgaacgccggctcgctggtgaccacagcgaaatccaccaagggtcccctgaagttctctccccacttgatgatcccccacctcgggtacgggtactaccagtacctcccctacccggacggaccctcgcctttccaggccaccatgttggaaggatcggggtatacagtccaccgcgtgtttgacttcgaagatggaggcaagctgtccatcgagtttaagtactcctacgagggttcccatattaaggccgacatgaagttcacgggaaccggtttccctgaggatgggccggtcatgaccagccagatt…	||||||||||||||||| || || ||||||||||||||||||||||||||||||||||||||||||| ||||| ||||||||||||||||||||||||||||||||||||||||||||||||||||||||||||||||||||||||||| |||||||||||||||||||||||||||||||||||||||||||||| ||||||||||||||||||||||||||||||||||||||||||||||| |||||| ||||||| |||||||| ||||| ||||| |||||||||||||||||||||||||||||||||||||||||||||||||| ||||||||||||||||||||||||||||||||||||||||| |||||||||||||| ||||||||||…	0.88
BW758176	gi|66344824|gb|BW758176.1|BW758176	BW758176 Amphioxus Branchiostoma floridae unpublished cDNA library, egg whole animal Branchiostoma floridae cDNA clone bfeg008i19 3', mRNA sequence	Egg	GFPe3	0	1	98.49	0	332	327	327	0	407	738	738	326	657	657	tcacacagtgtcgatgaaggccttcactttctcgctcaggttgatctcggtcttggacgccttgacctcgatctggtgccccaggaagatcggcatcttctccttgagacctgccgggagcggcttggcgaaggtgtagttcgtctgcacatccgcctggtggcgcttcccatcggtggtgcagaagctccagttgttagtgccggtgatggtgcagtcgtccgagcactgcagtttggccacgctcctgtccaaggtggtcagtccgccggacatcacaggcccgccggcagggaaacctgacccgatcagctgganctcccctttgatct	tcacacagtgtcgatgaaggccttcactttctcgctcaggttgatctcggtcttggacgcctggacctcgatctggtgccccaggaagatcggcatcttctccttgagaccggccgggagcggcttggcgaaggtgtagttcgtctgcacatccgcctggtggcgcttcccatcggtggtgcagaagctccagttgttggtgccggtgatggtgcagtcgtccgagcactgcagtttggccacgctcctgtccagggtggtcagtccgccggacatcacaggcccgccggcagggaaacctgacccgatcagctggaactcccctttgatct	|||||||||||||||||||||||||||||||||||||||||||||||||||||||||||||| |||||||||||||||||||||||||||||||||||||||||||||||| |||||||||||||||||||||||||||||||||||||||||||||||||||||||||||||||||||||||||||||||||||||| ||||||||||||||||||||||||||||||||||||||||||||||||||||||| |||||||||||||||||||||||||||||||||||||||||||||||||||||||||||||| ||||||||||||||	0.44
BW738834	gi|66325464|gb|BW738834.1|BW738834	BW738834 Amphioxus Branchiostoma floridae unpublished cDNA library, egg whole animal Branchiostoma floridae cDNA clone bfeg008i19 5', mRNA sequence	Egg	GFPe1	0	1	98.68	0	606	598	598	0	43	648	648	1	606	657	atgtctctccctacgactcacgaccttcacatcttcggctccgtcaatggcgcggagttcgacctggtgggaagcggaaagggcaacccgaacgatggaacgctggagaccagtgtgaaatccacccggggcgccctgccctgctccccgctgctgatcggacccaacctggggtacggcttctaccagtacctgcccttccctggcggcgcctcacccttccaaaccgccatcacggacggagggtaccaggttcaccgtgtgttcaagtttgaagacggcggggtgctgaattgcaacttccgctacacctacgagggcggcaagatcaaaggggagttccagctgatcgggtcaggtttccctgccggcgggcctgtgatgtccggcggactgacc…	atgtctctccctacgactcacgaccttcacatcttcggctccgtcaatggcgcggagttcgacctggtgggaggcggcaggggcaacccgaacgatggaacgctggagaccagtgtgaaatccacccggggcgccctgccctgctccccgctgctgatcggacccaacctggggtacggcttctaccagtacctgcccttccctggcggcgcctcacccttccaaaccgccatcacggacggagggtaccaggttcaccgtgtgttcaagtttgaagacggcggagtgctgaattgcaacttccgctacacctacgagggcggcaagatcaaaggggagttccagctgatcgggtcaggtttccctgccggcgggcctgtgatgtccggcggactgacc…	|||||||||||||||||||||||||||||||||||||||||||||||||||||||||||||||||||||||| |||| | |||||||||||||||||||||||||||||||||||||||||||||||||||||||||||||||||||||||||||||||||||||||||||||||||||||||||||||||||||||||||||||||||||||||||||||||||||||||||||||||||||||||||||||||||||||||||||||||||||||||||||| ||||||||||||||||||||||||||||||||||||||||||||||||||||||||||||||||||||||||||||||||||||||||||||||||||||||||||||||||||…	0.92
BW750866	gi|66337514|gb|BW750866.1|BW750866	BW750866 Amphioxus Branchiostoma floridae unpublished cDNA library, egg whole animal Branchiostoma floridae cDNA clone bfeg012b18 3', mRNA sequence	Egg	GFPe1	1e-178	1	97.92	1e-178	337	330	330	0	405	741	741	321	657	657	tcacacagtgtcgatgaaggccttcactttctcgctcaggttgatctcggtcttggacgccttgacctcgatctggtgccccaggaagaccggcatcttctccttgagactggccgggagcggcttggcgaaggtgtagttcgtctgcacgtccgcctggtggcgcttcccatcggtggtgcagaagctccacttgttagtgccggtgatggtgctgtcgtccgagcactgcagtttggccacgctcctgtccagggtggtcagtccgccggacatcacaggcccgccggcagggaaacctgacccgatcagctggaactcccctttgatcttgccg	tcacacagtgtcgatgaaggccttcactttctcgctcagggtgatctcggtcttggacgccttgacctcgatctggtgccccaggaagatcggcatcttctccttcagaccggccgggagcggcttggcgaaggtgtagttcgtctgcacatccgcctggtggcgcttcccatcggtggtgcagaagctccagttgttagtgccggtgatggtgcggtcgtccgagcactgcagtttggccacgctcctgtccagggtggtcagtccgccggacatcacaggcccgccggcagggaaacctgacccgatcagctggaactcccctttgatcttgccg	|||||||||||||||||||||||||||||||||||||||| |||||||||||||||||||||||||||||||||||||||||||||||| ||||||||||||||| |||| ||||||||||||||||||||||||||||||||||||||| ||||||||||||||||||||||||||||||||||||||||| |||||||||||||||||||||| |||||||||||||||||||||||||||||||||||||||||||||||||||||||||||||||||||||||||||||||||||||||||||||||||||||||||||||||||||||||||	0.45
BW731470	gi|66318082|gb|BW731470.1|BW731470	BW731470 Amphioxus Branchiostoma floridae unpublished cDNA library, egg whole animal Branchiostoma floridae cDNA clone bfeg012b18 5', mRNA sequence	Egg	GFPe1	0	1	97.61	0	587	573	573	0	46	632	632	1	587	657	atgtctctccctacgactcacgaccttcacatcttcggctccgtcaacggcgcggagttcgacctggtgggaggcggaaagggcaacccgaacgatggaacgctggagaccagtgtgaagtccacccggggcgccctgccctgctccccgctgctgatcggacccaacctggggtacggcttctaccagtacctgcccttccctggcggcgcctcgcccttccaaaccgccatcacggacggagggtaccaggttcaccgtgtgttcaagttcgaagacggtggtgtgctgaattgcaacttccgctacacctacgagggcggcaagatcaaaggggagttccagctgatcgggtcaggtttccctgccggcgggcctgtgatgtccggcggactgacc…	atgtctctccctacgactcacgaccttcacatcttcggctccgtcaatggcgcggagttcgacctggtgggaggcggcaggggcaacccgaacgatggaacgctggagaccagtgtgaaatccacccggggcgccctgccctgctccccgctgctgatcggacccaacctggggtacggcttctaccagtacctgcccttccctggcggcgcctcacccttccaaaccgccatcacggacggagggtaccaggttcaccgtgtgttcaagtttgaagacggcggagtgctgaattgcaacttccgctacacctacgagggcggcaagatcaaaggggagttccagctgatcgggtcaggtttccctgccggcgggcctgtgatgtccggcggactgacc…	||||||||||||||||||||||||||||||||||||||||||||||| ||||||||||||||||||||||||||||| | ||||||||||||||||||||||||||||||||||||||| ||||||||||||||||||||||||||||||||||||||||||||||||||||||||||||||||||||||||||||||||||||||||||||||| |||||||||||||||||||||||||||||||||||||||||||||||||||||||| |||||||| || ||||||||||||||||||||||||||||||||||||||||||||||||||||||||||||||||||||||||||||||||||||||||||||||||||||||||||||||||||…	0.91
BW731527	gi|66318139|gb|BW731527.1|BW731527	BW731527 Amphioxus Branchiostoma floridae unpublished cDNA library, egg whole animal Branchiostoma floridae cDNA clone bfeg012e05 5', mRNA sequence	Egg	GFPa1	0	1	99.13	0	578	573	573	0	50	627	630	1	578	660	atgcctctgcccgcaacccacgacatccaccttcacggctccatcaacggccacgagttcgacatggtggggggaggaaaaggcgacccgaacgccggctcgctggtgaccacagcgaaatccaccaagggtccgctgaagttctctccctacttgatgatcccccacctcgggtacgggtactaccagtacctcccctacccggacggaccctcgcctttccaggcctccatgttggaaggatcggggtatgcagtctaccgcgtgttcgactttgaagacggaggcaagctgactaccgagtttaagtactcctacgagggttcccatatcaaggccgacatgaagctgatgggaagcggtttccctgacgacggcccagtcatgaccagccagatt…	atgcctctgcccgcaacccacgacatccaccttcacggctccatcaacggccacgagttcgacatggtggggggaggaaaaggcgacccgaacgccggctcgctggtgaccacagcgaaatccaccaagggtgccctgaagttctctccctacttgatgatcccccacctcgggtacgggtactaccagtacctcccctacccggacggaccctcgcctttccagacctccatgttggaaggatcggggtatgcagtctaccgcgtgttcgactttgaagacggaggcaagctgactaccgagtttaagtactcctacgagggttcccatatcaaggccgacatgaagctgatgggaagcggtttccctgacgacggcccagtcatgaccagccagatt…	|||||||||||||||||||||||||||||||||||||||||||||||||||||||||||||||||||||||||||||||||||||||||||||||||||||||||||||||||||||||||||||||||||| | |||||||||||||||||||||||||||||||||||||||||||||||||||||||||||||||||||||||||||||||||||||||||| |||||||||||||||||||||||||||||||||||||||||||||||||||||||||||||||||||||||||||||||||||||||||||||||||||||||||||||||||||||||||||||||||||||||||||||||||||||||||||||||||||||||||||||…	0.91
BW751178	gi|66337826|gb|BW751178.1|BW751178	BW751178 Amphioxus Branchiostoma floridae unpublished cDNA library, egg whole animal Branchiostoma floridae cDNA clone bfeg012p03 3', mRNA sequence	Egg	GFPe3	0	1	98.83	0	343	339	339	0	375	717	717	315	657	657	tcacacagtgtcgatgaaggccttcactttctcgctcagggtgatctcggtcttggacgcctggacctcaatctggtgccccaggaagatcggcatcttctccttgagaccggccgggagcggcttggcgaaggtgtagttcgtctgcacatccgcctggtggcgcttcccatcggtggtgcagaagctccagttgttggtgccggtgatggtgcagtcgtccgagcactgcagtttggccacgctcctgtccagggtggtcagtccgccggacatcactggaccgccggcagggaaacctgacccgatcagctggaactcccctttgatcttgccgccctcg	tcacacagtgtcgatgaaggccttcactttctcgctcaggttgatctcggtcttggacgcctggacctcgatctggtgccccaggaagatcggcatcttctccttgagaccggccgggagcggcttggcgaaggtgtagttcgtctgcacatccgcctggtggcgcttcccatcggtggtgcagaagctccagttgttggtgccggtgatggtgcagtcgtccgagcactgcagtttggccacgctcctgtccagggtggtcagtccgccggacatcacaggcccgccggcagggaaacctgacccgatcagctggaactcccctttgatcttgccgccctcg	|||||||||||||||||||||||||||||||||||||||| |||||||||||||||||||||||||||| ||||||||||||||||||||||||||||||||||||||||||||||||||||||||||||||||||||||||||||||||||||||||||||||||||||||||||||||||||||||||||||||||||||||||||||||||||||||||||||||||||||||||||||||||||||||||||||||||||||||||||||||||| || ||||||||||||||||||||||||||||||||||||||||||||||||||||||||||||	0.47
BW731780	gi|66318392|gb|BW731780.1|BW731780	BW731780 Amphioxus Branchiostoma floridae unpublished cDNA library, egg whole animal Branchiostoma floridae cDNA clone bfeg012p03 5', mRNA sequence	Egg	GFPe3	0	1	98.96	0	577	571	571	0	50	626	626	1	577	657	atgtctctccctacgactcacgaccttcacatcttcggctccgtcaatggcgcggagttcgacctggtgggaggcggaaagggcaacccaaacgatggaacgctggagaccagtgtgaaatccacccggggcgccctgccctgctccccgctgctgatcggacccaacctggggtacggcttctaccagtacctgcccttccctggcggcgcctcacccttccaaaccgccatcacggacggagggtaccaggttcaccgtgtgttcaagtttgaagacggcggcgtgctgaattgcaacttccgctacacctacgagggcggcaagatcaaaggggagttccagctgatcgggtcaggtttccctgccggcggtccagtgatgtccggcggactgacc…	atgtctctccctacgactcacgaccttcacatcttcggctccgtcaatggcgcggagttcgacctggtgggaggcggaaagggcaacccgaacgatggaacgctggagaccagtgtgaaatccacccggggcgccctgccctgctccccgctgttgatcggacccaacctggggtacggcttctaccagtacctgcccttccctggcggcgcctcacccttccaaaccgccatcacggacggagggtaccaggttcaccgtgtgttcaagtttgaagacggcggagtgctgagttgcaacttccgctacacctacgagggcggcaagatcaaaggggagttccagctgatcgggtcaggtttccctgccggcgggcctgtgatgtccggcggactgacc…	||||||||||||||||||||||||||||||||||||||||||||||||||||||||||||||||||||||||||||||||||||||||| ||||||||||||||||||||||||||||||||||||||||||||||||||||||||||||||| |||||||||||||||||||||||||||||||||||||||||||||||||||||||||||||||||||||||||||||||||||||||||||||||||||||||||||||||||||||||||||||||||| ||||||| ||||||||||||||||||||||||||||||||||||||||||||||||||||||||||||||||||||||||||||||||| || |||||||||||||||||||||…	0.91
BW751756	gi|66338404|gb|BW751756.1|BW751756	BW751756 Amphioxus Branchiostoma floridae unpublished cDNA library, egg whole animal Branchiostoma floridae cDNA clone bfeg014i20 3', mRNA sequence	Egg	GFPe1	0	1	98.54	0	411	405	405	2	359	768	768	248	657	657	tcacacagtgtcgatgaaggccttcactttctcgctcagggtgatctcggtcttggacgccgtgacctcgatctggtgccccaggaagatcggcatcttctccttgagaccggccgggagcggcttggcgaaggtgtagttcgtctgcacatccgcctggtggcgcttcccatcggtggtgcagaagctccagttgttagtgccggtgatggtgcggtcgtccgagcactgcagtttggccacgctcctgtccagggtggtcagtccgccggacatcacaggcccgccggcagggaaacctgacccgatcagctggaactcccctttgatcttgccgccctcgtaggtgtagcggaagtttgcaatncagcactccgccgtctnc-aacttgaacacac…	tcacacagtgtcgatgaaggccttcactttctcgctcagggtgatctcggtcttggacgccttgacctcgatctggtgccccaggaagatcggcatcttctccttcagaccggccgggagcggcttggcgaaggtgtagttcgtctgcacatccgcctggtggcgcttcccatcggtggtgcagaagctccagttgttagtgccggtgatggtgcggtcgtccgagcactgcagtttggccacgctcctgtccagggtggtcagtccgccggacatcacaggcccgccggcagggaaacctgacccgatcagctggaactcccctttgatcttgccgccctcgtaggtgtagcggaag-ttgcaattcagcactccgccgtcttcaaacttgaacacac…	||||||||||||||||||||||||||||||||||||||||||||||||||||||||||||| ||||||||||||||||||||||||||||||||||||||||||| |||||||||||||||||||||||||||||||||||||||||||||||||||||||||||||||||||||||||||||||||||||||||||||||||||||||||||||||||||||||||||||||||||||||||||||||||||||||||||||||||||||||||||||||||||||||||||||||||||||||||||||||||||||||||||||||||||||||||||||||||||||||||||| ||||||| |||||||||||||||| | |||||||||||||…	0.53
BW732364	gi|66318976|gb|BW732364.1|BW732364	BW732364 Amphioxus Branchiostoma floridae unpublished cDNA library, egg whole animal Branchiostoma floridae cDNA clone bfeg014i20 5', mRNA sequence	Egg	GFPe1	0	1	98.99	0	595	589	589	0	43	637	639	1	595	657	atgtctctcccaacggctcacgaccttcacatcttcggctccgtcaatggcgcggagttcgacctggtgggaggcggaaagggcaacccgaacgatggaacgctggagaccagtgtgaaatccacccggggcgccctgccctgctccccgctgctgatcggacccaacctggggtacggcttctaccagtacctgcccttccctggcggcgcctcacccttccaaaccgccatcacggacgcagggtaccaggttcaccgtgtgttcaagtttgaagacggcggagtgctgaattgcaacttccgctacacctacgagggcggcaagatcaaaggggagttccagctgatcgggtcaggtttccctgccggcgggcctgtgatgtccggcggactgacc…	atgtctctccctacgactcacgaccttcacatcttcggctccgtcaatggcgcggagttcgacctggtgggaggcggcaggggcaacccgaacgatggaacgctggagaccagtgtgaaatccacccggggcgccctgccctgctccccgctgctgatcggacccaacctggggtacggcttctaccagtacctgcccttccctggcggcgcctcacccttccaaaccgccatcacggacggagggtaccaggttcaccgtgtgttcaagtttgaagacggcggagtgctgaattgcaacttccgctacacctacgagggcggcaagatcaaaggggagttccagctgatcgggtcaggtttccctgccggcgggcctgtgatgtccggcggactgacc…	||||||||||| ||| ||||||||||||||||||||||||||||||||||||||||||||||||||||||||||||| | ||||||||||||||||||||||||||||||||||||||||||||||||||||||||||||||||||||||||||||||||||||||||||||||||||||||||||||||||||||||||||||||||||||||||||||||||||||||||||||||||| |||||||||||||||||||||||||||||||||||||||||||||||||||||||||||||||||||||||||||||||||||||||||||||||||||||||||||||||||||||||||||||||||||||||||||||||||||||||||||||…	0.92
BW751823	gi|66338471|gb|BW751823.1|BW751823	BW751823 Amphioxus Branchiostoma floridae unpublished cDNA library, egg whole animal Branchiostoma floridae cDNA clone bfeg014l21 3', mRNA sequence	Egg	GFPe1	1e-164	1	99.33	1e-164	298	296	296	1	426	723	723	361	657	657	tcacacagtgtcgatgaaggccttcactttctcgctcagggtgatctcggtcttggacgccttgacctcgatctggtgccccaggaagatcggcatcttctccttgagaccggccgggagcggcttggcgaaggtgtagttcgtctgcacatccgcctggtggcgcttcccatcggtggtgcagaagctccagttgttagtgccggtgatggtgcggtcgtccgagcactgcagtttggccacgctcctgtccagggtggtcagtccgccggacatcacaggcccgcccggcagggaa	tcacacagtgtcgatgaaggccttcactttctcgctcagggtgatctcggtcttggacgccttgacctcgatctggtgccccaggaagatcggcatcttctccttcagaccggccgggagcggcttggcgaaggtgtagttcgtctgcacatccgcctggtggcgcttcccatcggtggtgcagaagctccagttgttagtgccggtgatggtgcggtcgtccgagcactgcagtttggccacgctcctgtccagggtggtcagtccgccggacatcacaggcccg-ccggcagggaa	||||||||||||||||||||||||||||||||||||||||||||||||||||||||||||||||||||||||||||||||||||||||||||||||||||||||| |||||||||||||||||||||||||||||||||||||||||||||||||||||||||||||||||||||||||||||||||||||||||||||||||||||||||||||||||||||||||||||||||||||||||||||||||||||||||||||||||||||||||||||||||||| |||||||||||	0.41
BW732432	gi|66319056|gb|BW732432.1|BW732432	BW732432 Amphioxus Branchiostoma floridae unpublished cDNA library, egg whole animal Branchiostoma floridae cDNA clone bfeg014l21 5', mRNA sequence	Egg	GFPe1	0	1	99.09	0	551	546	546	0	49	599	602	1	551	657	atgtctctccctacgactcacgaccttcacatcttcggctccgtcaatggcgcggagttcgacctggtgggaggcggaaagggcaacccgaacgatggaacactggagaccagtgtgaaatccacccggggcgccctgccctgctccccgctgctgatcggacccaacctggggtacggcttctaccagtacctgcccttccctggcggagcctcacccttccaaaccgccatcacggacggagggtaccaggttcaacgtgtgttcaagtttgaagacggcggagtgctgaattgcaacttccgctacacctacgagggcggcaagatcaaaggggagttccagctgatcgggtcaggtttccctgccggcgggcctgtgatgtccggcggactgacc…	atgtctctccctacgactcacgaccttcacatcttcggctccgtcaatggcgcggagttcgacctggtgggaggcggcaggggcaacccgaacgatggaacgctggagaccagtgtgaaatccacccggggcgccctgccctgctccccgctgctgatcggacccaacctggggtacggcttctaccagtacctgcccttccctggcggcgcctcacccttccaaaccgccatcacggacggagggtaccaggttcaccgtgtgttcaagtttgaagacggcggagtgctgaattgcaacttccgctacacctacgagggcggcaagatcaaaggggagttccagctgatcgggtcaggtttccctgccggcgggcctgtgatgtccggcggactgacc…	||||||||||||||||||||||||||||||||||||||||||||||||||||||||||||||||||||||||||||| | ||||||||||||||||||||| ||||||||||||||||||||||||||||||||||||||||||||||||||||||||||||||||||||||||||||||||||||||||||||||||||||||||||| ||||||||||||||||||||||||||||||||||||||||||||||| |||||||||||||||||||||||||||||||||||||||||||||||||||||||||||||||||||||||||||||||||||||||||||||||||||||||||||||||||||||||||||||||||||||||||||||…	0.91
BW752035	gi|66338683|gb|BW752035.1|BW752035	BW752035 Amphioxus Branchiostoma floridae unpublished cDNA library, egg whole animal Branchiostoma floridae cDNA clone bfeg015f04 3', mRNA sequence	Egg	GFPe1	0	1	98.65	0	445	439	439	0	285	729	729	213	657	657	tcacacagtgttgatgaaggccttcactttctcgctcagggtgatctcggtcttggacgccttgacctcgatctggtgccccaggaagaccggcatcttctccttcagaccggccgggagcggcttggcgaaggtgtagttcgtctgcacatccgcctggtggcgcttcccatcggtggtgcagaagctccagttgttagtgccggtgatggtgcagtcgtccgagcactgcagtttggccacgctcctgtccagggtggtcagtccgccggacatcacaggaccgccggcagggaaacctgacccgagcagctggaactcccctttgatcttgccgccctcgtaggtgtagcggaagttgcaattcagcacaccgccgtcttcaaacttgaacacacg…	tcacacagtgtcgatgaaggccttcactttctcgctcagggtgatctcggtcttggacgccttgacctcgatctggtgccccaggaagatcggcatcttctccttcagaccggccgggagcggcttggcgaaggtgtagttcgtctgcacatccgcctggtggcgcttcccatcggtggtgcagaagctccagttgttagtgccggtgatggtgcggtcgtccgagcactgcagtttggccacgctcctgtccagggtggtcagtccgccggacatcacaggcccgccggcagggaaacctgacccgatcagctggaactcccctttgatcttgccgccctcgtaggtgtagcggaagttgcaattcagcactccgccgtcttcaaacttgaacacacg…	||||||||||| ||||||||||||||||||||||||||||||||||||||||||||||||||||||||||||||||||||||||||||| ||||||||||||||||||||||||||||||||||||||||||||||||||||||||||||||||||||||||||||||||||||||||||||||||||||||||||||||||||||||||||||| |||||||||||||||||||||||||||||||||||||||||||||||||||||||||||||||||| ||||||||||||||||||||||||| ||||||||||||||||||||||||||||||||||||||||||||||||||||||||||||||| ||||||||||||||||||||||||||…	0.6
BW732644	gi|66319274|gb|BW732644.1|BW732644	BW732644 Amphioxus Branchiostoma floridae unpublished cDNA library, egg whole animal Branchiostoma floridae cDNA clone bfeg015f04 5', mRNA sequence	Egg	GFPe1	0	1	98.87	0	622	615	615	0	49	670	670	1	622	657	atgtctctccctacgactcacgaccttcacatcttcggctccgtcaatggcgcggagttcgacctggtgggaggcggaaagggcaacccgaacgatggaacgctggagaccagtgtgaaatccacccggggcgccctgccctgctccccgctgctgatcggacccaacctggggtacggcttctaccagtacctgcccttccctggcggcgcctcacccttccaaaccgccatcacggacggagggtaccaggttcaccgtgtgttcaagtttgaagacggcggtgtgctgaattgcaacttccgctacacctacgagggcggcaagatcaaaggggagttccagctgctcgggtcaggtttccctgccggcggtcctgtgatgtccggcggactgacc…	atgtctctccctacgactcacgaccttcacatcttcggctccgtcaatggcgcggagttcgacctggtgggaggcggcaggggcaacccgaacgatggaacgctggagaccagtgtgaaatccacccggggcgccctgccctgctccccgctgctgatcggacccaacctggggtacggcttctaccagtacctgcccttccctggcggcgcctcacccttccaaaccgccatcacggacggagggtaccaggttcaccgtgtgttcaagtttgaagacggcggagtgctgaattgcaacttccgctacacctacgagggcggcaagatcaaaggggagttccagctgatcgggtcaggtttccctgccggcgggcctgtgatgtccggcggactgacc…	||||||||||||||||||||||||||||||||||||||||||||||||||||||||||||||||||||||||||||| | |||||||||||||||||||||||||||||||||||||||||||||||||||||||||||||||||||||||||||||||||||||||||||||||||||||||||||||||||||||||||||||||||||||||||||||||||||||||||||||||||||||||||||||||||||||||||||||||||||||||||||| ||||||||||||||||||||||||||||||||||||||||||||||||||||||||||||||| ||||||||||||||||||||||||| ||||||||||||||||||||||||…	0.92
BW752071	gi|66338719|gb|BW752071.1|BW752071	BW752071 Amphioxus Branchiostoma floridae unpublished cDNA library, egg whole animal Branchiostoma floridae cDNA clone bfeg015g18 3', mRNA sequence	Egg	GFPe3	0	1	98.05	0	410	402	402	1	359	768	768	249	657	657	tcacacagtgtcgatgaaggccttcactttctcgctcaggttgatctcggtcttggacgccttgacctcgatctggtgccccaggaagaccggcatcttctccttgagaccggccgggagcggcttggcgaaggtgtagttcgtctgcacatccgcctggtggcgcttcccatcggtggtgcagaagctccagttgttggtgccggtgatggtgcagtcgtccgagcactgcagtttggccacgctcctgtccagggtggtcagtccgccggacatcacgggaccgccggcagggaaacctgacccgatcagctggaactcccctttgatcttgccgccctcgtaggtgtagcggaagttgcaattcagcacacccgccgtctncaaacttgaacacac…	tcacacagtgtcgatgaaggccttcactttctcgctcaggttgatctcggtcttggacgcctggacctcgatctggtgccccaggaagatcggcatcttctccttgagaccggccgggagcggcttggcgaaggtgtagttcgtctgcacatccgcctggtggcgcttcccatcggtggtgcagaagctccagttgttggtgccggtgatggtgcagtcgtccgagcactgcagtttggccacgctcctgtccagggtggtcagtccgccggacatcacaggcccgccggcagggaaacctgacccgatcagctggaactcccctttgatcttgccgccctcgtaggtgtagcggaagttgcaactcagcac-tccgccgtcttcaaacttgaacacac…	|||||||||||||||||||||||||||||||||||||||||||||||||||||||||||||| |||||||||||||||||||||||||| ||||||||||||||||||||||||||||||||||||||||||||||||||||||||||||||||||||||||||||||||||||||||||||||||||||||||||||||||||||||||||||||||||||||||||||||||||||||||||||||||||||||||||||||||||||||||||||| || ||||||||||||||||||||||||||||||||||||||||||||||||||||||||||||||||||||||||||||||||| ||||||| ||||||||| ||||||||||||||||…	0.52
BW732679	gi|66319309|gb|BW732679.1|BW732679	BW732679 Amphioxus Branchiostoma floridae unpublished cDNA library, egg whole animal Branchiostoma floridae cDNA clone bfeg015g18 5', mRNA sequence	Egg	GFPe3	0	1	99.09	0	551	546	546	0	49	599	599	1	551	657	atgtctctccctacgactcacgaccttcacatcttcggctccgtcaatggcgcggagttcgacctggtgggaggcggaaagggcaacccgaacgatggaacgctggagaccagtgtgaaatccacccggggcgccctgccctgctccccgctgctgatcggacccaacctggggtacggcttctaccagtacctgcccttccctggcggcgcctcacccttccaaaccgccatcacggacggagggtaccaggttcaccgtgtgttcaagtttgaagacggcggtgtgctgaattgcaacttccgctacacctacgagggcggcaagatcaaaggggagttccagctgatcgggtcaggtttccctgccggcggtcccgtgatgtccggcggactgacc…	atgtctctccctacgactcacgaccttcacatcttcggctccgtcaatggcgcggagttcgacctggtgggaggcggaaagggcaacccgaacgatggaacgctggagaccagtgtgaaatccacccggggcgccctgccctgctccccgctgttgatcggacccaacctggggtacggcttctaccagtacctgcccttccctggcggcgcctcacccttccaaaccgccatcacggacggagggtaccaggttcaccgtgtgttcaagtttgaagacggcggagtgctgagttgcaacttccgctacacctacgagggcggcaagatcaaaggggagttccagctgatcgggtcaggtttccctgccggcgggcctgtgatgtccggcggactgacc…	||||||||||||||||||||||||||||||||||||||||||||||||||||||||||||||||||||||||||||||||||||||||||||||||||||||||||||||||||||||||||||||||||||||||||||||||||||||||| |||||||||||||||||||||||||||||||||||||||||||||||||||||||||||||||||||||||||||||||||||||||||||||||||||||||||||||||||||||||||||||||||| ||||||| ||||||||||||||||||||||||||||||||||||||||||||||||||||||||||||||||||||||||||||||||| || |||||||||||||||||||||…	0.91
BW732689	gi|66319319|gb|BW732689.1|BW732689	BW732689 Amphioxus Branchiostoma floridae unpublished cDNA library, egg whole animal Branchiostoma floridae cDNA clone bfeg015h04 5', mRNA sequence	Egg	GFPa2	0	1	97.08	0	411	399	399	0	1	411	650	250	660	660	tatacagtccaccgcgtgtttgacttcgaagacggaggcaagctgtccatcgagtttaagtactcctacgagggttcccatattaaggccgacatgaagttcacgggaaccggtttccctgaggatgggccggtcatgaccagccagattgtcgaccaggacggctgcgtgtccaagaacacctacctcaacgacaacaccatcgtggacaacttcgactggacttacaacctgcagaatgggaagcgctacagggcccgagtgtcgagccactacatcttcgacaagcccttttcagccgatctcatgaagaagcagccggtcttcgtgtaccggaagtgccacgtgaaggcttccaagaccgaagtcaccctggacgagagggagaaggcgttctac…	tatacagtccaccgcgtgtttgacttcgaagatggaggcaagctgtccatcgagtttaagtactcctacgagggttcccatattaaggccgacatgaagttcacgggaaccggtttccctgaggatgggccggtcatgaccagccagattgtcgaccaggacggctgcgtgtccaagaacacctacctcaacgacaacaccatcgtggacaacttcgactggacttacaatctgcagaacggaaagcgctacagagcccgagtgacgagccactacatcttcgacaagcccttttcagccgatctcatgaagaagcagccggtcttcgtgtaccgcaagtgccacgtgaaggcttccaagaccgagatcaacctcgacgagagggagaaggcgttctat…	|||||||||||||||||||||||||||||||| ||||||||||||||||||||||||||||||||||||||||||||||||||||||||||||||||||||||||||||||||||||||||||||||||||||||||||||||||||||||||||||||||||||||||||||||||||||||||||||||||||||||||||||||||||||||||||||||||||||| |||||||| || ||||||||||| ||||||||| |||||||||||||||||||||||||||||||||||||||||||||||||||||||||||||||||||||| ||||||||||||||||||||||||||||| ||| ||| ||||||||||||||||||||||| |…	0.61
BW752939	gi|66339587|gb|BW752939.1|BW752939	BW752939 Amphioxus Branchiostoma floridae unpublished cDNA library, egg whole animal Branchiostoma floridae cDNA clone bfeg017n08 3', mRNA sequence	Egg	GFPe1	0	1	98.69	0	383	378	378	1	372	754	758	276	657	657	tcacacagtgtcgatgaaggccttcactttctcgctcagggtgatctcggtcttggacgccttgacctcgatctggtgccccaggaagaccggcatcttctccttgagaccggccgggagcggcttggcgaaggtgtagttcgtctgcacatccgcctggtggcgtttcccatcggtggtgcagaagctccagttgttagtgccggtgatggtgcggtcgtccgagcactgcagtttggccacgctcctgtccagggtggtcagtccgccggacatcacaggcccgccggcagggaaacctgacccgatcagctggaactcccctttngatcttgccgccctcgtaggtgtagcggaagttgcaattcagcaatccgccgtct	tcacacagtgtcgatgaaggccttcactttctcgctcagggtgatctcggtcttggacgccttgacctcgatctggtgccccaggaagatcggcatcttctccttcagaccggccgggagcggcttggcgaaggtgtagttcgtctgcacatccgcctggtggcgcttcccatcggtggtgcagaagctccagttgttagtgccggtgatggtgcggtcgtccgagcactgcagtttggccacgctcctgtccagggtggtcagtccgccggacatcacaggcccgccggcagggaaacctgacccgatcagctggaactccccttt-gatcttgccgccctcgtaggtgtagcggaagttgcaattcagcactccgccgtct	||||||||||||||||||||||||||||||||||||||||||||||||||||||||||||||||||||||||||||||||||||||||| ||||||||||||||| ||||||||||||||||||||||||||||||||||||||||||||||||||||||||||| ||||||||||||||||||||||||||||||||||||||||||||||||||||||||||||||||||||||||||||||||||||||||||||||||||||||||||||||||||||||||||||||||||||||||||||||||||||||||||||||||| |||||||||||||||||||||||||||||||||||||||||||| ||||||||||	0.5
BW733551	gi|66320181|gb|BW733551.1|BW733551	BW733551 Amphioxus Branchiostoma floridae unpublished cDNA library, egg whole animal Branchiostoma floridae cDNA clone bfeg017n08 5', mRNA sequence	Egg	GFPe1	0	1	98.44	0	643	633	633	0	1	643	644	15	657	657	gactcacgaccttcacatcttcggctccgtcaatggcgcggagttcgacttggtgggaggcggaaagggcaacccaaacgatggaacgctggagaccagtgtgaaatccacccggggcgccctgccctgctccccgatgctgatcggacccaacctggggtacgtcttctaccagtacctgcccttccctggcggcgcctcacccttccaaaccgccatcacggacggagggtaccaggttcaccgtgtgttcaagtttgaagacggcggattgctgaattgcaacttccgctacacctacgagggcggcaagatcaaaggggagttccagctgatcgggtcaggtttccctgccggcgggcctgtgatgtccggcggactgaccaccctggacaggag…	gactcacgaccttcacatcttcggctccgtcaatggcgcggagttcgacctggtgggaggcggcaggggcaacccgaacgatggaacgctggagaccagtgtgaaatccacccggggcgccctgccctgctccccgctgctgatcggacccaacctggggtacggcttctaccagtacctgcccttccctggcggcgcctcacccttccaaaccgccatcacggacggagggtaccaggttcaccgtgtgttcaagtttgaagacggcggagtgctgaattgcaacttccgctacacctacgagggcggcaagatcaaaggggagttccagctgatcgggtcaggtttccctgccggcgggcctgtgatgtccggcggactgaccaccctggacaggag…	||||||||||||||||||||||||||||||||||||||||||||||||| ||||||||||||| | ||||||||| |||||||||||||||||||||||||||||||||||||||||||||||||||||||||||| ||||||||||||||||||||||||||| |||||||||||||||||||||||||||||||||||||||||||||||||||||||||||||||||||||||||||||||||||||||||||||||||||||||||| |||||||||||||||||||||||||||||||||||||||||||||||||||||||||||||||||||||||||||||||||||||||||||||||||||||||||||||||||||||||||||||||…	0.98
BW733673	gi|66320303|gb|BW733673.1|BW733673	BW733673 Amphioxus Branchiostoma floridae unpublished cDNA library, egg whole animal Branchiostoma floridae cDNA clone bfeg018c18 5', mRNA sequence	Egg	GFPa1	0	1	99.67	0	606	604	604	0	47	652	652	1	606	660	atgcctctgcccgcaacccacgacatccaccttcacggctccatcaacggccacgagttcgacatggtggggggaggaaaaggcgacccgaacgccggctcgctggtgaccacagcgaaatccaccaagggtgccctgaagttctctccctacttgatgatcccccacctcgggtacgggtactaccagtacctcccctacccggacggaccctcgcctttccaggcctccatgttggaaggatcggggtatgcagtctaccgcgtgttcgactttgaagacggaggcaagctgactaccgagtttaagtactcctacgagggttcccatatcaaggccgacatgaagctgatgggaagcggtttccctgacgacggcccagtcatgaccagccagatt…	atgcctctgcccgcaacccacgacatccaccttcacggctccatcaacggccacgagttcgacatggtggggggaggaaaaggcgacccgaacgccggctcgctggtgaccacagcgaaatccaccaagggtgccctgaagttctctccctacttgatgatcccccacctcgggtacgggtactaccagtacctcccctacccggacggaccctcgcctttccagacctccatgttggaaggatcggggtatgcagtctaccgcgtgttcgactttgaagacggaggcaagctgactaccgagtttaagtactcctacgagggttcccatatcaaggccgacatgaagctgatgggaagcggtttccctgacgacggcccagtcatgaccagccagatt…	||||||||||||||||||||||||||||||||||||||||||||||||||||||||||||||||||||||||||||||||||||||||||||||||||||||||||||||||||||||||||||||||||||||||||||||||||||||||||||||||||||||||||||||||||||||||||||||||||||||||||||||||||||||||||||||||| |||||||||||||||||||||||||||||||||||||||||||||||||||||||||||||||||||||||||||||||||||||||||||||||||||||||||||||||||||||||||||||||||||||||||||||||||||||||||||||||||||||||||||||…	0.93
BW753182	gi|66339830|gb|BW753182.1|BW753182	BW753182 Amphioxus Branchiostoma floridae unpublished cDNA library, egg whole animal Branchiostoma floridae cDNA clone bfeg018i05 3', mRNA sequence	Egg	GFPe1	0	1	97.46	0	433	422	422	1	326	757	757	225	657	657	tcacacagtgtcgataaaggccttcactttctcgctcagggtgatctcggtcttggacgccttgacctcgatctggtgccccaggaagaccggcatcttctccttgagaccggctgggagcggcttggcgaaggtgtagttcgtctgaacgtccgcctggtgtcgcttcccatcggtggtgcagaagctccagttgttagtgccggtgatggtgcagtcgtccgagcactgcagtttggccacgctcctgtccagggtggtcagtccgccggacatcacaggcccgccggcggggaaacctgacccgagcagctggaactcccctttgatcttgccgccctcgtaggtgtagcggaagttgcaattcagcactccgccgtcttc-aacttgaacacacg…	tcacacagtgtcgatgaaggccttcactttctcgctcagggtgatctcggtcttggacgccttgacctcgatctggtgccccaggaagatcggcatcttctccttcagaccggccgggagcggcttggcgaaggtgtagttcgtctgcacatccgcctggtggcgcttcccatcggtggtgcagaagctccagttgttagtgccggtgatggtgcggtcgtccgagcactgcagtttggccacgctcctgtccagggtggtcagtccgccggacatcacaggcccgccggcagggaaacctgacccgatcagctggaactcccctttgatcttgccgccctcgtaggtgtagcggaagttgcaattcagcactccgccgtcttcaaacttgaacacacg…	||||||||||||||| ||||||||||||||||||||||||||||||||||||||||||||||||||||||||||||||||||||||||| ||||||||||||||| |||||||| |||||||||||||||||||||||||||||||| || ||||||||||| |||||||||||||||||||||||||||||||||||||||||||||||||||| ||||||||||||||||||||||||||||||||||||||||||||||||||||||||||||||||||||||||||| |||||||||||||||| ||||||||||||||||||||||||||||||||||||||||||||||||||||||||||||||||||||||||||| ||||||||||||||…	0.56
BW733798	gi|66320428|gb|BW733798.1|BW733798	BW733798 Amphioxus Branchiostoma floridae unpublished cDNA library, egg whole animal Branchiostoma floridae cDNA clone bfeg018i05 5', mRNA sequence	Egg	GFPe2	0	1	97.82	0	551	539	539	0	46	596	600	1	551	657	atgtctctcccaacggctcacgaccttcacatcttcggctccgtcaacggcacggagttcgacctggtgggaggcggaaagggcaacccgaacgatggaacgctggagaccagtgtgaaatccacccggggcgccctgccctgctccccgctgctgatcggacccaacctggggtacggcttctaccagtacctgcccttccctggcggcgcctcacccttccaaaccgccatcacggacggagggtaccaggttcaccgtgtgttcaagtttgaagacggcggagtgctgaattgcaacttccgctacacctacgagggcggcaagatcaaaggggagttccagctgctcgggtcaggtttccccgccggcgggcctgtgatgtccggcggactgacc…	atgtctctcccaacggctcacgaccttcacatcttcggctccgtcaatggcgcggagttcgacctggtgggaggcggaaagggcaacccgaacgatggaacgctggagaccagtgtgaaatccacccggggcgccctgccctgctccccgctgctgatcggacccaacctggggtacggcttctaccagtacctgcccttccctggcggcgcctcacccttccaaaccgccatcacggacggaggttaccaggttcaccgtgtgttcaagtttgaagacggcggagtgctgaattgcaacttccgctacacctacgagggcggcaagatcaaaggggagttccagctgatcgggtcaggtttccctgccggcggtcctgtgatgtccggcggactgacc…	||||||||||||||||||||||||||||||||||||||||||||||| ||| ||||||||||||||||||||||||||||||||||||||||||||||||||||||||||||||||||||||||||||||||||||||||||||||||||||||||||||||||||||||||||||||||||||||||||||||||||||||||||||||||||||||||||||||||||||||||||||||||| |||||||||||||||||||||||||||||||||||||||||||||||||||||||||||||||||||||||||||||||||||||||||||||||||||||| |||||||||||||||| |||||||| ||||||||||||||||||||||||…	0.9
BW753456	gi|66340104|gb|BW753456.1|BW753456	BW753456 Amphioxus Branchiostoma floridae unpublished cDNA library, egg whole animal Branchiostoma floridae cDNA clone bfeg019e13 3', mRNA sequence	Egg	GFPe1	1e-152	1	98.25	1e-152	285	280	280	0	428	712	712	373	657	657	tcacacagtgtcgatgaaggccttcactttctcgctcaggttgacctcagtcttggacgccttgacctcgatctggtgccccaggaagaccggcatcttctccttcagaccggccgggagcggcttggcgaaggtgtagttcgtctgcacatccgcctggtggcgtttcccatcggtggtgcagaagctccagttgttagtgccggtgatggtgcggtcgtccgagcactgcagtttggccacgctcctgtccagggtggtcagtccgccggacatcacaggccc	tcacacagtgtcgatgaaggccttcactttctcgctcagggtgatctcggtcttggacgccttgacctcgatctggtgccccaggaagatcggcatcttctccttcagaccggccgggagcggcttggcgaaggtgtagttcgtctgcacatccgcctggtggcgcttcccatcggtggtgcagaagctccagttgttagtgccggtgatggtgcggtcgtccgagcactgcagtttggccacgctcctgtccagggtggtcagtccgccggacatcacaggccc	|||||||||||||||||||||||||||||||||||||||| ||| ||| |||||||||||||||||||||||||||||||||||||||| ||||||||||||||||||||||||||||||||||||||||||||||||||||||||||||||||||||||||||| |||||||||||||||||||||||||||||||||||||||||||||||||||||||||||||||||||||||||||||||||||||||||||||||||||||||||||||||||||||||	0.39
BW734078	gi|66320708|gb|BW734078.1|BW734078	BW734078 Amphioxus Branchiostoma floridae unpublished cDNA library, egg whole animal Branchiostoma floridae cDNA clone bfeg019e13 5', mRNA sequence	Egg	GFPe1	0	1	98.6	0	641	632	632	0	1	641	641	8	648	657	tccctacgactcacgaccttcacatcttcggctccatcaatggcgcggagttcgacctggtgggaggcggaaagggcaacccgaacgatggaacgctggagaccagtgtgaaatccacccggggcgccctgccctgctccccgctgctgatcggacccaacctggggtacggcttctaccagtacctgcccttccctggcggcgcctcacccttccaaaccgccatcacggacggagggtaccaggttcatcgtgtgttcaagtttgaagacggcggagtgctgaattgcaacttccgctacacctacgagggcggcaagatcaaaggggagttccagctgatcgggtcaggtttccctgccggcgggcctgtgatgtccggcggactgaccaccctgg…	tccctacgactcacgaccttcacatcttcggctccgtcaatggcgcggagttcgacctggtgggaggcggcaggggcaacccgaacgatggaacgctggagaccagtgtgaaatccacccggggcgccctgccctgctccccgctgctgatcggacccaacctggggtacggcttctaccagtacctgcccttccctggcggcgcctcacccttccaaaccgccatcacggacggagggtaccaggttcaccgtgtgttcaagtttgaagacggcggagtgctgaattgcaacttccgctacacctacgagggcggcaagatcaaaggggagttccagctgatcgggtcaggtttccctgccggcgggcctgtgatgtccggcggactgaccaccctgg…	||||||||||||||||||||||||||||||||||| |||||||||||||||||||||||||||||||||| | ||||||||||||||||||||||||||||||||||||||||||||||||||||||||||||||||||||||||||||||||||||||||||||||||||||||||||||||||||||||||||||||||||||||||||||||||||||||||||||||||||||||||||||||||| ||||||||||||||||||||||||||||||||||||||||||||||||||||||||||||||||||||||||||||||||||||||||||||||||||||||||||||||||||||||||||||||||||||||||||||||||||||…	0.99
BW754083	gi|66340731|gb|BW754083.1|BW754083	BW754083 Amphioxus Branchiostoma floridae unpublished cDNA library, egg whole animal Branchiostoma floridae cDNA clone bfeg020a18 3', mRNA sequence	Egg	GFPe3	0	1	97.44	0	351	342	342	0	268	618	621	307	657	657	tcacacagtgtcgatgaaagccttcactttctcgctcaggttgacctcagtcttggacgccttgacctcgatctggtgccccaggaagatcggcatcttctccttgagaccggccgggagcggcttggcgaaggtgtagttcgtctgcacatccgcctggtggcgtttcccatcggtggtgcanaagctccagttgttggngccggtgatggtgcantcgtccgagcactgcagtttggccacgctcctgtccagggtggtcagtccgccggacatcacaggcccgccggcagggaaacctgacccgatcagctggaactcccctttgatcttgccgccctcgtatgtgta	tcacacagtgtcgatgaaggccttcactttctcgctcaggttgatctcggtcttggacgcctggacctcgatctggtgccccaggaagatcggcatcttctccttgagaccggccgggagcggcttggcgaaggtgtagttcgtctgcacatccgcctggtggcgcttcccatcggtggtgcagaagctccagttgttggtgccggtgatggtgcagtcgtccgagcactgcagtttggccacgctcctgtccagggtggtcagtccgccggacatcacaggcccgccggcagggaaacctgacccgatcagctggaactcccctttgatcttgccgccctcgtaggtgta	|||||||||||||||||| ||||||||||||||||||||||||| ||| ||||||||||||| |||||||||||||||||||||||||||||||||||||||||||||||||||||||||||||||||||||||||||||||||||||||||||||||||||||| ||||||||||||||||| |||||||||||||||| ||||||||||||||| |||||||||||||||||||||||||||||||||||||||||||||||||||||||||||||||||||||||||||||||||||||||||||||||||||||||||||||||||||||||||||||||| |||||	0.55
BW734710	gi|66321340|gb|BW734710.1|BW734710	BW734710 Amphioxus Branchiostoma floridae unpublished cDNA library, egg whole animal Branchiostoma floridae cDNA clone bfeg020a18 5', mRNA sequence	Egg	GFPe3	0	1	98.92	0	555	549	549	0	46	600	600	1	555	657	atgtctctccctacgactcacgaccttcacatcttcggctccgtcaatggcgcggagttcgacctggtgggaggcggaaagggcaacccgaacgatggaacgctggagaccagtgtgaaatccacccggggcgccctgccctgctccccgctgctgatcggacccaacctggggtacggcttctaccagtacctgcccttccctggcggcgcctcacccttccaaaccgccatcacggacggagggtaccaggttcatcgtgtgttcaagtttgaagacggaggagtgctgaactgcaacttccgctacacctacgagggcggcaagatcaaaggggagttccagctgatcgggtcaggtttccctgccggcgggcctgtgatgtccggcggactgacc…	atgtctctccctacgactcacgaccttcacatcttcggctccgtcaatggcgcggagttcgacctggtgggaggcggaaagggcaacccgaacgatggaacgctggagaccagtgtgaaatccacccggggcgccctgccctgctccccgctgttgatcggacccaacctggggtacggcttctaccagtacctgcccttccctggcggcgcctcacccttccaaaccgccatcacggacggagggtaccaggttcaccgtgtgttcaagtttgaagacggcggagtgctgagttgcaacttccgctacacctacgagggcggcaagatcaaaggggagttccagctgatcgggtcaggtttccctgccggcgggcctgtgatgtccggcggactgacc…	||||||||||||||||||||||||||||||||||||||||||||||||||||||||||||||||||||||||||||||||||||||||||||||||||||||||||||||||||||||||||||||||||||||||||||||||||||||||| ||||||||||||||||||||||||||||||||||||||||||||||||||||||||||||||||||||||||||||||||||||||||||||||||||||||| ||||||||||||||||||||||| |||||||||| ||||||||||||||||||||||||||||||||||||||||||||||||||||||||||||||||||||||||||||||||||||||||||||||||||||||||||…	0.92
BW754711	gi|66341359|gb|BW754711.1|BW754711	BW754711 Amphioxus Branchiostoma floridae unpublished cDNA library, egg whole animal Branchiostoma floridae cDNA clone bfeg021m21 3', mRNA sequence	Egg	GFPe1	1e-164	1	98.08	1e-164	312	306	306	1	433	744	744	347	657	657	tcacacagtgtcgatgaaggccttcactttctcgctcagggtgatctcggtcttggacgccttgacctcgatctggtgccccaggaagatcggcatcttctccttgagaccggccgggagcggcttggcgaaggtgtagttcgtctgcacatccgcctgatggcgcttcccatcggtggtgcagaagctccacttgttagtgccggtgatggtgctgtcgtccgagcactgcagtttggccacgctcctgtccagggtggtcagtccgccggacatcacaggcccgccggcagggaaancctgaccngatca	tcacacagtgtcgatgaaggccttcactttctcgctcagggtgatctcggtcttggacgccttgacctcgatctggtgccccaggaagatcggcatcttctccttcagaccggccgggagcggcttggcgaaggtgtagttcgtctgcacatccgcctggtggcgcttcccatcggtggtgcagaagctccagttgttagtgccggtgatggtgcggtcgtccgagcactgcagtttggccacgctcctgtccagggtggtcagtccgccggacatcacaggcccgccggcagggaaa-cctgacccgatca	||||||||||||||||||||||||||||||||||||||||||||||||||||||||||||||||||||||||||||||||||||||||||||||||||||||||| ||||||||||||||||||||||||||||||||||||||||||||||||||||| |||||||||||||||||||||||||||||||| |||||||||||||||||||||| |||||||||||||||||||||||||||||||||||||||||||||||||||||||||||||||||||||||||||||||||| ||||||| |||||	0.41
BW735345	gi|66321975|gb|BW735345.1|BW735345	BW735345 Amphioxus Branchiostoma floridae unpublished cDNA library, egg whole animal Branchiostoma floridae cDNA clone bfeg021m21 5', mRNA sequence	Egg	GFPe3	0	1	98.56	0	555	547	547	0	46	600	600	1	555	657	atgtctctccctacgactcacgaccttcacatcttcggctccgtcaatggcgcggagttcgacctggtgggaggcggaaacggcaacccgaacgatggaacgctggagaccagtgtgaaatccacccggggcgccctgccctgctccccgctgctgatcggacccaacctggggtacggcttctaccagtacctgcccttccctggcggcgcctcgcccttccaaaccgccatcacggacggagggtaccaggttcaccgtgtgttcaagtttgaagacggcggtgtgctgagttgcaacttccgctacacctacgagggcggcaagatcaaaggggagttccagctgatcgggtcaggtttccctgccggcgggcctgtgatgtccggcggactgacc…	atgtctctccctacgactcacgaccttcacatcttcggctccgtcaatggcgcggagttcgacctggtgggaggcggaaagggcaacccgaacgatggaacgctggagaccagtgtgaaatccacccggggcgccctgccctgctccccgctgttgatcggacccaacctggggtacggcttctaccagtacctgcccttccctggcggcgcctcacccttccaaaccgccatcacggacggagggtaccaggttcaccgtgtgttcaagtttgaagacggcggagtgctgagttgcaacttccgctacacctacgagggcggcaagatcaaaggggagttccagctgatcgggtcaggtttccctgccggcgggcctgtgatgtccggcggactgacc…	|||||||||||||||||||||||||||||||||||||||||||||||||||||||||||||||||||||||||||||||| |||||||||||||||||||||||||||||||||||||||||||||||||||||||||||||||||||||||| ||||||||||||||||||||||||||||||||||||||||||||||||||||||||||||| |||||||||||||||||||||||||||||||||||||||||||||||||||||||||||||||||||| ||||||||||||||||||||||||||||||||||||||||||||||||||||||||||||||||||||||||||||||||||||||||||||||||||||||||||||||||||…	0.91
BW754796	gi|66341444|gb|BW754796.1|BW754796	BW754796 Amphioxus Branchiostoma floridae unpublished cDNA library, egg whole animal Branchiostoma floridae cDNA clone bfeg022a15 3', mRNA sequence	Egg	GFPe1	0	1	98.9	0	362	358	358	0	347	708	708	296	657	657	tcacacagtgtcgatgaaggccttcactttctcgctcaggttgatctcggtcttggacgccttgacctcgatctggtgccccaggaagatcggcatcttctccttgagaccggccgggagcggcttggcgaaggtgtagttcgtctgcacatccgcctggtggcgcttcccatcggtggtgcagaagctccacttgttagtgccggtgatggtgctgtcgtccgagcactgcagtttggccacgctcctgtccagggtggtcagtccgccggacatcacaggcccgccggcagggaaacctgacccgatcagctggaactcccctttgatcttgccgccctcgtaggtgtagcggaagttgc	tcacacagtgtcgatgaaggccttcactttctcgctcagggtgatctcggtcttggacgccttgacctcgatctggtgccccaggaagatcggcatcttctccttcagaccggccgggagcggcttggcgaaggtgtagttcgtctgcacatccgcctggtggcgcttcccatcggtggtgcagaagctccagttgttagtgccggtgatggtgcggtcgtccgagcactgcagtttggccacgctcctgtccagggtggtcagtccgccggacatcacaggcccgccggcagggaaacctgacccgatcagctggaactcccctttgatcttgccgccctcgtaggtgtagcggaagttgc	|||||||||||||||||||||||||||||||||||||||| |||||||||||||||||||||||||||||||||||||||||||||||||||||||||||||||| |||||||||||||||||||||||||||||||||||||||||||||||||||||||||||||||||||||||||||||||||||||| |||||||||||||||||||||| ||||||||||||||||||||||||||||||||||||||||||||||||||||||||||||||||||||||||||||||||||||||||||||||||||||||||||||||||||||||||||||||||||||||||||||||||||	0.51
BW735427	gi|66322057|gb|BW735427.1|BW735427	BW735427 Amphioxus Branchiostoma floridae unpublished cDNA library, egg whole animal Branchiostoma floridae cDNA clone bfeg022a15 5', mRNA sequence	Egg	GFPe1	0	1	98.55	0	551	543	543	0	46	596	597	1	551	657	atgtctctccctacggctcacgaccttcacatcttcggctccgtcaacggcgcggagttcgacctggtgggaggcggaaagggcaacccgaacgatggaacgctggagaccagtgtgaaatccacccggggcgccctgccctgctccccgctgctgatcggacccaacctggggtacggcttctaccagtacctgcccttccctggcggcgcctcgcccttccaaaccgccatcacggacggagggtaccaggttcaccgtgtgttcaagtttgaagacggcggtgtgctgaattgcaacttccgctacacctacgagggcggcaagatcaaaggggagttccagctgatcgggtcaggtttccctgccggcgggcctgtgatgtccggcggactgacc…	atgtctctccctacgactcacgaccttcacatcttcggctccgtcaatggcgcggagttcgacctggtgggaggcggcaggggcaacccgaacgatggaacgctggagaccagtgtgaaatccacccggggcgccctgccctgctccccgctgctgatcggacccaacctggggtacggcttctaccagtacctgcccttccctggcggcgcctcacccttccaaaccgccatcacggacggagggtaccaggttcaccgtgtgttcaagtttgaagacggcggagtgctgaattgcaacttccgctacacctacgagggcggcaagatcaaaggggagttccagctgatcgggtcaggtttccctgccggcgggcctgtgatgtccggcggactgacc…	||||||||||||||| ||||||||||||||||||||||||||||||| ||||||||||||||||||||||||||||| | ||||||||||||||||||||||||||||||||||||||||||||||||||||||||||||||||||||||||||||||||||||||||||||||||||||||||||||||||||||||||||||||||||||||| |||||||||||||||||||||||||||||||||||||||||||||||||||||||||||||||||||| ||||||||||||||||||||||||||||||||||||||||||||||||||||||||||||||||||||||||||||||||||||||||||||||||||||||||||||||||||…	0.91
BW754926	gi|66341574|gb|BW754926.1|BW754926	BW754926 Amphioxus Branchiostoma floridae unpublished cDNA library, egg whole animal Branchiostoma floridae cDNA clone bfeg022g11 3', mRNA sequence	Egg	GFPe1	1e-179	1	98.49	1e-179	331	326	326	0	416	746	746	327	657	657	tcacacagtgtcgatgaaggccttcactttctcgctcagggtgatctcggtcttggacgcattgacctcgatctggtgccccaggaagaccggcatcttctccttgagaccggccgggagcggcttggcgaaggtgtagttcgtctgcacatccgcctgatggcgcttcccatcggtggtgcagaagctccagttgttagtgccggtgatggtgcggtcgtccgagcactgcagtttggccacgctcctgtccagggtggtcagtccgccggacatcacaggcccgccggcagggaaacctgacccgatcagctggaactctcctttgatc	tcacacagtgtcgatgaaggccttcactttctcgctcagggtgatctcggtcttggacgccttgacctcgatctggtgccccaggaagatcggcatcttctccttcagaccggccgggagcggcttggcgaaggtgtagttcgtctgcacatccgcctggtggcgcttcccatcggtggtgcagaagctccagttgttagtgccggtgatggtgcggtcgtccgagcactgcagtttggccacgctcctgtccagggtggtcagtccgccggacatcacaggcccgccggcagggaaacctgacccgatcagctggaactcccctttgatc	|||||||||||||||||||||||||||||||||||||||||||||||||||||||||||| |||||||||||||||||||||||||||| ||||||||||||||| ||||||||||||||||||||||||||||||||||||||||||||||||||||| ||||||||||||||||||||||||||||||||||||||||||||||||||||||||||||||||||||||||||||||||||||||||||||||||||||||||||||||||||||||||||||||||||||||||||||||||||||||||||||||||| |||||||||	0.44
BW735559	gi|66322189|gb|BW735559.1|BW735559	BW735559 Amphioxus Branchiostoma floridae unpublished cDNA library, egg whole animal Branchiostoma floridae cDNA clone bfeg022g11 5', mRNA sequence	Egg	GFPe1	0	1	98.91	0	551	545	545	0	45	595	595	1	551	657	atgtctctccctacgactcacgaccttcacatcttcggctccgtcaatggcgcggagttcgacctggtgggaggcggaaagggcaacccgaacgatggaacgctggagaccagtgtgaaatccacccggggcgccctgccctgctccccgctgctgatcggacccaacctggggtacggcttctaccagtacctgcccttccctggcggcgcctcgcccttccaaaccgccatcacggacggagggtaccaggttcaacgtgtgttcaagtttgaagacggcggagtgctgaattgcaacttccgctacacctacgagggcggcaagatcaaaggagagttccagctgatcgggtcaggtttccctgccggcgggcctgtgatgtccggcggactgacc…	atgtctctccctacgactcacgaccttcacatcttcggctccgtcaatggcgcggagttcgacctggtgggaggcggcaggggcaacccgaacgatggaacgctggagaccagtgtgaaatccacccggggcgccctgccctgctccccgctgctgatcggacccaacctggggtacggcttctaccagtacctgcccttccctggcggcgcctcacccttccaaaccgccatcacggacggagggtaccaggttcaccgtgtgttcaagtttgaagacggcggagtgctgaattgcaacttccgctacacctacgagggcggcaagatcaaaggggagttccagctgatcgggtcaggtttccctgccggcgggcctgtgatgtccggcggactgacc…	||||||||||||||||||||||||||||||||||||||||||||||||||||||||||||||||||||||||||||| | ||||||||||||||||||||||||||||||||||||||||||||||||||||||||||||||||||||||||||||||||||||||||||||||||||||||||||||||||||||||||||||||||||||||| ||||||||||||||||||||||||||||||||||||||||| ||||||||||||||||||||||||||||||||||||||||||||||||||||||||||||||||||||||||||||| |||||||||||||||||||||||||||||||||||||||||||||||||||||||||||||||…	0.92
BW755345	gi|66341993|gb|BW755345.1|BW755345	BW755345 Amphioxus Branchiostoma floridae unpublished cDNA library, egg whole animal Branchiostoma floridae cDNA clone bfeg023i23 3', mRNA sequence	Egg	GFPe1	1e-150	1	98.91	1e-150	274	271	271	0	413	686	686	384	657	657	tcacacagtgtcgatgaaggccttcactttctcgctcaggttgatctcggtcttggacgccttgacctcgatctggtgccccaggaagatcggcatcttctccttcagaccggccgggagcggcttggcgaaggtgtagttcgtctgcacatccgcctgatggcgcttcccatcggtggtgcagaagctccagttgttagtgccggtgatggtgcagtcgtccgagcactgcagtttggccacgctcctgtccagggtggtcagtccgccggac	tcacacagtgtcgatgaaggccttcactttctcgctcagggtgatctcggtcttggacgccttgacctcgatctggtgccccaggaagatcggcatcttctccttcagaccggccgggagcggcttggcgaaggtgtagttcgtctgcacatccgcctggtggcgcttcccatcggtggtgcagaagctccagttgttagtgccggtgatggtgcggtcgtccgagcactgcagtttggccacgctcctgtccagggtggtcagtccgccggac	|||||||||||||||||||||||||||||||||||||||| |||||||||||||||||||||||||||||||||||||||||||||||||||||||||||||||||||||||||||||||||||||||||||||||||||||||||||||||||||||| ||||||||||||||||||||||||||||||||||||||||||||||||||||||| ||||||||||||||||||||||||||||||||||||||||||||||||||||||||||	0.4
BW735971	gi|66322601|gb|BW735971.1|BW735971	BW735971 Amphioxus Branchiostoma floridae unpublished cDNA library, egg whole animal Branchiostoma floridae cDNA clone bfeg023i23 5', mRNA sequence	Egg	GFPe2	0	1	98.74	0	554	547	547	0	33	586	586	1	554	657	atgtctctccctacgactcacgaccttcacatcttcggctccatcaatggcgcggagttcgacctggtgggaggcggaaagggcaacccgaacgatggaacgctggagaccagtgtgaaatccacccggggcgccctgccctgctccccgctgctgatcggacccaacctggggtacggcttctaccagtacctgcccttccctggcggcgcctcacccttccaaaccgccatcacggacggagggtaccaggttcaccgtgtgttcaagtttgaagacggcggtgtgctgaattgcaacttccgctacacctacgagggcggcaagatcaaaggggagttccagctgctcgggtcaggtttccctgccggcggtcctgtgatgtccggcggactgacc…	atgtctctcccaacggctcacgaccttcacatcttcggctccgtcaatggcgcggagttcgacctggtgggaggcggaaagggcaacccgaacgatggaacgctggagaccagtgtgaaatccacccggggcgccctgccctgctccccgctgctgatcggacccaacctggggtacggcttctaccagtacctgcccttccctggcggcgcctcacccttccaaaccgccatcacggacggaggttaccaggttcaccgtgtgttcaagtttgaagacggcggagtgctgaattgcaacttccgctacacctacgagggcggcaagatcaaaggggagttccagctgatcgggtcaggtttccctgccggcggtcctgtgatgtccggcggactgacc…	||||||||||| ||| |||||||||||||||||||||||||| |||||||||||||||||||||||||||||||||||||||||||||||||||||||||||||||||||||||||||||||||||||||||||||||||||||||||||||||||||||||||||||||||||||||||||||||||||||||||||||||||||||||||||||||||||||||||||||||||||||||||| |||||||||||||||||||||||||||||||||||||| ||||||||||||||||||||||||||||||||||||||||||||||||||||||||||||||| ||||||||||||||||||||||||||||||||||||||||||||||||||…	0.93
BW755361	gi|66342009|gb|BW755361.1|BW755361	BW755361 Amphioxus Branchiostoma floridae unpublished cDNA library, egg whole animal Branchiostoma floridae cDNA clone bfeg023j17 3', mRNA sequence	Egg	GFPe3	0	1	98.8	0	332	328	328	0	407	738	738	326	657	657	tcacacagtgtcgatgaaggccttcactttctcgctcaggttgatctcggtcttggacgccttgacctcgatctggtgccccaggaagatcggcatcttctccttgagacctgccgggagcggcttggcgaaggtgtagttcgtctgcacatccgcctggtggcgcttcccatcggtggtgcagaagctccagttgttagtgccggtgatggtgcagtcgtccgagcactgcagtttggccacgctcctgtccaaggtggtcagtccgccggacatcacaggcccgccggcagggaaacctgacccgatcagctggaactcccctttgatct	tcacacagtgtcgatgaaggccttcactttctcgctcaggttgatctcggtcttggacgcctggacctcgatctggtgccccaggaagatcggcatcttctccttgagaccggccgggagcggcttggcgaaggtgtagttcgtctgcacatccgcctggtggcgcttcccatcggtggtgcagaagctccagttgttggtgccggtgatggtgcagtcgtccgagcactgcagtttggccacgctcctgtccagggtggtcagtccgccggacatcacaggcccgccggcagggaaacctgacccgatcagctggaactcccctttgatct	|||||||||||||||||||||||||||||||||||||||||||||||||||||||||||||| |||||||||||||||||||||||||||||||||||||||||||||||| |||||||||||||||||||||||||||||||||||||||||||||||||||||||||||||||||||||||||||||||||||||| ||||||||||||||||||||||||||||||||||||||||||||||||||||||| |||||||||||||||||||||||||||||||||||||||||||||||||||||||||||||||||||||||||||||	0.44
BW735987	gi|66322617|gb|BW735987.1|BW735987	BW735987 Amphioxus Branchiostoma floridae unpublished cDNA library, egg whole animal Branchiostoma floridae cDNA clone bfeg023j17 5', mRNA sequence	Egg	GFPe3	0	1	98.78	0	576	569	569	0	17	592	592	1	576	657	atgtctctccctacgactcacgaccttcacatcttcggctccgtcaatggcgcggagttcgacctggtgggaagcggaaagggcaacccgaacgatggaacgctggagaccagtgtgaaatccacccggggcgccctgccctgctccccgctgctgatcggacccaacctggggtacggcttctaccagtacctgcccttccctggcggcgcctcacccttccaaaccgccatcacggacggagggtaccaggttcaccgtgtgttcaagtttgaagacggcggggtgctgaattgcaacttccgctacacctacgagggcggcaagatcaaaggggagttccagctgatcgggtcaggtttccctgccggcgggcctgtgatgtccggcggactgacc…	atgtctctccctacgactcacgaccttcacatcttcggctccgtcaatggcgcggagttcgacctggtgggaggcggaaagggcaacccgaacgatggaacgctggagaccagtgtgaaatccacccggggcgccctgccctgctccccgctgttgatcggacccaacctggggtacggcttctaccagtacctgcccttccctggcggcgcctcacccttccaaaccgccatcacggacggagggtaccaggttcaccgtgtgttcaagtttgaagacggcggagtgctgagttgcaacttccgctacacctacgagggcggcaagatcaaaggggagttccagctgatcgggtcaggtttccctgccggcgggcctgtgatgtccggcggactgacc…	|||||||||||||||||||||||||||||||||||||||||||||||||||||||||||||||||||||||| |||||||||||||||||||||||||||||||||||||||||||||||||||||||||||||||||||||||||||||||| |||||||||||||||||||||||||||||||||||||||||||||||||||||||||||||||||||||||||||||||||||||||||||||||||||||||||||||||||||||||||||||||||| ||||||| ||||||||||||||||||||||||||||||||||||||||||||||||||||||||||||||||||||||||||||||||||||||||||||||||||||||||||…	0.96
BW755394	gi|66342042|gb|BW755394.1|BW755394	BW755394 Amphioxus Branchiostoma floridae unpublished cDNA library, egg whole animal Branchiostoma floridae cDNA clone bfeg023l03 3', mRNA sequence	Egg	GFPe1	1e-155	1	98.94	1e-155	282	279	279	0	405	686	686	376	657	657	tcacacagtgtcgatgaaggccttcactttctcgctcaggttgatctcggtcttggacgccttgacctcgatctggtgccccaggaagaccggcatcttctccttgagaccggccgggagcggcttggcgaaggtgtagttcgtctgcacatccgcctggtggcgcttcccatcggtggtgcagaagctccagttgttagtgccggtgatggtgcggtcgtccgagcactgcagtttggccacgctcctgtccagggtggtcagtccgccggacatcacagg	tcacacagtgtcgatgaaggccttcactttctcgctcagggtgatctcggtcttggacgccttgacctcgatctggtgccccaggaagatcggcatcttctccttcagaccggccgggagcggcttggcgaaggtgtagttcgtctgcacatccgcctggtggcgcttcccatcggtggtgcagaagctccagttgttagtgccggtgatggtgcggtcgtccgagcactgcagtttggccacgctcctgtccagggtggtcagtccgccggacatcacagg	|||||||||||||||||||||||||||||||||||||||| |||||||||||||||||||||||||||||||||||||||||||||||| ||||||||||||||| ||||||||||||||||||||||||||||||||||||||||||||||||||||||||||||||||||||||||||||||||||||||||||||||||||||||||||||||||||||||||||||||||||||||||||||||||||||||||||||||||||||||||||||||||	0.41
BW736021	gi|66322651|gb|BW736021.1|BW736021	BW736021 Amphioxus Branchiostoma floridae unpublished cDNA library, egg whole animal Branchiostoma floridae cDNA clone bfeg023l03 5', mRNA sequence	Egg	GFPe1	0	1	99.13	0	576	571	571	0	46	621	621	1	576	657	atgtctctccctacgactcacgaccttcacatcttcggctccgtcaatggcgcggagttcgacctggtgggaggcggaaagggcaacccgaacaatggaacgctggagaccagtgtgaaatccacccggggcgccctgccctgctccccgctgctgatcggacccaacctggggtacggcttctaccagtacctgcccttccctggcggcgcctcacccttccaaaccgccatcacggacggagggtaccaggttcaccgtgtgttcaagtttgaagacggcggagtgctgaattgcaacttccgctacacctacgagggcggcaagatcaaaggggagttccagctgatcgggtcaggtttccctgccggcgggcctgtgatgtccggcggactgacc…	atgtctctccctacgactcacgaccttcacatcttcggctccgtcaatggcgcggagttcgacctggtgggaggcggcaggggcaacccgaacgatggaacgctggagaccagtgtgaaatccacccggggcgccctgccctgctccccgctgctgatcggacccaacctggggtacggcttctaccagtacctgcccttccctggcggcgcctcacccttccaaaccgccatcacggacggagggtaccaggttcaccgtgtgttcaagtttgaagacggcggagtgctgaattgcaacttccgctacacctacgagggcggcaagatcaaaggggagttccagctgatcgggtcaggtttccctgccggcgggcctgtgatgtccggcggactgacc…	||||||||||||||||||||||||||||||||||||||||||||||||||||||||||||||||||||||||||||| | ||||||||||||| |||||||||||||||||||||||||||||||||||||||||||||||||||||||||||||||||||||||||||||||||||||||||||||||||||||||||||||||||||||||||||||||||||||||||||||||||||||||||||||||||||||||||||||||||||||||||||||||||||||||||||||||||||||||||||||||||||||||||||||||||||||||||||||||||||||||||||||||||||||||||||||||||||||||||||||||||…	0.92
BW755442	gi|66342090|gb|BW755442.1|BW755442	BW755442 Amphioxus Branchiostoma floridae unpublished cDNA library, egg whole animal Branchiostoma floridae cDNA clone bfeg023n05 3', mRNA sequence	Egg	GFPe1	1e-145	1	97.52	1e-145	282	275	275	0	417	698	698	376	657	657	tcacacagtgtcgatgaaggccttcactttctcgctcagggtgatctctgtcttggacgaattgacttcaatctggtgccccaggaagaccggcatcttctccttgagaccggccgggagcggcttggcgaaggtgtagttcgtctgcacatccgcctggtggcgcttcccatcggtggtgcagaagctccagttgttagtgccggtgatggtgcggtcgtccgagcactgcagtttggccacgctcctgtccagggtggtcagtccgccggacatcacagg	tcacacagtgtcgatgaaggccttcactttctcgctcagggtgatctcggtcttggacgccttgacctcgatctggtgccccaggaagatcggcatcttctccttcagaccggccgggagcggcttggcgaaggtgtagttcgtctgcacatccgcctggtggcgcttcccatcggtggtgcagaagctccagttgttagtgccggtgatggtgcggtcgtccgagcactgcagtttggccacgctcctgtccagggtggtcagtccgccggacatcacagg	|||||||||||||||||||||||||||||||||||||||||||||||| |||||||||| ||||| || ||||||||||||||||||| ||||||||||||||| ||||||||||||||||||||||||||||||||||||||||||||||||||||||||||||||||||||||||||||||||||||||||||||||||||||||||||||||||||||||||||||||||||||||||||||||||||||||||||||||||||||||||||||||||	0.39
BW736068	gi|66322698|gb|BW736068.1|BW736068	BW736068 Amphioxus Branchiostoma floridae unpublished cDNA library, egg whole animal Branchiostoma floridae cDNA clone bfeg023n05 5', mRNA sequence	Egg	GFPe1	0	1	98.63	0	584	576	576	0	47	630	630	1	584	657	atgtctctccctacgactcacgaccttcacatcttcggctccgtcaatggcgcggagttcgacctggtgggaggcggaaagggcaacccgaacgatggaacgctggagaccagtgtgaaatccacccggggcgccctgccctgctccccgctgctgatcggacccaacctggggtacggcttctaccagtacctgcccttccctggcggcgcctcgcccttccaaaccgccatcacggacggagggtaccaggttcaccgtgtgttcaagtttgaagacggcggtttgctgaattgcaacttccgctacacctacgagggcggcaagatcaaaggggagttccagctgctcgggtcaggtttccctgccggcgggcctgtgatgtccggcggactgacc…	atgtctctccctacgactcacgaccttcacatcttcggctccgtcaatggcgcggagttcgacctggtgggaggcggcaggggcaacccgaacgatggaacgctggagaccagtgtgaaatccacccggggcgccctgccctgctccccgctgctgatcggacccaacctggggtacggcttctaccagtacctgcccttccctggcggcgcctcacccttccaaaccgccatcacggacggagggtaccaggttcaccgtgtgttcaagtttgaagacggcggagtgctgaattgcaacttccgctacacctacgagggcggcaagatcaaaggggagttccagctgatcgggtcaggtttccctgccggcgggcctgtgatgtccggcggactgacc…	||||||||||||||||||||||||||||||||||||||||||||||||||||||||||||||||||||||||||||| | ||||||||||||||||||||||||||||||||||||||||||||||||||||||||||||||||||||||||||||||||||||||||||||||||||||||||||||||||||||||||||||||||||||||| |||||||||||||||||||||||||||||||||||||||||||||||||||||||||||||||||||| |||||||||||||||||||||||||||||||||||||||||||||||||||||||||||||| |||||||||||||||||||||||||||||||||||||||||||||||||||…	0.91
BW736108	gi|66322738|gb|BW736108.1|BW736108	BW736108 Amphioxus Branchiostoma floridae unpublished cDNA library, egg whole animal Branchiostoma floridae cDNA clone bfeg023o22 5', mRNA sequence	Egg	GFPa2	0	1	95.14	0	597	568	568	0	43	639	639	1	597	660	atgcctctgcccgcaacccacgacatccacctccacggctccatcaacggccacgagttcgacctggtgggcggaggaaaaggcgacccgagcgccggctcgctggtgaccacagcgaaatccaccaagggtcccctgaagttctctccctacttgatgatcccccacctcgggtacgggtactaccagtacctcccctacccggacggaccctcgcctttccaggccaccatgttggaaggaacagggtatgcagtccaccgcgtgttcgactttgaagacggaggcaagctgtccatcgagtttaagtactcctacgagggttcccatatcaaggccgacatgaagttcacgggaaccggtttccctgaggacgggccggtcatgaccagccagatt…	atgcctctgcccgcaactcatgaaatccacctccacggctccatcaacggccacgagttcgacctggctggcggtggaaaaggcgacccgaacgccggctcgctggtgaccacagcgaaatccaccaagggtcccctgaagttctctccccacttgatgatcccccacctcgggtacgggtactaccagtacctcccctacccggacggaccctcgcctttccaggccaccatgttggaaggatcggggtatacagtccaccgcgtgtttgacttcgaagatggaggcaagctgtccatcgagtttaagtactcctacgagggttcccatattaaggccgacatgaagttcacgggaaccggtttccctgaggatgggccggtcatgaccagccagatt…	||||||||||||||||| || || ||||||||||||||||||||||||||||||||||||||||||| ||||| |||||||||||||||| |||||||||||||||||||||||||||||||||||||||||||||||||||||||||| |||||||||||||||||||||||||||||||||||||||||||||||||||||||||||||||||||||||||||||||||||||||||||| | |||||| |||||||||||||||| ||||| ||||| |||||||||||||||||||||||||||||||||||||||||||||||||| ||||||||||||||||||||||||||||||||||||||||| |||||||||||||||||||||||| …	0.89
BW755569	gi|66342217|gb|BW755569.1|BW755569	BW755569 Amphioxus Branchiostoma floridae unpublished cDNA library, egg whole animal Branchiostoma floridae cDNA clone bfeg024c22 3', mRNA sequence	Egg	GFPe1	0	1	98.41	0	439	432	432	0	274	712	712	219	657	657	tcacacagtgttgatgaaggccttcactttctcgctcagggtgatctcggtcttggacgccttgacctcgatctggtgccccaggaagaccggcatcttctccttgaggccggccgggagcggcttggcgaaggtgtagttcgtctgcacatccgcctggtggcgcttcccatcggtggtgcagaagctccagttgttagtgccggtgatggtgcagtcgtccgagcactgcagtttggccacgctcctgtccagggtggtcagtccgccggacatcacaggaccgccggcagggaaacctgacccgagcagctggaactcccctttgatcttgccgccctcgtaggtgtagcggaagttgcaattcagcactccgccgtcttcaaacttgaacacacg…	tcacacagtgtcgatgaaggccttcactttctcgctcagggtgatctcggtcttggacgccttgacctcgatctggtgccccaggaagatcggcatcttctccttcagaccggccgggagcggcttggcgaaggtgtagttcgtctgcacatccgcctggtggcgcttcccatcggtggtgcagaagctccagttgttagtgccggtgatggtgcggtcgtccgagcactgcagtttggccacgctcctgtccagggtggtcagtccgccggacatcacaggcccgccggcagggaaacctgacccgatcagctggaactcccctttgatcttgccgccctcgtaggtgtagcggaagttgcaattcagcactccgccgtcttcaaacttgaacacacg…	||||||||||| ||||||||||||||||||||||||||||||||||||||||||||||||||||||||||||||||||||||||||||| ||||||||||||||| || |||||||||||||||||||||||||||||||||||||||||||||||||||||||||||||||||||||||||||||||||||||||||||||||||||||||||| |||||||||||||||||||||||||||||||||||||||||||||||||||||||||||||||||| ||||||||||||||||||||||||| ||||||||||||||||||||||||||||||||||||||||||||||||||||||||||||||||||||||||||||||||||||||||||…	0.61
BW736197	gi|66322827|gb|BW736197.1|BW736197	BW736197 Amphioxus Branchiostoma floridae unpublished cDNA library, egg whole animal Branchiostoma floridae cDNA clone bfeg024c22 5', mRNA sequence	Egg	GFPe1	0	1	98.72	0	548	541	541	0	36	583	586	1	548	657	atgtctctccctacgactcacgaccttcacatcttcggttccatcaatggcgcggagttcgacctggtgggaggcggaaagggcaacccgaacgatggaacgctggagaccagtgtgaaatccacccggggcgccctgccctgctccccgctgctgatcggacccaacctggggtacggcttctaccagtacctgcccttccctggcggcgcctcacccttccaaaccgccatcacggacggagggtaccaggttcaccgtgtgttcaagtttgaagacggcggagtgctgaattgcaacttccgctacacctacgagggcggcaagatcaaaggggagttccagctgctcgggtcaggtttccctgccggcggtcctgtgatgtccggcggactgacc…	atgtctctccctacgactcacgaccttcacatcttcggctccgtcaatggcgcggagttcgacctggtgggaggcggcaggggcaacccgaacgatggaacgctggagaccagtgtgaaatccacccggggcgccctgccctgctccccgctgctgatcggacccaacctggggtacggcttctaccagtacctgcccttccctggcggcgcctcacccttccaaaccgccatcacggacggagggtaccaggttcaccgtgtgttcaagtttgaagacggcggagtgctgaattgcaacttccgctacacctacgagggcggcaagatcaaaggggagttccagctgatcgggtcaggtttccctgccggcgggcctgtgatgtccggcggactgacc…	|||||||||||||||||||||||||||||||||||||| ||| |||||||||||||||||||||||||||||||||| | |||||||||||||||||||||||||||||||||||||||||||||||||||||||||||||||||||||||||||||||||||||||||||||||||||||||||||||||||||||||||||||||||||||||||||||||||||||||||||||||||||||||||||||||||||||||||||||||||||||||||||||||||||||||||||||||||||||||||||||||||||||||||||||||||||||||||||| ||||||||||||||||||||||||| ||||||||||||||||||||||||…	0.92
BW736374	gi|66323004|gb|BW736374.1|BW736374	BW736374 Amphioxus Branchiostoma floridae unpublished cDNA library, egg whole animal Branchiostoma floridae cDNA clone bfeg024k23 5', mRNA sequence	Egg	GFPa1	0	1	99.33	0	599	595	595	0	49	647	647	1	599	660	atgcctctgcccgcaacccacgacatccaccttcacggctccatcaacggccacgagttcgacatggtggggggaggaaaaggcgacccgaacgccggctcgctggtgaccacagcgaaatccaccaagggtgccctgaagttctctccctacttgatgatcccccacctcgggtacgggtactaccagtacctcccctacccggacggaccctcgcctttccaggcctccatgttggaaggatcggggtatgcagtctaccgcgtgttcgactttgaagacggaggcaagctgactaccgagtttaagtactcctacgagggttcccatatcaaggccgacatgaagctgatgggcagcggtttccctgacgacggcccagtcatgaccagccagatt…	atgcctctgcccgcaacccacgacatccaccttcacggctccatcaacggccacgagttcgacatggtggggggaggaaaaggcgacccgaacgccggctcgctggtgaccacagcgaaatccaccaagggtgccctgaagttctctccctacttgatgatcccccacctcgggtacgggtactaccagtacctcccctacccggacggaccctcgcctttccagacctccatgttggaaggatcggggtatgcagtctaccgcgtgttcgactttgaagacggaggcaagctgactaccgagtttaagtactcctacgagggttcccatatcaaggccgacatgaagctgatgggaagcggtttccctgacgacggcccagtcatgaccagccagatt…	||||||||||||||||||||||||||||||||||||||||||||||||||||||||||||||||||||||||||||||||||||||||||||||||||||||||||||||||||||||||||||||||||||||||||||||||||||||||||||||||||||||||||||||||||||||||||||||||||||||||||||||||||||||||||||||||| |||||||||||||||||||||||||||||||||||||||||||||||||||||||||||||||||||||||||||||||||||||||||||||||||||||||||||||||||||||||||||||||||| ||||||||||||||||||||||||||||||||||||||||||…	0.92
BW758868	gi|66345516|gb|BW758868.1|BW758868	BW758868 Amphioxus Branchiostoma floridae unpublished cDNA library, egg whole animal Branchiostoma floridae cDNA clone bfeg025h18 3', mRNA sequence	Egg	GFPe1	0	1	97.69	0	347	339	339	0	336	682	682	311	657	657	tcacacagtgtcgatgaaggccttcactttctcgctcaggttgatctcggttttggacgccttgacctcgatctggtgccccaggaagatcggcatcttctccttcagaccggccgggagcggcttggcgaaggtgtagttcgtctgaacatccgcctggtgtcgcttcccatcggtggtgcagaagctccagttgttagtgccggtgatggtgcagtcgtccgagcactgcagtttggccacgctcctgtccagggtggtcagtccgccggacatcacgggaccgccggcagggaaacctgacccgagcagctggaactcccctttgatcttgccgccctcgtagg	tcacacagtgtcgatgaaggccttcactttctcgctcagggtgatctcggtcttggacgccttgacctcgatctggtgccccaggaagatcggcatcttctccttcagaccggccgggagcggcttggcgaaggtgtagttcgtctgcacatccgcctggtggcgcttcccatcggtggtgcagaagctccagttgttagtgccggtgatggtgcggtcgtccgagcactgcagtttggccacgctcctgtccagggtggtcagtccgccggacatcacaggcccgccggcagggaaacctgacccgatcagctggaactcccctttgatcttgccgccctcgtagg	|||||||||||||||||||||||||||||||||||||||| |||||||||| ||||||||||||||||||||||||||||||||||||||||||||||||||||||||||||||||||||||||||||||||||||||||||||||| |||||||||||||| |||||||||||||||||||||||||||||||||||||||||||||||||||| ||||||||||||||||||||||||||||||||||||||||||||||||||||||||||||||| || ||||||||||||||||||||||||| ||||||||||||||||||||||||||||||||||||||	0.5
BW739533	gi|66326163|gb|BW739533.1|BW739533	BW739533 Amphioxus Branchiostoma floridae unpublished cDNA library, egg whole animal Branchiostoma floridae cDNA clone bfeg025h18 5', mRNA sequence	Egg	GFPe1	0	1	98	0	600	588	588	0	1	600	672	58	657	657	ttcgacctggtgggaggcggaaagggcaacccgaacgatggaacgctggagaccagtgtgaaatccacccggggcgccctgccctgctccccgctgctgatcggacccaacctggggtacggcttctaccagtacctgcccttccctggcggcgcctcacccttccaaaccgccatcacggacggagggtaccaggttcaccgtgtgttcaagtttgaagacggcggtgtgctgaattgcaacttcctctacacctacgagggcggcaagatcaaaggggagttccagctgctcgggtcaggtttccctgccggcggtcccgtgatgtccggcggactgaccaccctggacaggagcgtggccaaactgcagtgctcggacgactgcaccatcaccggc…	ttcgacctggtgggaggcggcaggggcaacccgaacgatggaacgctggagaccagtgtgaaatccacccggggcgccctgccctgctccccgctgctgatcggacccaacctggggtacggcttctaccagtacctgcccttccctggcggcgcctcacccttccaaaccgccatcacggacggagggtaccaggttcaccgtgtgttcaagtttgaagacggcggagtgctgaattgcaacttccgctacacctacgagggcggcaagatcaaaggggagttccagctgatcgggtcaggtttccctgccggcgggcctgtgatgtccggcggactgaccaccctggacaggagcgtggccaaactgcagtgctcggacgaccgcaccatcaccggc…	|||||||||||||||||||| | |||||||||||||||||||||||||||||||||||||||||||||||||||||||||||||||||||||||||||||||||||||||||||||||||||||||||||||||||||||||||||||||||||||||||||||||||||||||||||||||||||||||||||||||||||||||||||||||||||||||||||| ||||||||||||||||||| ||||||||||||||||||||||||||||||||||||||||||| ||||||||||||||||||||||||| || ||||||||||||||||||||||||||||||||||||||||||||||||||||||||||||||| ||||||||||||||…	0.88
BW759391	gi|66346053|gb|BW759391.1|BW759391	BW759391 Amphioxus Branchiostoma floridae unpublished cDNA library, egg whole animal Branchiostoma floridae cDNA clone bfeg026p13 3', mRNA sequence	Egg	GFPe1	0	1	98.82	0	510	504	504	0	93	602	602	148	657	657	tcacacagtgtcgatgaaggccttcactttctcgctcagggtgatctcggtcttggacgcattgacctcgatctggtgccccaggaagatcggcatcttctcctcgagaccggccgggagcggcttggcgaaggtgtagttcgtctgcacatccgcctggtggcgcttcccatcggtggtgcagaagctccagttgttagtgccggtgatggtgcggtcgtccgagcactgcagtttggccacactcctgtccagggtggtcagtccgccggacatcacaggcccgccggcagggaaacctgacccgatcagctggaactcccctttgatcttgccgccctcgtaggtgtagcggaagttgcaattcagcacaccgccgtcttcaaacttgaacacacg…	tcacacagtgtcgatgaaggccttcactttctcgctcagggtgatctcggtcttggacgccttgacctcgatctggtgccccaggaagatcggcatcttctccttcagaccggccgggagcggcttggcgaaggtgtagttcgtctgcacatccgcctggtggcgcttcccatcggtggtgcagaagctccagttgttagtgccggtgatggtgcggtcgtccgagcactgcagtttggccacgctcctgtccagggtggtcagtccgccggacatcacaggcccgccggcagggaaacctgacccgatcagctggaactcccctttgatcttgccgccctcgtaggtgtagcggaagttgcaattcagcactccgccgtcttcaaacttgaacacacg…	|||||||||||||||||||||||||||||||||||||||||||||||||||||||||||| ||||||||||||||||||||||||||||||||||||||||||| ||||||||||||||||||||||||||||||||||||||||||||||||||||||||||||||||||||||||||||||||||||||||||||||||||||||||||||||||||||||||||||||||||||||||| |||||||||||||||||||||||||||||||||||||||||||||||||||||||||||||||||||||||||||||||||||||||||||||||||||||||||||||||||||||||||||||||| |||||||||||||||||||||||||||…	0.84
BW740055	gi|66326685|gb|BW740055.1|BW740055	BW740055 Amphioxus Branchiostoma floridae unpublished cDNA library, egg whole animal Branchiostoma floridae cDNA clone bfeg026p13 5', mRNA sequence	Egg	GFPe1	0	1	98.99	0	494	489	489	0	47	540	540	1	494	657	atgtctctccctacgactcacgaccttcacatcttcggctccgtcaatggcgcggagttcgacctggtgggaagcggaaagggcaacccgaacgatggaacgctggagaccagtgtgaaatccacccggggcgccctgccctgctccccgctgctgatcggacccaacctggggtacggcttctaccagtacctgcccttccctggcggcgcctcacccttccaaaccgccatcacggacggagggtaccaggttcaccgtgtgttcaagtttgaagacggcggtgtgctgaattgcaacttccgctacacctacgagggcggcaagatcaaaggggagttccagctgatcgggtcaggtttccctgccggcgggcctgtgatgtccggcggactgacc…	atgtctctccctacgactcacgaccttcacatcttcggctccgtcaatggcgcggagttcgacctggtgggaggcggcaggggcaacccgaacgatggaacgctggagaccagtgtgaaatccacccggggcgccctgccctgctccccgctgctgatcggacccaacctggggtacggcttctaccagtacctgcccttccctggcggcgcctcacccttccaaaccgccatcacggacggagggtaccaggttcaccgtgtgttcaagtttgaagacggcggagtgctgaattgcaacttccgctacacctacgagggcggcaagatcaaaggggagttccagctgatcgggtcaggtttccctgccggcgggcctgtgatgtccggcggactgacc…	|||||||||||||||||||||||||||||||||||||||||||||||||||||||||||||||||||||||| |||| | |||||||||||||||||||||||||||||||||||||||||||||||||||||||||||||||||||||||||||||||||||||||||||||||||||||||||||||||||||||||||||||||||||||||||||||||||||||||||||||||||||||||||||||||||||||||||||||||||||||||||||| ||||||||||||||||||||||||||||||||||||||||||||||||||||||||||||||||||||||||||||||||||||||||||||||||||||||||||||||||||…	0.91
BW759397	gi|66346061|gb|BW759397.1|BW759397	BW759397 Amphioxus Branchiostoma floridae unpublished cDNA library, egg whole animal Branchiostoma floridae cDNA clone bfeg026p23 3', mRNA sequence	Egg	GFPe1	2e-54	1	93.8	2e-54	129	121	121	0	306	434	434	529	657	657	tcacacantgtcgataaaggccttcactttctcgctcanggngatctcggtcttggacgccttgacctcgatctggtgccccaggaagaccggcatcttctccttganaccggctgggagcggcttggc	tcacacagtgtcgatgaaggccttcactttctcgctcagggtgatctcggtcttggacgccttgacctcgatctggtgccccaggaagatcggcatcttctccttcagaccggccgggagcggcttggc	||||||| ||||||| |||||||||||||||||||||| || ||||||||||||||||||||||||||||||||||||||||||||||| ||||||||||||||| | |||||| ||||||||||||||	0.28
BW740063	gi|66326693|gb|BW740063.1|BW740063	BW740063 Amphioxus Branchiostoma floridae unpublished cDNA library, egg whole animal Branchiostoma floridae cDNA clone bfeg026p23 5', mRNA sequence	Egg	GFPe2	0	1	98.79	0	494	488	488	0	53	546	550	1	494	657	atgtctctcccaacggctcacgaccttcacatcttcggctccgtcaacggcacggagttcgacctggtgggaggcggaaagggcaacccgaacgatggaacgctggagaccagtgtgaaatccacccggggcgccctgccctgctccccgctgctgatcggacccaacctggggtacggcttctaccagtacctgcccttccctggcggcgcctcacccttccaaaccgccatcacggacggagggtaccaggttcaccgtgtgttcaagtttgaagacggcggagtgctgaattgcaacttccgctacacctacgagggcggcaagatcaaaggggagttccagctgctcgggtcaggtttccccgccggcgggcctgtgatgtccggcggactgacc…	atgtctctcccaacggctcacgaccttcacatcttcggctccgtcaatggcgcggagttcgacctggtgggaggcggaaagggcaacccgaacgatggaacgctggagaccagtgtgaaatccacccggggcgccctgccctgctccccgctgctgatcggacccaacctggggtacggcttctaccagtacctgcccttccctggcggcgcctcacccttccaaaccgccatcacggacggaggttaccaggttcaccgtgtgttcaagtttgaagacggcggagtgctgaattgcaacttccgctacacctacgagggcggcaagatcaaaggggagttccagctgatcgggtcaggtttccctgccggcggtcctgtgatgtccggcggactgacc…	||||||||||||||||||||||||||||||||||||||||||||||| ||| ||||||||||||||||||||||||||||||||||||||||||||||||||||||||||||||||||||||||||||||||||||||||||||||||||||||||||||||||||||||||||||||||||||||||||||||||||||||||||||||||||||||||||||||||||||||||||||||||| |||||||||||||||||||||||||||||||||||||||||||||||||||||||||||||||||||||||||||||||||||||||||||||||||||||| |||||||||||||||| |||||||| ||||||||||||||||||||||||…	0.89
BW767115	gi|66369285|gb|BW767115.1|BW767115	BW767115 Amphioxus Branchiostoma floridae unpublished cDNA library, egg whole animal Branchiostoma floridae cDNA clone bfeg029j14 3', mRNA sequence	Egg	GFPe1	0	1	99.55	0	448	446	446	0	356	803	803	210	657	657	tcacacagtgtcgatgaaggccttcactttctcgctcagggtgatctcggtcttggacgccttgacctcgatctggtgccccaggaagatcggcatcttctccttcagaccggccgggagcggcttggcgaaggtgtagttcgtctgcacatccgcctggtggcgcttcccatcggtggtgcagaagctccagttgttggtgccggtgatggtgcggtcgtccgagcactgcagtttggccacgctcctgtccagggtggtcagtccgccggacatcacaggcccgccggcagggaaacctgacccgatcagctggaactcccctttgatcttgccgccctcgtaggtgtagcggaagttgcaattcagcactcctccgtcttcaaacttgaacacacg…	tcacacagtgtcgatgaaggccttcactttctcgctcagggtgatctcggtcttggacgccttgacctcgatctggtgccccaggaagatcggcatcttctccttcagaccggccgggagcggcttggcgaaggtgtagttcgtctgcacatccgcctggtggcgcttcccatcggtggtgcagaagctccagttgttagtgccggtgatggtgcggtcgtccgagcactgcagtttggccacgctcctgtccagggtggtcagtccgccggacatcacaggcccgccggcagggaaacctgacccgatcagctggaactcccctttgatcttgccgccctcgtaggtgtagcggaagttgcaattcagcactccgccgtcttcaaacttgaacacacg…	|||||||||||||||||||||||||||||||||||||||||||||||||||||||||||||||||||||||||||||||||||||||||||||||||||||||||||||||||||||||||||||||||||||||||||||||||||||||||||||||||||||||||||||||||||||||||||||||||||||| |||||||||||||||||||||||||||||||||||||||||||||||||||||||||||||||||||||||||||||||||||||||||||||||||||||||||||||||||||||||||||||||||||||||||||||||||||||||||||||||||||||||||||||||| |||||||||||||||||||||||…	0.56
BW747792	gi|66334440|gb|BW747792.1|BW747792	BW747792 Amphioxus Branchiostoma floridae unpublished cDNA library, egg whole animal Branchiostoma floridae cDNA clone bfeg029j14 5', mRNA sequence	Egg	GFPe1	0	1	99.24	0	657	652	652	0	50	706	777	1	657	657	atgtctctccctacgagtcacgaccttcacatcttcggctccgtcaatggcgcggagttcgacctggtgggaggcggaaagggcaacccgaacgatggaacgctggagaccagtgtgaaatccacccggggcgccctgccctgctccccgctgctgatcggacccaacctggggtacggcttctaccagtacctgcccttccctggcggcgcctcacccttccaaaccgccatcacggacggagggtaccaggttcaccgtgtgttcaagtttgaagacggaggagtgctgaattgcaacttccgctacacctacgagggcggcaagatcaaaggggagttccagctgatcgggtcaggtttccctgccggcgggcctgtgatgtccggcggactgacc…	atgtctctccctacgactcacgaccttcacatcttcggctccgtcaatggcgcggagttcgacctggtgggaggcggcaggggcaacccgaacgatggaacgctggagaccagtgtgaaatccacccggggcgccctgccctgctccccgctgctgatcggacccaacctggggtacggcttctaccagtacctgcccttccctggcggcgcctcacccttccaaaccgccatcacggacggagggtaccaggttcaccgtgtgttcaagtttgaagacggcggagtgctgaattgcaacttccgctacacctacgagggcggcaagatcaaaggggagttccagctgatcgggtcaggtttccctgccggcgggcctgtgatgtccggcggactgacc…	|||||||||||||||| |||||||||||||||||||||||||||||||||||||||||||||||||||||||||||| | ||||||||||||||||||||||||||||||||||||||||||||||||||||||||||||||||||||||||||||||||||||||||||||||||||||||||||||||||||||||||||||||||||||||||||||||||||||||||||||||||||||||||||||||||||||||||||||||||||||||||| |||||||||||||||||||||||||||||||||||||||||||||||||||||||||||||||||||||||||||||||||||||||||||||||||||||||||||||||||||||…	0.84
BW767904	gi|66370074|gb|BW767904.1|BW767904	BW767904 Amphioxus Branchiostoma floridae unpublished cDNA library, egg whole animal Branchiostoma floridae cDNA clone bfeg031m18 3', mRNA sequence	Egg	GFPe1	0	1	98.99	0	398	394	394	0	419	816	816	260	657	657	tcacacagtgtcgatgaaggccttcactttctcgctcaggttgatctcggttttggaagccttgacctcgatctggtgccccaggaagatcggcatcttctccttcagaccggccgggagcggcttggcgaaggtgtagttcgtctgcacatccgcctggtggcgcttcccatcggtggtgcagaagctccagttgttagtgccggtgatggtgcggtcgtccgagcactgcagtttggccacgctcctgtccagggtggtcagtccgccggacatcacaggcccgccggcagggaaacctgacccgatcagctggaactcccctttgatcttgccgccctcgtaggtgtagcggaagttgcaattcancactccgccgtcttcaaacttgaacacac	tcacacagtgtcgatgaaggccttcactttctcgctcagggtgatctcggtcttggacgccttgacctcgatctggtgccccaggaagatcggcatcttctccttcagaccggccgggagcggcttggcgaaggtgtagttcgtctgcacatccgcctggtggcgcttcccatcggtggtgcagaagctccagttgttagtgccggtgatggtgcggtcgtccgagcactgcagtttggccacgctcctgtccagggtggtcagtccgccggacatcacaggcccgccggcagggaaacctgacccgatcagctggaactcccctttgatcttgccgccctcgtaggtgtagcggaagttgcaattcagcactccgccgtcttcaaacttgaacacac	|||||||||||||||||||||||||||||||||||||||| |||||||||| ||||| |||||||||||||||||||||||||||||||||||||||||||||||||||||||||||||||||||||||||||||||||||||||||||||||||||||||||||||||||||||||||||||||||||||||||||||||||||||||||||||||||||||||||||||||||||||||||||||||||||||||||||||||||||||||||||||||||||||||||||||||||||||||||||||||||||||||||||||||||||||||||||||||||||||||||||||||||||||| |||||||||||||||||||||||||||||	0.48
BW748583	gi|66335231|gb|BW748583.1|BW748583	BW748583 Amphioxus Branchiostoma floridae unpublished cDNA library, egg whole animal Branchiostoma floridae cDNA clone bfeg031m18 5', mRNA sequence	Egg	GFPe1	0	1	98.33	0	657	646	646	0	43	699	702	1	657	657	atgtctctccctacgactcacgaccttcacatcttcggctccgtcaatggcgcggagttcgacctggtgggaggcggaaagggcaacccgaacgatggaacgctggagaccagtgtgaaatccacccggggcgccctgccctgctccccgctgctgatcggacccaacctggggtacggcttctaccagtacctgcccttccctggcggcgcctcgcccttccaaaccgccatcacggacggagggtaccaggttcaccgtgtgttcaagtttgaagacggcggagtgctgaattgcaacttccgctacacctacgagggcggcaagatcaaaggggagttccagctgatcgggtcaggtttccctgccggcgggcctgtgatgtccggcggactgacc…	atgtctctccctacgactcacgaccttcacatcttcggctccgtcaatggcgcggagttcgacctggtgggaggcggcaggggcaacccgaacgatggaacgctggagaccagtgtgaaatccacccggggcgccctgccctgctccccgctgctgatcggacccaacctggggtacggcttctaccagtacctgcccttccctggcggcgcctcacccttccaaaccgccatcacggacggagggtaccaggttcaccgtgtgttcaagtttgaagacggcggagtgctgaattgcaacttccgctacacctacgagggcggcaagatcaaaggggagttccagctgatcgggtcaggtttccctgccggcgggcctgtgatgtccggcggactgacc…	||||||||||||||||||||||||||||||||||||||||||||||||||||||||||||||||||||||||||||| | ||||||||||||||||||||||||||||||||||||||||||||||||||||||||||||||||||||||||||||||||||||||||||||||||||||||||||||||||||||||||||||||||||||||| |||||||||||||||||||||||||||||||||||||||||||||||||||||||||||||||||||||||||||||||||||||||||||||||||||||||||||||||||||||||||||||||||||||||||||||||||||||||||||||||||||||||||||||||||||||||…	0.92
BW768499	gi|66370669|gb|BW768499.1|BW768499	BW768499 Amphioxus Branchiostoma floridae unpublished cDNA library, egg whole animal Branchiostoma floridae cDNA clone bfeg033h02 3', mRNA sequence	Egg	GFPe1	0	1	97.73	0	441	431	431	6	148	588	588	223	657	657	tcacacagtgtcgatgaaggccttcactttctcgctcagggtgatctcggtcttggacgccttgacctcgagctcgatctggtgccccaggaagaccggcatcttctccttcagaccggccgggagcggcttggcgaaggtgtagttcgtctgcacatccgcctggtggcgcttcccatcggtggtgcagaagctccagttgttagtgccggtgatggtgcggtcgtccgagcactgcagtttggccacgctcctgtccagggtggtcagtccgccggacatcacaggcccgccggcagggaaacctgacccgatcagctggaactcccctttgatcttgccgccctcgtaggtgtagcggaagttgcaattcancattccgccgtcttcaaacttgaa…	tcacacagtgtcgatgaaggccttcactttctcgctcagggtgatctcggtcttggacgccttgacctcga------tctggtgccccaggaagatcggcatcttctccttcagaccggccgggagcggcttggcgaaggtgtagttcgtctgcacatccgcctggtggcgcttcccatcggtggtgcagaagctccagttgttagtgccggtgatggtgcggtcgtccgagcactgcagtttggccacgctcctgtccagggtggtcagtccgccggacatcacaggcccgccggcagggaaacctgacccgatcagctggaactcccctttgatcttgccgccctcgtaggtgtagcggaagttgcaattcagcactccgccgtcttcaaacttgaa…	||||||||||||||||||||||||||||||||||||||||||||||||||||||||||||||||||||||| |||||||||||||||||| |||||||||||||||||||||||||||||||||||||||||||||||||||||||||||||||||||||||||||||||||||||||||||||||||||||||||||||||||||||||||||||||||||||||||||||||||||||||||||||||||||||||||||||||||||||||||||||||||||||||||||||||||||||||||||||||||||||||||||||||||||||||||||||||||||||||||||||||||||||| || ||||||||||||||||||||||||||…	0.73
BW749188	gi|66335836|gb|BW749188.1|BW749188	BW749188 Amphioxus Branchiostoma floridae unpublished cDNA library, egg whole animal Branchiostoma floridae cDNA clone bfeg033h02 5', mRNA sequence	Egg	GFPe1	0	1	96	0	400	384	384	6	1	400	403	229	622	657	gccatcacggacggagggtaccaggttcaacgtgtgttcaagtttgaagacggcggaatgctgaattgcaacttccgctacacctacgagggcggcaagatcaaaggggagttccagctgatcgggtcaggtttccctgccggcgggcctgtgatgtccggcggactgaccaccctggacaggagcgtggccaaactgcagtgctcggacgaccgcaccatcaccggcactaacaactggagcttctgcaccaccgatgggaagcgccaccaggcggatgtgcanacgaactacaccttcgccaagccgctcccggccggtctgaanganaanatgccggtcttcctggggcaccanatcnagctcgaggtcaaggcgtccaanaccganatcaccctga	gccatcacggacggagggtaccaggttcaccgtgtgttcaagtttgaagacggcggagtgctgaattgcaacttccgctacacctacgagggcggcaagatcaaaggggagttccagctgatcgggtcaggtttccctgccggcgggcctgtgatgtccggcggactgaccaccctggacaggagcgtggccaaactgcagtgctcggacgaccgcaccatcaccggcactaacaactggagcttctgcaccaccgatgggaagcgccaccaggcggatgtgcagacgaactacaccttcgccaagccgctcccggccggtctgaaggagaagatgccgatcttcctggggcaccaga------tcgaggtcaaggcgtccaagaccgagatcaccctga	||||||||||||||||||||||||||||| ||||||||||||||||||||||||||| |||||||||||||||||||||||||||||||||||||||||||||||||||||||||||||||||||||||||||||||||||||||||||||||||||||||||||||||||||||||||||||||||||||||||||||||||||||||||||||||||||||||||||||||||||||||||||||||||||||||||||||||||||||||||||||||||| ||||||||||||||||||||||||||||||||||||||||| || || |||||| |||||||||||||||| | ||||||||||||||||||| ||||| ||||||||||	0.95
BW744973	gi|66331621|gb|BW744973.1|BW744973	BW744973 Amphioxus Branchiostoma floridae unpublished cDNA library, egg whole animal Branchiostoma floridae cDNA clone bfeg037k18 5', mRNA sequence	Egg	GFPa1	0	1	98.93	0	560	554	554	0	46	605	605	1	560	660	atgcctctgcccgcaacccacgacatccaccttcacggctccatcaacggccacgagttcgacatggtggggggaggaaaaggcgacccgaacgccggctcgctggtgaccacagcgaaatccaccaagggtcccctgaagttctctccctacttgatgatcccccacctcgggtacgggtactaccagtacctcccctacccggacggaccctcgcctttccaggcctccatgttggaaggatcggggtatgcagtctaccgcgtgttcgactttgaagacggaggcaagctgtctaccgagtttaagtactcctacgagggttcccatatcaaggccgacatgaaactgatgggaagcggtttccctgacgacggcccagtcatgaccagccagatt…	atgcctctgcccgcaacccacgacatccaccttcacggctccatcaacggccacgagttcgacatggtggggggaggaaaaggcgacccgaacgccggctcgctggtgaccacagcgaaatccaccaagggtgccctgaagttctctccctacttgatgatcccccacctcgggtacgggtactaccagtacctcccctacccggacggaccctcgcctttccagacctccatgttggaaggatcggggtatgcagtctaccgcgtgttcgactttgaagacggaggcaagctgactaccgagtttaagtactcctacgagggttcccatatcaaggccgacatgaagctgatgggaagcggtttccctgacgacggcccagtcatgaccagccagatt…	|||||||||||||||||||||||||||||||||||||||||||||||||||||||||||||||||||||||||||||||||||||||||||||||||||||||||||||||||||||||||||||||||||| |||||||||||||||||||||||||||||||||||||||||||||||||||||||||||||||||||||||||||||||||||||||||||| |||||||||||||||||||||||||||||||||||||||||||||||||||||||||||||||||||| |||||||||||||||||||||||||||||||||||||||||||||||||||| |||||||||||||||||||||||||||||||||||||||||||||||||||…	0.92
BW760144	gi|66352317|gb|BW760144.1|BW760144	BW760144 Amphioxus Branchiostoma floridae unpublished cDNA library, egg whole animal Branchiostoma floridae cDNA clone bfeg038b18 3', mRNA sequence	Egg	GFPe3	1e-108	1	97.22	1e-108	216	210	210	0	339	554	554	442	657	657	tcacacagtgtcgatgaaggccttcactttctcgctcaggttgatctcggtcttggacgccttgacctcgatctggtgccccaggaagaccggcatcttctccttgagaccggccgggagcggcttggcgaacgtgtagttcgtctgcacatccgcctggtggcgtttcccatcggtggtgcaaaagctccagttgttagtgccggtgatggtgca	tcacacagtgtcgatgaaggccttcactttctcgctcaggttgatctcggtcttggacgcctggacctcgatctggtgccccaggaagatcggcatcttctccttgagaccggccgggagcggcttggcgaaggtgtagttcgtctgcacatccgcctggtggcgcttcccatcggtggtgcagaagctccagttgttggtgccggtgatggtgca	|||||||||||||||||||||||||||||||||||||||||||||||||||||||||||||| |||||||||||||||||||||||||| |||||||||||||||||||||||||||||||||||||||||| |||||||||||||||||||||||||||||||| ||||||||||||||||| |||||||||||||| |||||||||||||||||	0.38
BW740806	gi|66327445|gb|BW740806.1|BW740806	BW740806 Amphioxus Branchiostoma floridae unpublished cDNA library, egg whole animal Branchiostoma floridae cDNA clone bfeg038b18 5', mRNA sequence	Egg	GFPe1	0	1	98.37	0	551	542	542	0	1	551	551	1	551	657	atgtctctccctacgagtcacgaccttcacatcttcggctccgtcaatggtgcggagttcgacctggtgggaggcggcaggggcaacccgaacgatggaacgctggagaccagtgtgaaatccacccggggcgccctgccctgctccccgctgctgatcggacccaacctggggtacggcttctaccagtacctgcccttccctggcggcgcctcgcccttccaaaccgccatcacggacggagggtaccaggttcaccgtgtgttcaagtttgaagacggcggagtgctgaattgcaacttccgctacacctacgagggcggcaagatcaaaggggagttccagctgctcgggtcaggtttccctgccggcggtcctgtgatgtccggcggactgacc…	atgtctctccctacgactcacgaccttcacatcttcggctccgtcaatggcgcggagttcgacctggtgggaggcggcaggggcaacccgaacgatggaacgctggagaccagtgtgaaatccacccggggcgccctgccctgctccccgctgctgatcggacccaacctggggtacggcttctaccagtacctgcccttccctggcggcgcctcacccttccaaaccgccatcacggacggagggtaccaggttcaccgtgtgttcaagtttgaagacggcggagtgctgaattgcaacttccgctacacctacgagggcggcaagatcaaaggggagttccagctgatcgggtcaggtttccctgccggcgggcctgtgatgtccggcggactgacc…	|||||||||||||||| ||||||||||||||||||||||||||||||||| |||||||||||||||||||||||||||||||||||||||||||||||||||||||||||||||||||||||||||||||||||||||||||||||||||||||||||||||||||||||||||||||||||||||||||||||||||||||||||||||||||| |||||||||||||||||||||||||||||||||||||||||||||||||||||||||||||||||||||||||||||||||||||||||||||||||||||||||||||||||||||||||||||||||||| ||||||||||||||||||||||||| ||||||||||||||||||||||||…	0.98
BW740938	gi|66327586|gb|BW740938.1|BW740938	BW740938 Amphioxus Branchiostoma floridae unpublished cDNA library, egg whole animal Branchiostoma floridae cDNA clone bfeg038h09 5', mRNA sequence	Egg	GFPa1	0	1	98.98	0	586	580	580	0	45	630	630	1	586	660	atgcctctggccgcaacccacgacatccaccttcacggctccatcaacggccacgagttcgacatggtggggggaggaaaaggcgacccgaacgccggctcgctggtgaccacagcgaaatccaccaagggtgccctgaagttctctccctacttgatgatcccccacctcgggtacgggtactaccagtacctcccctacccggacggaccctcgcctttccaggcctccatgttggaagggtcggggtatgcagtctaccgcgtgttcgactttgaagacggaggcaagctgactaccgagtttaagtactcctacgagggttcccatatcaaggccgacatgaagctgatgggaagcggtttccctgacgacggcccagtcatgaccagccagatt…	atgcctctgcccgcaacccacgacatccaccttcacggctccatcaacggccacgagttcgacatggtggggggaggaaaaggcgacccgaacgccggctcgctggtgaccacagcgaaatccaccaagggtgccctgaagttctctccctacttgatgatcccccacctcgggtacgggtactaccagtacctcccctacccggacggaccctcgcctttccagacctccatgttggaaggatcggggtatgcagtctaccgcgtgttcgactttgaagacggaggcaagctgactaccgagtttaagtactcctacgagggttcccatatcaaggccgacatgaagctgatgggaagcggtttccctgacgacggcccagtcatgaccagccagatt…	||||||||| ||||||||||||||||||||||||||||||||||||||||||||||||||||||||||||||||||||||||||||||||||||||||||||||||||||||||||||||||||||||||||||||||||||||||||||||||||||||||||||||||||||||||||||||||||||||||||||||||||||||||||||||||||||||| |||||||||||||||| ||||||||||||||||||||||||||||||||||||||||||||||||||||||||||||||||||||||||||||||||||||||||||||||||||||||||||||||||||||||||||||||||||||||||||||||||||||||||||||…	0.92
BW741463	gi|66328111|gb|BW741463.1|BW741463	BW741463 Amphioxus Branchiostoma floridae unpublished cDNA library, egg whole animal Branchiostoma floridae cDNA clone bfeg039o16 5', mRNA sequence	Egg	GFPe1	0	1	99.18	0	489	485	485	0	46	534	534	1	489	657	atgtctctccctacgactcacgaccttcacatcttcggctccgtcaatggcgcggagttcgacctggtgggaggcggaaagggcaacccgaacgatggaacgctggagaccagtgtgaaatccacccggggcgccctgccctgctccccgctgctgatcggacccaacctggggtacggcgtctaccagtacctgcccttccctggcggcgcctcacccttccaaaccgccatcacggacggagggtaccaggttcaccgtgtgttcaagtttgaagacggaggagtgctgaattgcaacttccgctacacctacgagggcggcaagatcaaaggggagttccagctgatcgggtcaggtttccctgccggcgggcctgtgatgtccggcggactgacc…	atgtctctccctacgactcacgaccttcacatcttcggctccgtcaatggcgcggagttcgacctggtgggaggcggcaggggcaacccgaacgatggaacgctggagaccagtgtgaaatccacccggggcgccctgccctgctccccgctgctgatcggacccaacctggggtacggcttctaccagtacctgcccttccctggcggcgcctcacccttccaaaccgccatcacggacggagggtaccaggttcaccgtgtgttcaagtttgaagacggcggagtgctgaattgcaacttccgctacacctacgagggcggcaagatcaaaggggagttccagctgatcgggtcaggtttccctgccggcgggcctgtgatgtccggcggactgacc…	||||||||||||||||||||||||||||||||||||||||||||||||||||||||||||||||||||||||||||| | |||||||||||||||||||||||||||||||||||||||||||||||||||||||||||||||||||||||||||||||||||||||||||||||||||| |||||||||||||||||||||||||||||||||||||||||||||||||||||||||||||||||||||||||||||||||||||||||||||||||||| |||||||||||||||||||||||||||||||||||||||||||||||||||||||||||||||||||||||||||||||||||||||||||||||||||||||||||||||||||||…	0.91
BW741633	gi|66328281|gb|BW741633.1|BW741633	BW741633 Amphioxus Branchiostoma floridae unpublished cDNA library, egg whole animal Branchiostoma floridae cDNA clone bfeg040g05 5', mRNA sequence	Egg	GFPa2	0	1	97.15	0	562	546	546	0	45	606	606	1	562	660	atgcctctgcccgcaacccacgacatccaccttcacggctccatcaacggccacgagttcgacatggtggggggaggaaaaggcgacccgaacgccggctcgctggtgaccacagcgaaatccaccaagggtcccctgaagttctctccttacttgatgatcccccacctcgggtacgggtactaccagtacctcccctacccggacggaccctcgcctttccaggccaccatgttggaaggatcggggtattcagtccaccgcgtgtttgatttcgaagacggaggcaagctgtccatcgagtttaagtactcctacgagggttcccatattaaggccgacatgaagttcacgggaaccggtttccctgaggacggcccggtcatgaccagccagatt…	atgcctctgcccgcaactcatgaaatccacctccacggctccatcaacggccacgagttcgacctggctggcggtggaaaaggcgacccgaacgccggctcgctggtgaccacagcgaaatccaccaagggtcccctgaagttctctccccacttgatgatcccccacctcgggtacgggtactaccagtacctcccctacccggacggaccctcgcctttccaggccaccatgttggaaggatcggggtatacagtccaccgcgtgtttgacttcgaagatggaggcaagctgtccatcgagtttaagtactcctacgagggttcccatattaaggccgacatgaagttcacgggaaccggtttccctgaggatgggccggtcatgaccagccagatt…	||||||||||||||||| || || |||||||| |||||||||||||||||||||||||||||| ||| || || |||||||||||||||||||||||||||||||||||||||||||||||||||||||||||||||||||||||||| ||||||||||||||||||||||||||||||||||||||||||||||||||||||||||||||||||||||||||||||||||||||||||||||||||||| ||||||||||||||||||| |||||||| |||||||||||||||||||||||||||||||||||||||||||||||||||||||||||||||||||||||||||||||||||||||||||| || |||||||||||||||||||||||…	0.9
BW761011	gi|66353184|gb|BW761011.1|BW761011	BW761011 Amphioxus Branchiostoma floridae unpublished cDNA library, egg whole animal Branchiostoma floridae cDNA clone bfeg040h24 3', mRNA sequence	Egg	GFPe3	9e-94	1	98.86	9e-94	175	173	173	0	410	584	593	483	657	657	tcacacagtgtcgataaaggccttcactttctcgctcaggttgatctcggtcttggacgccttgacctcgatctggtgccccaggaagatcggcatcttctccttgagaccggccgggagcggcttggcgaaggtgtagttcgtctgcacatccgcctggtggcgcttcccatcg	tcacacagtgtcgatgaaggccttcactttctcgctcaggttgatctcggtcttggacgcctggacctcgatctggtgccccaggaagatcggcatcttctccttgagaccggccgggagcggcttggcgaaggtgtagttcgtctgcacatccgcctggtggcgcttcccatcg	||||||||||||||| |||||||||||||||||||||||||||||||||||||||||||||| ||||||||||||||||||||||||||||||||||||||||||||||||||||||||||||||||||||||||||||||||||||||||||||||||||||||||||||||||	0.29
BW741675	gi|66328323|gb|BW741675.1|BW741675	BW741675 Amphioxus Branchiostoma floridae unpublished cDNA library, egg whole animal Branchiostoma floridae cDNA clone bfeg040h24 5', mRNA sequence	Egg	GFPe1	0	1	97.85	0	557	545	545	6	43	599	599	1	551	657	atgtctctccctacgactcacgaccttcacatcttcggctccgtcaatggcgcggagttcgacctggtgggaggcggaaagggcaacccgaacgatggaacgctggagaccagtgtgaaatccacccggggcgccctgccctgctccccgctgctgatcggacccaacctggggtacggcgtctaccagtacctgcccttccctggcggcgcctcgcccttccaaaccgccatcacggacggagggtaccaggttcaccgtgtgttcaagtttgaagacggcggtgtgctgaattgcaacttccgctacacctacgagggcggcaagatcaaaggggagttccagctgatcgggtcaggtttccctgccggcgggcctgtgatgtccggcggactgacc…	atgtctctccctacgactcacgaccttcacatcttcggctccgtcaatggcgcggagttcgacctggtgggaggcggcaggggcaacccgaacgatggaacgctggagaccagtgtgaaatccacccggggcgccctgccctgctccccgctgctgatcggacccaacctggggtacggcttctaccagtacctgcccttccctggcggcgcctcacccttccaaaccgccatcacggacggagggtaccaggttcaccgtgtgttcaagtttgaagacggcggagtgctgaattgcaacttccgctacacctacgagggcggcaagatcaaaggggagttccagctgatcgggtcaggtttccctgccggcgggcctgtgatgtccggcggactgacc…	||||||||||||||||||||||||||||||||||||||||||||||||||||||||||||||||||||||||||||| | |||||||||||||||||||||||||||||||||||||||||||||||||||||||||||||||||||||||||||||||||||||||||||||||||||| |||||||||||||||||||||||||||||||||| |||||||||||||||||||||||||||||||||||||||||||||||||||||||||||||||||||| ||||||||||||||||||||||||||||||||||||||||||||||||||||||||||||||||||||||||||||||||||||||||||||||||||||||||||||||||||…	0.91
BW761705	gi|66363740|gb|BW761705.1|BW761705	BW761705 Amphioxus Branchiostoma floridae unpublished cDNA library, egg whole animal Branchiostoma floridae cDNA clone bfeg042h09 3', mRNA sequence	Egg	GFPe1	0	1	99.69	0	322	321	321	0	361	682	682	336	657	657	tcacacagtgtcgatgaaggccttcactttctcgctcagggtgatctcggtcttggacgccttgacctcgatctggtgccccaggaagaccggcatcttctccttcagaccggccgggagcggcttggcgaaggtgtagttcgtctgcacatccgcctggtggcgcttcccatcggtggtgcagaagctccagttgttagtgccggtgatggtgcggtcgtccgagcactgcagtttggccacgctcctgtccagggtggtcagtccgccggacatcacaggcccgccggcagggaaacctgacccgatcagctggaactcc	tcacacagtgtcgatgaaggccttcactttctcgctcagggtgatctcggtcttggacgccttgacctcgatctggtgccccaggaagatcggcatcttctccttcagaccggccgggagcggcttggcgaaggtgtagttcgtctgcacatccgcctggtggcgcttcccatcggtggtgcagaagctccagttgttagtgccggtgatggtgcggtcgtccgagcactgcagtttggccacgctcctgtccagggtggtcagtccgccggacatcacaggcccgccggcagggaaacctgacccgatcagctggaactcc	||||||||||||||||||||||||||||||||||||||||||||||||||||||||||||||||||||||||||||||||||||||||| ||||||||||||||||||||||||||||||||||||||||||||||||||||||||||||||||||||||||||||||||||||||||||||||||||||||||||||||||||||||||||||||||||||||||||||||||||||||||||||||||||||||||||||||||||||||||||||||||||||||||||||||||||||||||||||||||||||||||	0.47
BW742382	gi|66329030|gb|BW742382.1|BW742382	BW742382 Amphioxus Branchiostoma floridae unpublished cDNA library, egg whole animal Branchiostoma floridae cDNA clone bfeg042h09 5', mRNA sequence	Egg	GFPe1	0	1	99.28	0	554	550	550	0	49	602	602	1	554	657	atgtctctccctacgactcacgaccttcacatcttcggctccgtcaatggcgcggagatcgacctggtgggaggcggcaggggcaacccgaacgatggaacgctggagaccagtgtgaaatccacccggggcgccctgccctgctccccgctgctgatcggacccaacctggggtacggcttctaccagtacctgcccttccctggcggcgcctcacccttccaaaccgccatcacggacggagggtaccaggttcaccgtgtgttcaagtttgaagacggaggagtgctgaattgcaacttccgctacacctacnagggcggcaagatcaaaggggagttccagctgatcgggtcaggtttccctgccggcgggcctgtgatgtccggcggactgacc…	atgtctctccctacgactcacgaccttcacatcttcggctccgtcaatggcgcggagttcgacctggtgggaggcggcaggggcaacccgaacgatggaacgctggagaccagtgtgaaatccacccggggcgccctgccctgctccccgctgctgatcggacccaacctggggtacggcttctaccagtacctgcccttccctggcggcgcctcacccttccaaaccgccatcacggacggagggtaccaggttcaccgtgtgttcaagtttgaagacggcggagtgctgaattgcaacttccgctacacctacgagggcggcaagatcaaaggggagttccagctgatcgggtcaggtttccctgccggcgggcctgtgatgtccggcggactgacc…	||||||||||||||||||||||||||||||||||||||||||||||||||||||||| ||||||||||||||||||||||||||||||||||||||||||||||||||||||||||||||||||||||||||||||||||||||||||||||||||||||||||||||||||||||||||||||||||||||||||||||||||||||||||||||||||||||||||||||||||||||||||||||||||||||||||||||||||||||||||||||| ||||||||||||||||||||||||||||||||| |||||||||||||||||||||||||||||||||||||||||||||||||||||||||||||||||||||||||||||||||||…	0.91
BW761847	gi|66363882|gb|BW761847.1|BW761847	BW761847 Amphioxus Branchiostoma floridae unpublished cDNA library, egg whole animal Branchiostoma floridae cDNA clone bfeg042n16 3', mRNA sequence	Egg	GFPe1	9e-91	1	97.75	9e-91	178	174	174	0	409	586	586	480	657	657	tcacacagtgtcgataaaggccttcactttctcgctcagggtgatctcggtcttggacgccttgacctcgatctggtgccccaggaagatcggcatcttctccttcagaccggccgggagcggcttggcgaaggtgtagttcgtctgaacgtccgcctggtgtcgcttcccatcggtg	tcacacagtgtcgatgaaggccttcactttctcgctcagggtgatctcggtcttggacgccttgacctcgatctggtgccccaggaagatcggcatcttctccttcagaccggccgggagcggcttggcgaaggtgtagttcgtctgcacatccgcctggtggcgcttcccatcggtg	||||||||||||||| ||||||||||||||||||||||||||||||||||||||||||||||||||||||||||||||||||||||||||||||||||||||||||||||||||||||||||||||||||||||||||||||||||| || ||||||||||| |||||||||||||||	0.3
BW742526	gi|66329174|gb|BW742526.1|BW742526	BW742526 Amphioxus Branchiostoma floridae unpublished cDNA library, egg whole animal Branchiostoma floridae cDNA clone bfeg042n16 5', mRNA sequence	Egg	GFPe1	0	1	98.8	0	500	494	494	0	47	546	546	1	500	657	atgtctctccctacgagtcacgaccttcacatcttcggctccgtcaatggcgcggagttcgacctggtgggaggcggaaagggcaacccgaacgatggaacgctggagaccagtgtgaaatccacccggggcgccctgccctgctccccgctgctgatcggacccaacctggggtacggcttctaccagtacctgcccttccctggcggcgcctcacccttccaaaccgccatcacggacggagggtaccaggttcaacgtgtgttcaagtttgaagacggcggagtgctgaattgcaacttccgctacacctacnagggcggcaagatcaaaggggagttccagctgatcgggtcaggtttccctgccggcgggcctgtgatgtccggcggactgacc…	atgtctctccctacgactcacgaccttcacatcttcggctccgtcaatggcgcggagttcgacctggtgggaggcggcaggggcaacccgaacgatggaacgctggagaccagtgtgaaatccacccggggcgccctgccctgctccccgctgctgatcggacccaacctggggtacggcttctaccagtacctgcccttccctggcggcgcctcacccttccaaaccgccatcacggacggagggtaccaggttcaccgtgtgttcaagtttgaagacggcggagtgctgaattgcaacttccgctacacctacgagggcggcaagatcaaaggggagttccagctgatcgggtcaggtttccctgccggcgggcctgtgatgtccggcggactgacc…	|||||||||||||||| |||||||||||||||||||||||||||||||||||||||||||||||||||||||||||| | ||||||||||||||||||||||||||||||||||||||||||||||||||||||||||||||||||||||||||||||||||||||||||||||||||||||||||||||||||||||||||||||||||||||||||||||||||||||||||||||||||||||||||||||||| ||||||||||||||||||||||||||||||||||||||||||||||||||||||||| |||||||||||||||||||||||||||||||||||||||||||||||||||||||||||||||||||||||||||||||||||…	0.9
BW762189	gi|66364224|gb|BW762189.1|BW762189	BW762189 Amphioxus Branchiostoma floridae unpublished cDNA library, egg whole animal Branchiostoma floridae cDNA clone bfeg043m21 3', mRNA sequence	Egg	GFPe1	1e-101	1	99.45	1e-101	183	182	182	0	369	551	551	475	657	657	tcacacagtgtcgatgaaggccttcactttctcgctcaggttgatctcggtcttggacgccttgacctcgatctggtgccccaggaagatcggcatcttctccttcagaccggccgggagcggcttggcgaaggtgtagttcgtctgcacatccgcctggtggcgcttcccatcggtggtgca	tcacacagtgtcgatgaaggccttcactttctcgctcagggtgatctcggtcttggacgccttgacctcgatctggtgccccaggaagatcggcatcttctccttcagaccggccgggagcggcttggcgaaggtgtagttcgtctgcacatccgcctggtggcgcttcccatcggtggtgca	|||||||||||||||||||||||||||||||||||||||| ||||||||||||||||||||||||||||||||||||||||||||||||||||||||||||||||||||||||||||||||||||||||||||||||||||||||||||||||||||||||||||||||||||||||||||||	0.33
BW742874	gi|66329522|gb|BW742874.1|BW742874	BW742874 Amphioxus Branchiostoma floridae unpublished cDNA library, egg whole animal Branchiostoma floridae cDNA clone bfeg043m21 5', mRNA sequence	Egg	GFPe1	0	1	98.17	0	437	429	429	0	36	472	472	1	437	657	atgtctctccctacgactcacgaccttcacatcttcggctccatcaatggcgcggagttcgacctggtgggaagcggaaagggcaacccgaacgatggaacgctggagaccagtgtgaaatccacccggggcgccctgccctgctccccgctgctgatcggacccaacctggggtacggcttctaccagtacctgcccttccctggcggcgcctcgcccttccaaaccgccatcacggacggagggtaccaggttcaccgtgtgttcaagtttgaagacggaggagtgctgaattgcaacttccgctacacctacnagggcggcaagatcaaaggggagttccagctgatcgggtcaggtttccctgccggcgggcctgtgatgtccggcggactgacc…	atgtctctccctacgactcacgaccttcacatcttcggctccgtcaatggcgcggagttcgacctggtgggaggcggcaggggcaacccgaacgatggaacgctggagaccagtgtgaaatccacccggggcgccctgccctgctccccgctgctgatcggacccaacctggggtacggcttctaccagtacctgcccttccctggcggcgcctcacccttccaaaccgccatcacggacggagggtaccaggttcaccgtgtgttcaagtttgaagacggcggagtgctgaattgcaacttccgctacacctacgagggcggcaagatcaaaggggagttccagctgatcgggtcaggtttccctgccggcgggcctgtgatgtccggcggactgacc…	|||||||||||||||||||||||||||||||||||||||||| ||||||||||||||||||||||||||||| |||| | ||||||||||||||||||||||||||||||||||||||||||||||||||||||||||||||||||||||||||||||||||||||||||||||||||||||||||||||||||||||||||||||||||||||| ||||||||||||||||||||||||||||||||||||||||||||||||||||||||||||||||| ||||||||||||||||||||||||||||||||| |||||||||||||||||||||||||||||||||||||||||||||||||||||||||||||||||||||||||||||||||||…	0.91
BW743625	gi|66330273|gb|BW743625.1|BW743625	BW743625 Amphioxus Branchiostoma floridae unpublished cDNA library, egg whole animal Branchiostoma floridae cDNA clone bfeg045o18 5', mRNA sequence	Egg	GFPe2	0	1	98.89	0	451	446	446	0	1	451	451	28	478	657	cacatcttcggctccgtcaatggcgcggagttcgacctggtgggaggcggaaagggcaacccgaacgatggaacgctggagaccagtgtgaaatccacccggggcgccctgccctgctccccgctgctgatcggacccaacctggggtacggcttctaccagtacctgcccttccctggcggcgcctcgcccttccaaaccgccatcacggacggagggtaccaggttcaccgtgtgttcaagtttgaagacggaggagtgctgaattgcaacttccgctacacctacgagggcggcaagatcaaaggggagttccagctgatcgggtcaggtttccctgccagcgggcctgtgatgtccggcggactgaccaccctggacaggagcgtggccaaactg…	cacatcttcggctccgtcaatggcgcggagttcgacctggtgggaggcggaaagggcaacccgaacgatggaacgctggagaccagtgtgaaatccacccggggcgccctgccctgctccccgctgctgatcggacccaacctggggtacggcttctaccagtacctgcccttccctggcggcgcctcacccttccaaaccgccatcacggacggaggttaccaggttcaccgtgtgttcaagtttgaagacggcggagtgctgaattgcaacttccgctacacctacgagggcggcaagatcaaaggggagttccagctgatcgggtcaggtttccctgccggcggtcctgtgatgtccggcggactgaccaccctggacaggagcgtggccaaactg…	|||||||||||||||||||||||||||||||||||||||||||||||||||||||||||||||||||||||||||||||||||||||||||||||||||||||||||||||||||||||||||||||||||||||||||||||||||||||||||||||||||||||||||||||||||||||||||| ||||||||||||||||||||||||||||| ||||||||||||||||||||||||||||||||||| ||||||||||||||||||||||||||||||||||||||||||||||||||||||||||||||||||||||||||||||||||||||| |||| |||||||||||||||||||||||||||||||||||||||||||||||||||…	0.99
BW763947	gi|66366117|gb|BW763947.1|BW763947	BW763947 Amphioxus Branchiostoma floridae unpublished cDNA library, egg whole animal Branchiostoma floridae cDNA clone bfeg048l05 3', mRNA sequence	Egg	GFPe1	0	1	97.91	0	430	421	421	1	313	741	741	228	657	657	tcacacagtgtcgatgaaggccttcactttctcgctcaggttgatctcggtcttggacgctttgacctcgatctggtgccccaggaagaccggcatcttctccttgagaccggccgggagcggcttggcgaaggtgtagttcgtctgcacatccgcctggtggcgcttcccatcggtggtgcagaagctccagttgttagtgccggtgatggtgcagtcgtccgagcactgcagtttggccacgctcctgtccagggtggtcagtccgccagacatcacaggcccgccggcagggaaacctgacccgatcagctggaactcccctttgatcttgccgccctcgtangtgtagcggaagttgcaattcagcactccgccgtctnc-aacttgaacacacg…	tcacacagtgtcgatgaaggccttcactttctcgctcagggtgatctcggtcttggacgccttgacctcgatctggtgccccaggaagatcggcatcttctccttcagaccggccgggagcggcttggcgaaggtgtagttcgtctgcacatccgcctggtggcgcttcccatcggtggtgcagaagctccagttgttagtgccggtgatggtgcggtcgtccgagcactgcagtttggccacgctcctgtccagggtggtcagtccgccggacatcacaggcccgccggcagggaaacctgacccgatcagctggaactcccctttgatcttgccgccctcgtaggtgtagcggaagttgcaattcagcactccgccgtcttcaaacttgaacacacg…	|||||||||||||||||||||||||||||||||||||||| ||||||||||||||||||| |||||||||||||||||||||||||||| ||||||||||||||| ||||||||||||||||||||||||||||||||||||||||||||||||||||||||||||||||||||||||||||||||||||||||||||||||||||||||||||| |||||||||||||||||||||||||||||||||||||||||||||||||||||| |||||||||||||||||||||||||||||||||||||||||||||||||||||||||||||||||||||||||| |||||||||||||||||||||||||||||||||||| | ||||||||||||||…	0.57
BW744620	gi|66331268|gb|BW744620.1|BW744620	BW744620 Amphioxus Branchiostoma floridae unpublished cDNA library, egg whole animal Branchiostoma floridae cDNA clone bfeg048l05 5', mRNA sequence	Egg	GFPe3	1e-148	1	97.87	1e-148	282	276	276	0	49	330	330	1	282	657	atgtctctccctacgactcacgaccttcacatcttcggctccgtcaatggcgcggagttcgacctggtgggaagcggaaagggcaacccgaacgatggaacgctggagaccagtgtgaagtctacccggggcgccctgccatgcttcccgctgctgatcggacccaacctggggtacggcttctaccagtacctgcccttccctggcggcgcctcacccttccaaaccgccatcacggacggagggtaccaggttcaccgtgtgttcaagtttgaagacggc	atgtctctccctacgactcacgaccttcacatcttcggctccgtcaatggcgcggagttcgacctggtgggaggcggaaagggcaacccgaacgatggaacgctggagaccagtgtgaaatccacccggggcgccctgccctgctccccgctgttgatcggacccaacctggggtacggcttctaccagtacctgcccttccctggcggcgcctcacccttccaaaccgccatcacggacggagggtaccaggttcaccgtgtgttcaagtttgaagacggc	|||||||||||||||||||||||||||||||||||||||||||||||||||||||||||||||||||||||| |||||||||||||||||||||||||||||||||||||||||||||| || ||||||||||||||||| |||| ||||||| ||||||||||||||||||||||||||||||||||||||||||||||||||||||||||||||||||||||||||||||||||||||||||||||||||||||||||||||||||||||||||||||||	0.84
BW764413	gi|66366583|gb|BW764413.1|BW764413	BW764413 Amphioxus Branchiostoma floridae unpublished cDNA library, egg whole animal Branchiostoma floridae cDNA clone bfeg049a06 3', mRNA sequence	Egg	GFPa2	2e-51	1	96.52	2e-51	115	111	111	1	430	544	544	547	660	660	ctaagccagctcgtanaacgccttctccctctcgtcgaggttgatctcggtcttggtagccttcacgtggcacttgcggtacacgaaagaccggctgcttcttcatgagatcggc	ctaagccagctcatagaacgccttctccctctcgtcgaggttgatctcggtcttggaagccttcacgtggcacttgcggtacacg-aagaccggctgcttcttcatgagatcggc	|||||||||||| || |||||||||||||||||||||||||||||||||||||||| |||||||||||||||||||||||||||| |||||||||||||||||||||||||||||	0.2
BW745098	gi|66331746|gb|BW745098.1|BW745098	BW745098 Amphioxus Branchiostoma floridae unpublished cDNA library, egg whole animal Branchiostoma floridae cDNA clone bfeg049a06 5', mRNA sequence	Egg	GFPa2	2e-67	1	97.76	2e-67	134	131	131	0	41	174	174	1	134	660	atgcctctgcccgcaactcatgaaatccacctccacggctccatcaacggccgcgagttcgacctggctggcggtggaaaaggcgacccaaacgccggctcgctggtgaccacagcgaaatccacccagggtcc	atgcctctgcccgcaactcatgaaatccacctccacggctccatcaacggccacgagttcgacctggctggcggtggaaaaggcgacccgaacgccggctcgctggtgaccacagcgaaatccaccaagggtcc	|||||||||||||||||||||||||||||||||||||||||||||||||||| |||||||||||||||||||||||||||||||||||| |||||||||||||||||||||||||||||||||||| |||||||	0.75
BW764503	gi|66366673|gb|BW764503.1|BW764503	BW764503 Amphioxus Branchiostoma floridae unpublished cDNA library, egg whole animal Branchiostoma floridae cDNA clone bfeg049e09 3', mRNA sequence	Egg	GFPe1	1e-161	1	97.71	1e-161	306	299	299	0	370	675	675	352	657	657	tcacacagtgtcgatgaaggccttcactttctcgctcagggtgatctcggtcttggacgcctggacctcgatctggtgccccaggaagaccggcatcttctccttcagaccggccgggagcggcttggcgaaggtgtagttcgtctgtacgtccgcctggtgtcgcttcccatcggtggtgcagaagctccagttgttagtgccggtgatggtgcggtcgtccgagcactgcagtttggccncgctcctgtccagggtggtcagtccgccggacatcacaggcccgccggcngggaaacctgaccc	tcacacagtgtcgatgaaggccttcactttctcgctcagggtgatctcggtcttggacgccttgacctcgatctggtgccccaggaagatcggcatcttctccttcagaccggccgggagcggcttggcgaaggtgtagttcgtctgcacatccgcctggtggcgcttcccatcggtggtgcagaagctccagttgttagtgccggtgatggtgcggtcgtccgagcactgcagtttggccacgctcctgtccagggtggtcagtccgccggacatcacaggcccgccggcagggaaacctgaccc	|||||||||||||||||||||||||||||||||||||||||||||||||||||||||||||| |||||||||||||||||||||||||| ||||||||||||||||||||||||||||||||||||||||||||||||||||||||| || ||||||||||| |||||||||||||||||||||||||||||||||||||||||||||||||||||||||||||||||||||||||||||| ||||||||||||||||||||||||||||||||||||||||||||||||| ||||||||||||||	0.44
BW745192	gi|66331840|gb|BW745192.1|BW745192	BW745192 Amphioxus Branchiostoma floridae unpublished cDNA library, egg whole animal Branchiostoma floridae cDNA clone bfeg049e09 5', mRNA sequence	Egg	GFPe1	1e-171	1	98.42	1e-171	317	312	312	0	45	361	361	1	317	657	atgtctctccctacgactcacgaccttcacatcttcggctccgtcaatggcgcggagttcgacctggtgggaggaggaaagggcaacccgaacgatggaacgttggagaccagtgtgaaatccacccggggcgccctgccctgctccccgctgctgatcggacccaacctggggtacggcttctaccagtacctgcccttccctggcggcgcctcgcccttccaaaccgccatcacggacggagggtaccaggttcaccgtgtgttcaagtttgaagacggcggagtgctgaattgcaacttccgctacacctacga	atgtctctccctacgactcacgaccttcacatcttcggctccgtcaatggcgcggagttcgacctggtgggaggcggcaggggcaacccgaacgatggaacgctggagaccagtgtgaaatccacccggggcgccctgccctgctccccgctgctgatcggacccaacctggggtacggcttctaccagtacctgcccttccctggcggcgcctcacccttccaaaccgccatcacggacggagggtaccaggttcaccgtgtgttcaagtttgaagacggcggagtgctgaattgcaacttccgctacacctacga	|||||||||||||||||||||||||||||||||||||||||||||||||||||||||||||||||||||||||| || | |||||||||||||||||||||| |||||||||||||||||||||||||||||||||||||||||||||||||||||||||||||||||||||||||||||||||||||||||||||||||||||||||||||||| |||||||||||||||||||||||||||||||||||||||||||||||||||||||||||||||||||||||||||||||||||||||||||||||||||||	0.86
BW745263	gi|66331911|gb|BW745263.1|BW745263	BW745263 Amphioxus Branchiostoma floridae unpublished cDNA library, egg whole animal Branchiostoma floridae cDNA clone bfeg049h09 5', mRNA sequence	Egg	GFPa1	1e-117	1	99.52	1e-117	209	208	208	0	53	261	261	1	209	660	atgcctctggccgcaacccacgacatccaccttcacggctccatcaacggccacgagttcgacatggtggggggaggaaaaggcgacccgaacgccggctcgctggtgaccacagcgaaatccaccaagggtgccctgaagttctctccctacttgatgatcccccacctcgggtacgggtactaccagtacctcccctacccggacgg	atgcctctgcccgcaacccacgacatccaccttcacggctccatcaacggccacgagttcgacatggtggggggaggaaaaggcgacccgaacgccggctcgctggtgaccacagcgaaatccaccaagggtgccctgaagttctctccctacttgatgatcccccacctcgggtacgggtactaccagtacctcccctacccggacgg	||||||||| |||||||||||||||||||||||||||||||||||||||||||||||||||||||||||||||||||||||||||||||||||||||||||||||||||||||||||||||||||||||||||||||||||||||||||||||||||||||||||||||||||||||||||||||||||||||||||||||||||||||	0.8
BW765322	gi|66367492|gb|BW765322.1|BW765322	BW765322 Amphioxus Branchiostoma floridae unpublished cDNA library, egg whole animal Branchiostoma floridae cDNA clone bfeg051j04 3', mRNA sequence	Egg	GFPe1	1e-148	1	98.54	1e-148	274	270	270	0	284	557	557	384	657	657	tcacacagtgtcgatgaaggccttcactttctcgctcaggttgatctcggttttggacgccttgacctcgatctgatgccccaggaagatcggcatcttctccttgagaccggccgggagcggcttggcgaaggtgtagttcgtctgcacatccgcctggtggcgcttcccatcggtggtgcagaagctccagttgttagtgccggtgatggtgcggtcgtccgagcactgcagtttggccacgctcctgtccagggtggtcagtccgccggac	tcacacagtgtcgatgaaggccttcactttctcgctcagggtgatctcggtcttggacgccttgacctcgatctggtgccccaggaagatcggcatcttctccttcagaccggccgggagcggcttggcgaaggtgtagttcgtctgcacatccgcctggtggcgcttcccatcggtggtgcagaagctccagttgttagtgccggtgatggtgcggtcgtccgagcactgcagtttggccacgctcctgtccagggtggtcagtccgccggac	|||||||||||||||||||||||||||||||||||||||| |||||||||| ||||||||||||||||||||||| ||||||||||||||||||||||||||||| ||||||||||||||||||||||||||||||||||||||||||||||||||||||||||||||||||||||||||||||||||||||||||||||||||||||||||||||||||||||||||||||||||||||||||||||||||||||||||||||||||||||||	0.48
BW746009	gi|66332657|gb|BW746009.1|BW746009	BW746009 Amphioxus Branchiostoma floridae unpublished cDNA library, egg whole animal Branchiostoma floridae cDNA clone bfeg051j04 5', mRNA sequence	Egg	GFPe3	1e-152	1	100	1e-152	264	264	264	0	43	306	306	1	264	657	atgtctctccctacgactcacgaccttcacatcttcggctccgtcaatggcgcggagttcgacctggtgggaggcggaaagggcaacccgaacgatggaacgctggagaccagtgtgaaatccacccggggcgccctgccctgctccccgctgttgatcggacccaacctggggtacggcttctaccagtacctgcccttccctggcggcgcctcacccttccaaaccgccatcacggacggagggtaccaggttcaccgtgtg	atgtctctccctacgactcacgaccttcacatcttcggctccgtcaatggcgcggagttcgacctggtgggaggcggaaagggcaacccgaacgatggaacgctggagaccagtgtgaaatccacccggggcgccctgccctgctccccgctgttgatcggacccaacctggggtacggcttctaccagtacctgcccttccctggcggcgcctcacccttccaaaccgccatcacggacggagggtaccaggttcaccgtgtg	||||||||||||||||||||||||||||||||||||||||||||||||||||||||||||||||||||||||||||||||||||||||||||||||||||||||||||||||||||||||||||||||||||||||||||||||||||||||||||||||||||||||||||||||||||||||||||||||||||||||||||||||||||||||||||||||||||||||||||||||||||||||||||||||||||||||	0.86
BW746158	gi|66332806|gb|BW746158.1|BW746158	BW746158 Amphioxus Branchiostoma floridae unpublished cDNA library, egg whole animal Branchiostoma floridae cDNA clone bfeg051p22 5', mRNA sequence	Egg	GFPa1	1e-106	1	99.48	1e-106	192	191	191	0	46	237	237	1	192	660	atgcctctggccgcaacccacgacatccaccttcacggctccatcaacggccacgagttcgacatggtggggggaggaaaaggcgacccgaacgccggctcgctggtgaccacagcgaaatccaccaagggtgccctgaagttctctccctacttgatgatcccccacctcgggtacgggtactaccagtac	atgcctctgcccgcaacccacgacatccaccttcacggctccatcaacggccacgagttcgacatggtggggggaggaaaaggcgacccgaacgccggctcgctggtgaccacagcgaaatccaccaagggtgccctgaagttctctccctacttgatgatcccccacctcgggtacgggtactaccagtac	||||||||| ||||||||||||||||||||||||||||||||||||||||||||||||||||||||||||||||||||||||||||||||||||||||||||||||||||||||||||||||||||||||||||||||||||||||||||||||||||||||||||||||||||||||||||||||||||||	0.81
BW765631	gi|66367801|gb|BW765631.1|BW765631	BW765631 Amphioxus Branchiostoma floridae unpublished cDNA library, egg whole animal Branchiostoma floridae cDNA clone bfeg052h07 3', mRNA sequence	Egg	GFPe1	1e-170	1	98.12	1e-170	320	314	314	0	285	604	604	338	657	657	tcacacagtgttgatgaaggccttcactttctcgctcagggtgatctcggtcttggaagccttgacctcgatctggtgccccaggaagaccggcatcttctccttcagaccggccgggagcggcttggcgaaggtgtagttcgtctgcacatccgcctggtggcgcttcccatcggtggtgcagaagctccagttgttagtgccggtgatggtgcagtcgtccgagcactgcagtttggccacgctcctgtccagggtggtcagtccgccggacatcacaggaccgccggcagggaaacctgacccgagcagctggaact	tcacacagtgtcgatgaaggccttcactttctcgctcagggtgatctcggtcttggacgccttgacctcgatctggtgccccaggaagatcggcatcttctccttcagaccggccgggagcggcttggcgaaggtgtagttcgtctgcacatccgcctggtggcgcttcccatcggtggtgcagaagctccagttgttagtgccggtgatggtgcggtcgtccgagcactgcagtttggccacgctcctgtccagggtggtcagtccgccggacatcacaggcccgccggcagggaaacctgacccgatcagctggaact	||||||||||| ||||||||||||||||||||||||||||||||||||||||||||| ||||||||||||||||||||||||||||||| ||||||||||||||||||||||||||||||||||||||||||||||||||||||||||||||||||||||||||||||||||||||||||||||||||||||||||||||||||||||||||||| |||||||||||||||||||||||||||||||||||||||||||||||||||||||||||||||||| ||||||||||||||||||||||||| |||||||||||	0.52
BW746319	gi|66332967|gb|BW746319.1|BW746319	BW746319 Amphioxus Branchiostoma floridae unpublished cDNA library, egg whole animal Branchiostoma floridae cDNA clone bfeg052h07 5', mRNA sequence	Egg	GFPe3	1e-137	1	99.59	1e-137	244	243	243	0	17	260	260	1	244	657	atgtctctccctacgactcacgaccttcacatcttcggctccgtcaatggcgcggagttcgacctggtgggaggcggaaagggcaacccgaacgatggaacgctggagaccagtgtgaaatccacccggggcgccctgccctgctccccgctgctgatcggacccaacctggggtacggcttctaccagtacctgcccttccctggcggcgcctcacccttccaaaccgccatcacggacggag	atgtctctccctacgactcacgaccttcacatcttcggctccgtcaatggcgcggagttcgacctggtgggaggcggaaagggcaacccgaacgatggaacgctggagaccagtgtgaaatccacccggggcgccctgccctgctccccgctgttgatcggacccaacctggggtacggcttctaccagtacctgcccttccctggcggcgcctcacccttccaaaccgccatcacggacggag	||||||||||||||||||||||||||||||||||||||||||||||||||||||||||||||||||||||||||||||||||||||||||||||||||||||||||||||||||||||||||||||||||||||||||||||||||||||||| ||||||||||||||||||||||||||||||||||||||||||||||||||||||||||||||||||||||||||||||||||||||||||	0.93
BW746771	gi|66333419|gb|BW746771.1|BW746771	BW746771 Amphioxus Branchiostoma floridae unpublished cDNA library, egg whole animal Branchiostoma floridae cDNA clone bfeg053l21 5', mRNA sequence	Egg	GFPe2	3e-82	1	97.55	3e-82	163	159	159	0	43	205	205	1	163	657	atgtctctccctacggctcatgaccttcacatcttcggctccatcaatggcgcggagttcgacctggtgggaggcggaaagggcaacccaaacgatggaacgctggagaccagtgtgaaatccacccggggcgccctgccctgctccccgctgctgatcggac	atgtctctcccaacggctcacgaccttcacatcttcggctccgtcaatggcgcggagttcgacctggtgggaggcggaaagggcaacccgaacgatggaacgctggagaccagtgtgaaatccacccggggcgccctgccctgctccccgctgctgatcggac	||||||||||| |||||||| ||||||||||||||||||||| |||||||||||||||||||||||||||||||||||||||||||||| |||||||||||||||||||||||||||||||||||||||||||||||||||||||||||||||||||||||||	0.78
BW785714	gi|66388209|gb|BW785714.1|BW785714	BW785714 Amphioxus Branchiostoma floridae unpublished cDNA library, gastrula whole animal Branchiostoma floridae cDNA clone bfga002i05 3', mRNA sequence	Gastrula	GFPe1	0	1	99.27	0	410	407	407	1	357	765	765	248	657	657	tcacacagtgtcgatgaaggccttcactttctcgctcagggtgatctcggtcttggacgccttgacctcgatctggtgccccaggaagatcggcatcttctccttgagaccggccgggagcggcttggcgaaggtgtagttcgtctgcacatccgcctggtggcgcttcccatcggtggtgcagaagctccagttgttagtgccggtgatggtgcggtcgtccgagcactgcagtttggccacgctcctgtccagggtggtcagtccgccggacatcacaggcccgccggcagggaaacctgacccgatcagctggaactcccctttgatcttgccgccctcgtaggtgtagcggaagttgcaattcagcactccgccgtcttc-aacttgancacacg…	tcacacagtgtcgatgaaggccttcactttctcgctcagggtgatctcggtcttggacgccttgacctcgatctggtgccccaggaagatcggcatcttctccttcagaccggccgggagcggcttggcgaaggtgtagttcgtctgcacatccgcctggtggcgcttcccatcggtggtgcagaagctccagttgttagtgccggtgatggtgcggtcgtccgagcactgcagtttggccacgctcctgtccagggtggtcagtccgccggacatcacaggcccgccggcagggaaacctgacccgatcagctggaactcccctttgatcttgccgccctcgtaggtgtagcggaagttgcaattcagcactccgccgtcttcaaacttgaacacacg…	||||||||||||||||||||||||||||||||||||||||||||||||||||||||||||||||||||||||||||||||||||||||||||||||||||||||| |||||||||||||||||||||||||||||||||||||||||||||||||||||||||||||||||||||||||||||||||||||||||||||||||||||||||||||||||||||||||||||||||||||||||||||||||||||||||||||||||||||||||||||||||||||||||||||||||||||||||||||||||||||||||||||||||||||||||||||||||||||||||||||||||||||||||||||||||||||| ||||||| ||||||…	0.53
BW786468	gi|66388963|gb|BW786468.1|BW786468	BW786468 Amphioxus Branchiostoma floridae unpublished cDNA library, gastrula whole animal Branchiostoma floridae cDNA clone bfga006f06 3', mRNA sequence	Gastrula	GFPe1	1e-155	1	97.97	1e-155	296	290	290	1	420	715	715	363	657	657	tcacacagtgtcgatgaaggccttcactttctcgctcagggtgatctcggtcttggacgcctggacctcgatctggtgccccaggaagatcggcatcttctccttcagaccggccgggagcggcttggcgaaggtgtagttcgtctgcacatccgcctggtggcgcttcccatcggtggtgcagaagctccagttgttagtgccggtgatggtgcantcgtccgagcactgcantttggccacgctcctgtccagggtggtcagtccgccggacatccncaggcccgccggcaggg	tcacacagtgtcgatgaaggccttcactttctcgctcagggtgatctcggtcttggacgccttgacctcgatctggtgccccaggaagatcggcatcttctccttcagaccggccgggagcggcttggcgaaggtgtagttcgtctgcacatccgcctggtggcgcttcccatcggtggtgcagaagctccagttgttagtgccggtgatggtgcggtcgtccgagcactgcagtttggccacgctcctgtccagggtggtcagtccgccggacat-cacaggcccgccggcaggg	|||||||||||||||||||||||||||||||||||||||||||||||||||||||||||||| |||||||||||||||||||||||||||||||||||||||||||||||||||||||||||||||||||||||||||||||||||||||||||||||||||||||||||||||||||||||||||||||||||||||||||||||||||||||| |||||||||||||||| |||||||||||||||||||||||||||||||||||||||||| | |||||||||||||||||	0.41
BW773308	gi|66375524|gb|BW773308.1|BW773308	BW773308 Amphioxus Branchiostoma floridae unpublished cDNA library, gastrula whole animal Branchiostoma floridae cDNA clone bfga006f06 5', mRNA sequence	Gastrula	GFPe1	0	1	99.13	0	577	572	572	0	45	621	621	1	577	657	atgtctctccctacgactcacgaccttcacatcttcggctccgtcaatggcgcggagttcgacctggtgggaggcggaaagggcaacccgaacgatggaacgctggagaccagtgtgaaatccacccggggcgccctgccctgctccccgctgctgatcggacccaacctggggtacggcttctaccagtacctgcccttccctggcggcgcctcacccttccaaaccgccatcacggacggagggtaccaggttcaccgtgtgttcaagtttgaagacggcggagtgctgaattgcaacttccgctacacctacgagggcggcaagatcaaaggggagttccagctgatcgggtcaggtttccctgccggcgggcctgtgatgtccggcggactgacc…	atgtctctccctacgactcacgaccttcacatcttcggctccgtcaatggcgcggagttcgacctggtgggaggcggcaggggcaacccgaacgatggaacgctggagaccagtgtgaaatccacccggggcgccctgccctgctccccgctgctgatcggacccaacctggggtacggcttctaccagtacctgcccttccctggcggcgcctcacccttccaaaccgccatcacggacggagggtaccaggttcaccgtgtgttcaagtttgaagacggcggagtgctgaattgcaacttccgctacacctacgagggcggcaagatcaaaggggagttccagctgatcgggtcaggtttccctgccggcgggcctgtgatgtccggcggactgacc…	||||||||||||||||||||||||||||||||||||||||||||||||||||||||||||||||||||||||||||| | |||||||||||||||||||||||||||||||||||||||||||||||||||||||||||||||||||||||||||||||||||||||||||||||||||||||||||||||||||||||||||||||||||||||||||||||||||||||||||||||||||||||||||||||||||||||||||||||||||||||||||||||||||||||||||||||||||||||||||||||||||||||||||||||||||||||||||||||||||||||||||||||||||||||||||||||||||||||||||||||…	0.92
BW787396	gi|66389891|gb|BW787396.1|BW787396	BW787396 Amphioxus Branchiostoma floridae unpublished cDNA library, gastrula whole animal Branchiostoma floridae cDNA clone bfga022l03 3', mRNA sequence	Gastrula	GFPe1	0	1	97.71	0	436	426	426	0	320	755	755	222	657	657	tcacacagtgtcgatgaaggccttcactttctcgctcaggttgatctcggtcttggacgccttgacctcgatctggtgccccaggaagaccggcatcttctccttgagaccggccgggagcggcttggcgaaggtgtagttcgtctgcacatccgcctggtggcgcttcccatcggtggtgcagaagctccagttgttagtgccggtgatggtgcggtcgtccgagcactgcagtttggccacgctcctgtccaaggtggccagtccgccggacatcacgggaccgccggcagggaaacctgacccgatcagctggaactcccctttgatcttgccgccctcgtaggtgtanaggaagttgcaattcagcactccgccgtcttcaancttgaacacacg…	tcacacagtgtcgatgaaggccttcactttctcgctcagggtgatctcggtcttggacgccttgacctcgatctggtgccccaggaagatcggcatcttctccttcagaccggccgggagcggcttggcgaaggtgtagttcgtctgcacatccgcctggtggcgcttcccatcggtggtgcagaagctccagttgttagtgccggtgatggtgcggtcgtccgagcactgcagtttggccacgctcctgtccagggtggtcagtccgccggacatcacaggcccgccggcagggaaacctgacccgatcagctggaactcccctttgatcttgccgccctcgtaggtgtagcggaagttgcaattcagcactccgccgtcttcaaacttgaacacacg…	|||||||||||||||||||||||||||||||||||||||| |||||||||||||||||||||||||||||||||||||||||||||||| ||||||||||||||| |||||||||||||||||||||||||||||||||||||||||||||||||||||||||||||||||||||||||||||||||||||||||||||||||||||||||||||||||||||||||||||||||||||||||||||||||||| ||||| |||||||||||||||||| || |||||||||||||||||||||||||||||||||||||||||||||||||||||||||||||||||||| ||||||||||||||||||||||||||||||||| |||||||||||||…	0.56
BW774410	gi|66376626|gb|BW774410.1|BW774410	BW774410 Amphioxus Branchiostoma floridae unpublished cDNA library, gastrula whole animal Branchiostoma floridae cDNA clone bfga022l03 5', mRNA sequence	Gastrula	GFPe1	0	1	98.73	0	551	544	544	0	45	595	595	1	551	657	atgtctctccctacgactcacgaccttcacatcttcggctccgtcaacggcgcggagttcgacctggtgggaggcggcaggggcaacccgaacgatggaacgctggagaccagtgtgaaatccacccggggcaccctgccctgctccccgctgctgatcggacccaacctggggtacggcttctaccagtacctgcccttccctggcggcgcctcacccttccaaaccgccatcacggacggagggtaccaggttcaccgtgtgttcaagtttgaagacggcggagtgctgaattgcaacttcctctacacctacgagggcggcaagatcaaaggggagttccagctgatcgggtcaggtttccctgccggcggtcccgtgatgtccggcggactggcc…	atgtctctccctacgactcacgaccttcacatcttcggctccgtcaatggcgcggagttcgacctggtgggaggcggcaggggcaacccgaacgatggaacgctggagaccagtgtgaaatccacccggggcgccctgccctgctccccgctgctgatcggacccaacctggggtacggcttctaccagtacctgcccttccctggcggcgcctcacccttccaaaccgccatcacggacggagggtaccaggttcaccgtgtgttcaagtttgaagacggcggagtgctgaattgcaacttccgctacacctacgagggcggcaagatcaaaggggagttccagctgatcgggtcaggtttccctgccggcgggcctgtgatgtccggcggactgacc…	||||||||||||||||||||||||||||||||||||||||||||||| |||||||||||||||||||||||||||||||||||||||||||||||||||||||||||||||||||||||||||||||||||| ||||||||||||||||||||||||||||||||||||||||||||||||||||||||||||||||||||||||||||||||||||||||||||||||||||||||||||||||||||||||||||||||||||||||||||||||||||||||||||||||||||||||||| ||||||||||||||||||||||||||||||||||||||||||||||||||||||||||||||||||||| || |||||||||||||||||| ||…	0.91
BW788112	gi|66390607|gb|BW788112.1|BW788112	BW788112 Amphioxus Branchiostoma floridae unpublished cDNA library, gastrula whole animal Branchiostoma floridae cDNA clone bfga025j13 3', mRNA sequence	Gastrula	GFPe1	0	1	99.14	0	348	345	345	0	420	767	767	310	657	657	tcacacagtgtcgatgaaggccttcactttctcgctcaggttgatctcggtcttggacgccttgacctcgatctggtgccccaggaagatcggcatcttctccttgagaccggccgggagcggcttggcgaaggtgtagttcgtctgcacatccgcctggtagcgcttcccatcggtggtgcagaagctccagttgttagtgccggtgatggtgcggtcgtccgagcactgcagtttggccacgctcctgtccagggtggtcagtccgccggacatcacaggcccgccggcagggaaacctgacccgatcagctggaactcccctttgatcttgccgccctcgtaggt	tcacacagtgtcgatgaaggccttcactttctcgctcagggtgatctcggtcttggacgccttgacctcgatctggtgccccaggaagatcggcatcttctccttcagaccggccgggagcggcttggcgaaggtgtagttcgtctgcacatccgcctggtggcgcttcccatcggtggtgcagaagctccagttgttagtgccggtgatggtgcggtcgtccgagcactgcagtttggccacgctcctgtccagggtggtcagtccgccggacatcacaggcccgccggcagggaaacctgacccgatcagctggaactcccctttgatcttgccgccctcgtaggt	|||||||||||||||||||||||||||||||||||||||| |||||||||||||||||||||||||||||||||||||||||||||||||||||||||||||||| ||||||||||||||||||||||||||||||||||||||||||||||||||||||| ||||||||||||||||||||||||||||||||||||||||||||||||||||||||||||||||||||||||||||||||||||||||||||||||||||||||||||||||||||||||||||||||||||||||||||||||||||||||||||||||||||||||||||||||||||||||||	0.45
BW775144	gi|66377360|gb|BW775144.1|BW775144	BW775144 Amphioxus Branchiostoma floridae unpublished cDNA library, gastrula whole animal Branchiostoma floridae cDNA clone bfga025j13 5', mRNA sequence	Gastrula	GFPe1	0	1	99.09	0	551	546	546	0	45	595	595	1	551	657	atgtctctccctacgactcacgaccttcacatcttcggctccgtcaatggcgcggagttcgacctggtgggaggcggaaagggcaacccgaacgatggaacgctggagaccagtgtgaaatccacccggggcgccctgccctgctccccgctgctgatcggacccaacctggggtacggcttctaccagtacctgcccttccctgggggtgcctcacccttccaaaccgccatcacggacggagggtaccaggttcaccgtgtgttcaagtttgaagacggcggagtgctgaattgcaacttccgctacacctacgagggcggcaagatcaaaggggagttccagctgatcgggtcaggtttccctgccggcgggcctgtgatgtccggcggactgacc…	atgtctctccctacgactcacgaccttcacatcttcggctccgtcaatggcgcggagttcgacctggtgggaggcggcaggggcaacccgaacgatggaacgctggagaccagtgtgaaatccacccggggcgccctgccctgctccccgctgctgatcggacccaacctggggtacggcttctaccagtacctgcccttccctggcggcgcctcacccttccaaaccgccatcacggacggagggtaccaggttcaccgtgtgttcaagtttgaagacggcggagtgctgaattgcaacttccgctacacctacgagggcggcaagatcaaaggggagttccagctgatcgggtcaggtttccctgccggcgggcctgtgatgtccggcggactgacc…	||||||||||||||||||||||||||||||||||||||||||||||||||||||||||||||||||||||||||||| | |||||||||||||||||||||||||||||||||||||||||||||||||||||||||||||||||||||||||||||||||||||||||||||||||||||||||||||||||||||||||||||| || |||||||||||||||||||||||||||||||||||||||||||||||||||||||||||||||||||||||||||||||||||||||||||||||||||||||||||||||||||||||||||||||||||||||||||||||||||||||||||||||||||||||||||||||||||||||||||||…	0.92
BW794071	gi|66402287|gb|BW794071.1|BW794071	BW794071 Amphioxus Branchiostoma floridae unpublished cDNA library, gastrula whole animal Branchiostoma floridae cDNA clone bfga034n02 3', mRNA sequence	Gastrula	GFPe1	0	1	98.11	0	476	467	467	0	327	802	802	182	657	657	tcacacagtgtcgatgaaggccttcactttctcgctcagggtgatctcggtcttggacgccttgacctcgatctggtgccccaggaagatcggcatcttctccttgagaccggccgggagcggcttggcgaaggtgtagttcgtctgcacatccgcctgatggcgcttcccatcggtggtgcagaagctccagttgttggtgccggtgatggtgcagtcgtccgagcactgcagtttggccacgctcctgtccagggtggtcagtccgccggacatcacaggcccgccggcagggaaacctgacccgaccagctggaactcccctttgatcttgccgccctcgtaggtgtagcggaagttgcaattcagcactccgccgtcttcaaacttgaacacacg…	tcacacagtgtcgatgaaggccttcactttctcgctcagggtgatctcggtcttggacgccttgacctcgatctggtgccccaggaagatcggcatcttctccttcagaccggccgggagcggcttggcgaaggtgtagttcgtctgcacatccgcctggtggcgcttcccatcggtggtgcagaagctccagttgttagtgccggtgatggtgcggtcgtccgagcactgcagtttggccacgctcctgtccagggtggtcagtccgccggacatcacaggcccgccggcagggaaacctgacccgatcagctggaactcccctttgatcttgccgccctcgtaggtgtagcggaagttgcaattcagcactccgccgtcttcaaacttgaacacacg…	||||||||||||||||||||||||||||||||||||||||||||||||||||||||||||||||||||||||||||||||||||||||||||||||||||||||| ||||||||||||||||||||||||||||||||||||||||||||||||||||| |||||||||||||||||||||||||||||||||||||| |||||||||||||||| |||||||||||||||||||||||||||||||||||||||||||||||||||||||||||||||||||||||||||||||||||||||||||| ||||||||||||||||||||||||||||||||||||||||||||||||||||||||||||||||||||||||||||||||||||||||||…	0.58
BW776690	gi|66378944|gb|BW776690.1|BW776690	BW776690 Amphioxus Branchiostoma floridae unpublished cDNA library, gastrula whole animal Branchiostoma floridae cDNA clone bfga034n02 5', mRNA sequence	Gastrula	GFPe3	0	1	98.65	0	594	586	586	0	45	638	642	1	594	657	atgtctctccctacgactcacgaccttcacatcttcggctccgtcaatggcgcggagttcgacctggtgggaggcggaaagggcaacccaaacgatggaacgctggagaccagtgtgaaatccacccggggcgccctgccctgctccccgctgctgatcggacccaacctggggtacggcttctaccagtacctgcccttccctggcggcgcctcgcccttccaaaccgccatcacggacggagggtaccaggttcatcgtgtgttcaagtttgaagacggcggagtgctgaattgcaacttccgctacacctacgagggcggcaagatcaaaggggagttccagctggtcgggtcaggtttccctgccggcgggcctgtgatgtccggcggactgacc…	atgtctctccctacgactcacgaccttcacatcttcggctccgtcaatggcgcggagttcgacctggtgggaggcggaaagggcaacccgaacgatggaacgctggagaccagtgtgaaatccacccggggcgccctgccctgctccccgctgttgatcggacccaacctggggtacggcttctaccagtacctgcccttccctggcggcgcctcacccttccaaaccgccatcacggacggagggtaccaggttcaccgtgtgttcaagtttgaagacggcggagtgctgagttgcaacttccgctacacctacgagggcggcaagatcaaaggggagttccagctgatcgggtcaggtttccctgccggcgggcctgtgatgtccggcggactgacc…	||||||||||||||||||||||||||||||||||||||||||||||||||||||||||||||||||||||||||||||||||||||||| ||||||||||||||||||||||||||||||||||||||||||||||||||||||||||||||| ||||||||||||||||||||||||||||||||||||||||||||||||||||||||||||| ||||||||||||||||||||||||||||||||||||||||| |||||||||||||||||||||||||||||||||| ||||||||||||||||||||||||||||||||||||||||||||||||||||||| ||||||||||||||||||||||||||||||||||||||||||||||||||…	0.91
BW794398	gi|66402614|gb|BW794398.1|BW794398	BW794398 Amphioxus Branchiostoma floridae unpublished cDNA library, gastrula whole animal Branchiostoma floridae cDNA clone bfga037c24 3', mRNA sequence	Gastrula	GFPe1	0	1	98.61	0	431	425	425	1	360	790	790	228	657	657	tcacacagtgtcgatgaaggccttcactttctcgctcagggtgatctcggtcttggacgccttgacctcgatctggtgccccaggaagaccggcatcttttccttgagaccggccgggagcggcttggcgaaggtgtagttcgtctgcacatccgcctggtggcgcttcccatcggtggtgcagaagctccagttgttagtgccggtgatggtgcagtcgtccgagcactgcagtttggccacgctcctgtccagggtggtcagtccgccggacatcacaggcccgccggcagggaaacctgacccgatcagctggaactcccctttgatcttgccgccctcgtaggtgtagcggaagttgcaattcagcactccgccgtcttcaancttgaacacacg…	tcacacagtgtcgatgaaggccttcactttctcgctcagggtgatctcggtcttggacgccttgacctcgatctggtgccccaggaagatcggcatcttctccttcagaccggccgggagcggcttggcgaaggtgtagttcgtctgcacatccgcctggtggcgcttcccatcggtggtgcagaagctccagttgttagtgccggtgatggtgcggtcgtccgagcactgcagtttggccacgctcctgtccagggtggtcagtccgccggacatcacaggcccgccggcagggaaacctgacccgatcagctggaactcccctttgatcttgccgccctcgtaggtgtagcggaagttgcaattcagcactccgccgtcttcaaacttgaacacacg…	||||||||||||||||||||||||||||||||||||||||||||||||||||||||||||||||||||||||||||||||||||||||| ||||||||| ||||| ||||||||||||||||||||||||||||||||||||||||||||||||||||||||||||||||||||||||||||||||||||||||||||||||||||||||||||| |||||||||||||||||||||||||||||||||||||||||||||||||||||||||||||||||||||||||||||||||||||||||||||||||||||||||||||||||||||||||||||||||||||||||||||||||||||||||||||||||||||||||| ||||||||||||…	0.54
BW781181	gi|66383675|gb|BW781181.1|BW781181	BW781181 Amphioxus Branchiostoma floridae unpublished cDNA library, gastrula whole animal Branchiostoma floridae cDNA clone bfga037c24 5', mRNA sequence	Gastrula	GFPe1	0	1	98.84	0	605	598	598	0	43	647	647	1	605	657	atgtctctccctacgactcatgaccttcacatcttcggctccgtcaatggcgcggagttcgacctggtgggaggcggaaagggcaacccgaacgatggaacgctggagaccagtgtgaaatccacccggggcgccctgccctgctccccgctgctgatcggacccaacctggggtacggcttctaccagtacctgcccttccctggcggcgcctcacccttccaaaccgccatcacggacggagggtaccaggttcaccgtgtgttcaagtttgaagacggcggagtgctgaattgcaacttccgctacacctacgagggcggcaagatcaaaggggagttccagctgatcgggtcaggtttccctgccggcgggcctgtgatgtccggcggactgacc…	atgtctctccctacgactcacgaccttcacatcttcggctccgtcaatggcgcggagttcgacctggtgggaggcggcaggggcaacccgaacgatggaacgctggagaccagtgtgaaatccacccggggcgccctgccctgctccccgctgctgatcggacccaacctggggtacggcttctaccagtacctgcccttccctggcggcgcctcacccttccaaaccgccatcacggacggagggtaccaggttcaccgtgtgttcaagtttgaagacggcggagtgctgaattgcaacttccgctacacctacgagggcggcaagatcaaaggggagttccagctgatcgggtcaggtttccctgccggcgggcctgtgatgtccggcggactgacc…	|||||||||||||||||||| |||||||||||||||||||||||||||||||||||||||||||||||||||||||| | |||||||||||||||||||||||||||||||||||||||||||||||||||||||||||||||||||||||||||||||||||||||||||||||||||||||||||||||||||||||||||||||||||||||||||||||||||||||||||||||||||||||||||||||||||||||||||||||||||||||||||||||||||||||||||||||||||||||||||||||||||||||||||||||||||||||||||||||||||||||||||||||||||||||||||||||||||||||||||||||…	0.92
BW794751	gi|66402967|gb|BW794751.1|BW794751	BW794751 Amphioxus Branchiostoma floridae unpublished cDNA library, gastrula whole animal Branchiostoma floridae cDNA clone bfga038k20 3', mRNA sequence	Gastrula	GFPe1	1e-152	1	96.76	1e-152	309	299	299	1	424	732	732	350	657	657	tcacacagtgtcgataaaggccttcactttctcgctcaggttgatctcggtcttggacgccttgacctcgatctggtgccccaggaagatcggcatcttctccttgagaccggccgggagcggcttggcgaaggtgtagttcgtctgaacgtccgcctggtggcgcttcccatcggtggtgcagaagctccagttgttagtgccggtgatggtgctgtcgtccgagcactgcagtttggccacgctcctgtcccagggtggtcagtccgccggacatcncgggaccgccggcagggaaacctgacccga	tcacacagtgtcgatgaaggccttcactttctcgctcagggtgatctcggtcttggacgccttgacctcgatctggtgccccaggaagatcggcatcttctccttcagaccggccgggagcggcttggcgaaggtgtagttcgtctgcacatccgcctggtggcgcttcccatcggtggtgcagaagctccagttgttagtgccggtgatggtgcggtcgtccgagcactgcagtttggccacgctcctgt-ccagggtggtcagtccgccggacatcacaggcccgccggcagggaaacctgacccga	||||||||||||||| |||||||||||||||||||||||| |||||||||||||||||||||||||||||||||||||||||||||||||||||||||||||||| ||||||||||||||||||||||||||||||||||||||||| || |||||||||||||||||||||||||||||||||||||||||||||||||||||||||||||||| ||||||||||||||||||||||||||||||||||| |||||||||||||||||||||||||| | || |||||||||||||||||||||||||	0.41
BW781538	gi|66384032|gb|BW781538.1|BW781538	BW781538 Amphioxus Branchiostoma floridae unpublished cDNA library, gastrula whole animal Branchiostoma floridae cDNA clone bfga038k20 5', mRNA sequence	Gastrula	GFPe1	0	1	98.02	0	657	644	644	0	49	705	787	1	657	657	atgtctctccctacgactcacgaccttcacatcttcggctccgtcaatggcgcggagttcgacctggtgggaggcggaaagggcaacccgaacgacggaacgctggagaccagtgtgaaatccacccggggcgccctgccctgctccccgctgctgatcggacccaacctggggtacggcttctaccagtacctgcccttccctggcggcgcctcacccttccaaaccgccatcacggacggagggtaccaggttcaccgtgtgttcaagtttgaagacggcggtgtgctgaattgcaacttccgctacacctacgagggcggcaagatcaaaggggagttccagctgctcgggtcaggtttccctgccggcggtcccgtgatgtccggcggactgacc…	atgtctctccctacgactcacgaccttcacatcttcggctccgtcaatggcgcggagttcgacctggtgggaggcggcaggggcaacccgaacgatggaacgctggagaccagtgtgaaatccacccggggcgccctgccctgctccccgctgctgatcggacccaacctggggtacggcttctaccagtacctgcccttccctggcggcgcctcacccttccaaaccgccatcacggacggagggtaccaggttcaccgtgtgttcaagtttgaagacggcggagtgctgaattgcaacttccgctacacctacgagggcggcaagatcaaaggggagttccagctgatcgggtcaggtttccctgccggcgggcctgtgatgtccggcggactgacc…	||||||||||||||||||||||||||||||||||||||||||||||||||||||||||||||||||||||||||||| | ||||||||||||||| |||||||||||||||||||||||||||||||||||||||||||||||||||||||||||||||||||||||||||||||||||||||||||||||||||||||||||||||||||||||||||||||||||||||||||||||||||||||||||||||||||||||||||||||||||||||||||| ||||||||||||||||||||||||||||||||||||||||||||||||||||||||||||||| ||||||||||||||||||||||||| || |||||||||||||||||||||…	0.82
BW795210	gi|66403426|gb|BW795210.1|BW795210	BW795210 Amphioxus Branchiostoma floridae unpublished cDNA library, gastrula whole animal Branchiostoma floridae cDNA clone bfga040i17 3', mRNA sequence	Gastrula	GFPe1	1e-123	1	98.69	1e-123	229	226	226	0	425	653	653	429	657	657	tcacacagtgtcgatgaaggccttcactttctcgctcagggtgatctcggtcttggacgcctcgacctcgatctggtgccccaggaagatcggcatcttctccttgagaccggccgggagcggcttggcgaaggtgtagttcgtctgcacatccgcctggtggcgcttcccatcggtggtgcagaagctccagttgttggtgccggtgatggtgcggtcgtccgagcac	tcacacagtgtcgatgaaggccttcactttctcgctcagggtgatctcggtcttggacgccttgacctcgatctggtgccccaggaagatcggcatcttctccttcagaccggccgggagcggcttggcgaaggtgtagttcgtctgcacatccgcctggtggcgcttcccatcggtggtgcagaagctccagttgttagtgccggtgatggtgcggtcgtccgagcac	|||||||||||||||||||||||||||||||||||||||||||||||||||||||||||||| |||||||||||||||||||||||||||||||||||||||||| |||||||||||||||||||||||||||||||||||||||||||||||||||||||||||||||||||||||||||||||||||||||||||| ||||||||||||||||||||||||||||||	0.35
BW781996	gi|66384491|gb|BW781996.1|BW781996	BW781996 Amphioxus Branchiostoma floridae unpublished cDNA library, gastrula whole animal Branchiostoma floridae cDNA clone bfga040i17 5', mRNA sequence	Gastrula	GFPe1	0	1	98.93	0	657	650	650	0	47	703	767	1	657	657	atgtctctccctacgactcacgaccttcacatcttcggctccgtcaatggcgcggagttcgacctggtgggaggcggaaagggcaacccgaacgatggaacactggagaccagtgtgaaatccacccggggcgccctgccctgctccccgctgctgatcggacccaacctggggtacggcttctaccagtacctgcccttccctggcggcgcctcacccttccaaaccgccatcacggacggagggtaccaggttcaccgtgtgttcaagtttgaagacggcggagtgctgaattgcaacttccgctacacctacgagggcggcaagatcaaaggggagttccagctgatcgggtcaggtttccctgccggcgggcctgtgatgtccgacggactgacc…	atgtctctccctacgactcacgaccttcacatcttcggctccgtcaatggcgcggagttcgacctggtgggaggcggcaggggcaacccgaacgatggaacgctggagaccagtgtgaaatccacccggggcgccctgccctgctccccgctgctgatcggacccaacctggggtacggcttctaccagtacctgcccttccctggcggcgcctcacccttccaaaccgccatcacggacggagggtaccaggttcaccgtgtgttcaagtttgaagacggcggagtgctgaattgcaacttccgctacacctacgagggcggcaagatcaaaggggagttccagctgatcgggtcaggtttccctgccggcgggcctgtgatgtccggcggactgacc…	||||||||||||||||||||||||||||||||||||||||||||||||||||||||||||||||||||||||||||| | ||||||||||||||||||||| |||||||||||||||||||||||||||||||||||||||||||||||||||||||||||||||||||||||||||||||||||||||||||||||||||||||||||||||||||||||||||||||||||||||||||||||||||||||||||||||||||||||||||||||||||||||||||||||||||||||||||||||||||||||||||||||||||||||||||||||||||||||||||||||||||||||||||||||||||||||||||||| ||||||||||…	0.85
BW790358	gi|66398574|gb|BW790358.1|BW790358	BW790358 Amphioxus Branchiostoma floridae unpublished cDNA library, gastrula whole animal Branchiostoma floridae cDNA clone bfga045n22 3', mRNA sequence	Gastrula	GFPe1	0	1	99.7	0	329	328	328	0	95	423	425	313	641	657	aaggccttcactttctcgctcagggtgatctcggtcttggacgccttgacctcgatctggtgccccaggaagatcggcatcttctccttgagaccggccgggagcggcttggcgaaggtgtagttcgtctgcacatccgcctggtggcgcttcccatcggtggtgcagaagctccagttgttagtgccggtgatggtgcggtcgtccgagcactgcagtttggccacgctcctgtccagggtggtcagtccgccggacatcacaggcccgccggcagggaaacctgacccgatcagctggaactcccctttgatcttgccgccctcgta	aaggccttcactttctcgctcagggtgatctcggtcttggacgccttgacctcgatctggtgccccaggaagatcggcatcttctccttcagaccggccgggagcggcttggcgaaggtgtagttcgtctgcacatccgcctggtggcgcttcccatcggtggtgcagaagctccagttgttagtgccggtgatggtgcggtcgtccgagcactgcagtttggccacgctcctgtccagggtggtcagtccgccggacatcacaggcccgccggcagggaaacctgacccgatcagctggaactcccctttgatcttgccgccctcgta	||||||||||||||||||||||||||||||||||||||||||||||||||||||||||||||||||||||||||||||||||||||||| |||||||||||||||||||||||||||||||||||||||||||||||||||||||||||||||||||||||||||||||||||||||||||||||||||||||||||||||||||||||||||||||||||||||||||||||||||||||||||||||||||||||||||||||||||||||||||||||||||||||||||||||||||||||||||||||||||||||||||||||	0.77
BW777441	gi|66379935|gb|BW777441.1|BW777441	BW777441 Amphioxus Branchiostoma floridae unpublished cDNA library, gastrula whole animal Branchiostoma floridae cDNA clone bfga045n22 5', mRNA sequence	Gastrula	GFPe1	0	1	99.19	0	493	489	489	0	36	528	528	1	493	657	atgtctctccctacgagtcacgaccttcacatcttcggctccgtcaatggcgcggagttcgacctggtgggaggcggaaagggcaacccgaacgatggaacgctggagaccagtgtgaaatccacccggggcgccctgccctgctccccgctgctgatcggacccaacctggggtacggcttctaccagtacctgcccttccctggcggcgcctcacccttccaaaccgccatcacggacggagggtaccaggttcaacgtgtgttcaagtttgaagacggcggagtgctgaattgcaacttccgctacacctacgagggcggcaagatcaaaggggagttccagctgatcgggtcaggtttccctgccggcgggcctgtgatgtccggcggactgacc…	atgtctctccctacgactcacgaccttcacatcttcggctccgtcaatggcgcggagttcgacctggtgggaggcggcaggggcaacccgaacgatggaacgctggagaccagtgtgaaatccacccggggcgccctgccctgctccccgctgctgatcggacccaacctggggtacggcttctaccagtacctgcccttccctggcggcgcctcacccttccaaaccgccatcacggacggagggtaccaggttcaccgtgtgttcaagtttgaagacggcggagtgctgaattgcaacttccgctacacctacgagggcggcaagatcaaaggggagttccagctgatcgggtcaggtttccctgccggcgggcctgtgatgtccggcggactgacc…	|||||||||||||||| |||||||||||||||||||||||||||||||||||||||||||||||||||||||||||| | ||||||||||||||||||||||||||||||||||||||||||||||||||||||||||||||||||||||||||||||||||||||||||||||||||||||||||||||||||||||||||||||||||||||||||||||||||||||||||||||||||||||||||||||||| |||||||||||||||||||||||||||||||||||||||||||||||||||||||||||||||||||||||||||||||||||||||||||||||||||||||||||||||||||||||||||||||||||||||||||||…	0.93
BW790360	gi|66398576|gb|BW790360.1|BW790360	BW790360 Amphioxus Branchiostoma floridae unpublished cDNA library, gastrula whole animal Branchiostoma floridae cDNA clone bfga045n24 3', mRNA sequence	Gastrula	GFPe1	0	1	99.23	0	388	385	385	0	95	482	482	254	641	657	aaggccttcactttctcgctcagggtgatctcggtcttggacgccttgacctcgatctggtgccccaggaagatcggcatcttctccttgagaccggccgggagcggcttggcgaaggtgtagttcgtctgcacatccgcctggtggcgcttcccatcggtggtgcagaagctccagttgttagtgccggtgatggtgcggtcgtccgagcactgcagtttggccacgctcctgtccagggtggtcagtccgccggacatcacaggcccgccggcagggaaacctgacccgatcagctggaactcccctttgatcttgccgccctcgtaggtgtagcggaagttgcaattcagcactccgccgtcttcaaactngaacacacgttgaa	aaggccttcactttctcgctcagggtgatctcggtcttggacgccttgacctcgatctggtgccccaggaagatcggcatcttctccttcagaccggccgggagcggcttggcgaaggtgtagttcgtctgcacatccgcctggtggcgcttcccatcggtggtgcagaagctccagttgttagtgccggtgatggtgcggtcgtccgagcactgcagtttggccacgctcctgtccagggtggtcagtccgccggacatcacaggcccgccggcagggaaacctgacccgatcagctggaactcccctttgatcttgccgccctcgtaggtgtagcggaagttgcaattcagcactccgccgtcttcaaacttgaacacacggtgaa	||||||||||||||||||||||||||||||||||||||||||||||||||||||||||||||||||||||||||||||||||||||||| ||||||||||||||||||||||||||||||||||||||||||||||||||||||||||||||||||||||||||||||||||||||||||||||||||||||||||||||||||||||||||||||||||||||||||||||||||||||||||||||||||||||||||||||||||||||||||||||||||||||||||||||||||||||||||||||||||||||||||||||||||||||||||||||||||||||||||||||||||||||||||| ||||||||| ||||	0.8
BW777443	gi|66379937|gb|BW777443.1|BW777443	BW777443 Amphioxus Branchiostoma floridae unpublished cDNA library, gastrula whole animal Branchiostoma floridae cDNA clone bfga045n24 5', mRNA sequence	Gastrula	GFPe1	0	1	99.27	0	551	547	547	0	36	586	588	1	551	657	atgtctctccctacgagtcacgaccttcacatcttcggctccgtcaatggcgcggagttcgacctggtgggaggcggaaagggcaacccgaacgatggaacgctggagaccagtgtgaaatccacccggggcgccctgccctgctccccgctgctgatcggacccaacctggggtacggcttctaccagtacctgcccttccctggcggcgcctcacccttccaaaccgccatcacggacggagggtaccaggttcaacgtgtgttcaagtttgaagacggcggagtgctgaattgcaacttccgctacacctacgagggcggcaagatcaaaggggagttccagctgatcgggtcaggtttccctgccggcgggcctgtgatgtccggcggactgacc…	atgtctctccctacgactcacgaccttcacatcttcggctccgtcaatggcgcggagttcgacctggtgggaggcggcaggggcaacccgaacgatggaacgctggagaccagtgtgaaatccacccggggcgccctgccctgctccccgctgctgatcggacccaacctggggtacggcttctaccagtacctgcccttccctggcggcgcctcacccttccaaaccgccatcacggacggagggtaccaggttcaccgtgtgttcaagtttgaagacggcggagtgctgaattgcaacttccgctacacctacgagggcggcaagatcaaaggggagttccagctgatcgggtcaggtttccctgccggcgggcctgtgatgtccggcggactgacc…	|||||||||||||||| |||||||||||||||||||||||||||||||||||||||||||||||||||||||||||| | ||||||||||||||||||||||||||||||||||||||||||||||||||||||||||||||||||||||||||||||||||||||||||||||||||||||||||||||||||||||||||||||||||||||||||||||||||||||||||||||||||||||||||||||||| |||||||||||||||||||||||||||||||||||||||||||||||||||||||||||||||||||||||||||||||||||||||||||||||||||||||||||||||||||||||||||||||||||||||||||||…	0.93
BW791802	gi|66400018|gb|BW791802.1|BW791802	BW791802 Amphioxus Branchiostoma floridae unpublished cDNA library, gastrula whole animal Branchiostoma floridae cDNA clone bfga051m06 3', mRNA sequence	Gastrula	GFPe1	4e-55	1	96.72	4e-55	122	118	118	1	270	391	391	537	657	657	tcacacagtgtcgatgaaggccttcactttctcgctcagtgtgatctcggtcttggacgccttgacctcgatctggtgccccaggaagaccggcatcttctcccttgagaccggccgggagc	tcacacagtgtcgatgaaggccttcactttctcgctcagggtgatctcggtcttggacgccttgacctcgatctggtgccccaggaagatcggcatcttct-ccttcagaccggccgggagc	||||||||||||||||||||||||||||||||||||||| ||||||||||||||||||||||||||||||||||||||||||||||||| ||||||||||| |||| |||||||||||||||	0.3
BW778621	gi|66381115|gb|BW778621.1|BW778621	BW778621 Amphioxus Branchiostoma floridae unpublished cDNA library, gastrula whole animal Branchiostoma floridae cDNA clone bfga051m06 5', mRNA sequence	Gastrula	GFPe2	0	1	98.24	0	398	391	391	0	47	444	444	1	398	657	atgtctctccctacgactcatgaccttcacatcttcggctccgtcaatggcgcggagttcgacctggtgggaggcggaaagggcaacccgaacgatggaacgctggagaccagtgtgaaatccacccggggcgccctgccctgctccccgctgctgatcggacccaacctggggtacggcttctaccagtacctgcccttccctggcggcgcctcacccttccaaaccgccatcacggacggagggtaccaggttcaccgtgtgttcaagtttgaagacggcggtatgctgaattgcaacttccgctacacctacgagggcggcaagatcaaaggggagttccagctgctcgggtcaggtttccctgccggcggtcctgtgatgtccggcggactgac	atgtctctcccaacggctcacgaccttcacatcttcggctccgtcaatggcgcggagttcgacctggtgggaggcggaaagggcaacccgaacgatggaacgctggagaccagtgtgaaatccacccggggcgccctgccctgctccccgctgctgatcggacccaacctggggtacggcttctaccagtacctgcccttccctggcggcgcctcacccttccaaaccgccatcacggacggaggttaccaggttcaccgtgtgttcaagtttgaagacggcggagtgctgaattgcaacttccgctacacctacgagggcggcaagatcaaaggggagttccagctgatcgggtcaggtttccctgccggcggtcctgtgatgtccggcggactgac	||||||||||| ||| |||| |||||||||||||||||||||||||||||||||||||||||||||||||||||||||||||||||||||||||||||||||||||||||||||||||||||||||||||||||||||||||||||||||||||||||||||||||||||||||||||||||||||||||||||||||||||||||||||||||||||||||||||||||||||||||||||||| |||||||||||||||||||||||||||||||||||||| |||||||||||||||||||||||||||||||||||||||||||||||||||||||||||||| |||||||||||||||||||||||||||||||||||||||||||||||||	0.88
BW796574	gi|66404790|gb|BW796574.1|BW796574	BW796574 Amphioxus Branchiostoma floridae unpublished cDNA library, larva whole animal Branchiostoma floridae cDNA clone bflv005b08 5', mRNA sequence	Larva	GFPa1	5e-74	1	94.77	5e-74	172	163	163	1	1	172	172	35	205	660	acggctccatcaacggccacgagattcgacctggtgggcggaggaaaaggcgacccgaccgccggctcgctggtgaccaccgcgaaatccaccaagggtcccctgaagtgctctccctacttgatgancccccacctcggatacgggtactaccagtacctcccctacccgg	acggctccatcaacggccacgag-ttcgacatggtggggggaggaaaaggcgacccgaacgccggctcgctggtgaccacagcgaaatccaccaagggtgccctgaagttctctccctacttgatgatcccccacctcgggtacgggtactaccagtacctcccctacccgg	||||||||||||||||||||||| |||||| ||||||| ||||||||||||||||||| ||||||||||||||||||||| |||||||||||||||||| ||||||||| ||||||||||||||||| |||||||||||| |||||||||||||||||||||||||||||||	0.95
BW796744	gi|66404960|gb|BW796744.1|BW796744	BW796744 Amphioxus Branchiostoma floridae unpublished cDNA library, larva whole animal Branchiostoma floridae cDNA clone bflv006a12 5', mRNA sequence	Larva	GFPa1	1e-77	1	99.3	1e-77	143	142	142	0	43	185	185	1	143	660	atgcctctgcccgcaacccacgacatccaccttcacggctccatcaacggccacgagttcgacatggtggggggaggaaaaggcgacccgaacgccggctcgctggtgaccacagcgaaatccaccaagggtcccctgaagtt	atgcctctgcccgcaacccacgacatccaccttcacggctccatcaacggccacgagttcgacatggtggggggaggaaaaggcgacccgaacgccggctcgctggtgaccacagcgaaatccaccaagggtgccctgaagtt	|||||||||||||||||||||||||||||||||||||||||||||||||||||||||||||||||||||||||||||||||||||||||||||||||||||||||||||||||||||||||||||||||||| ||||||||||	0.77
BW798018	gi|66406234|gb|BW798018.1|BW798018	BW798018 Amphioxus Branchiostoma floridae unpublished cDNA library, larva whole animal Branchiostoma floridae cDNA clone bflv011i23 5', mRNA sequence	Larva	GFPa1	0	1	99.66	0	589	587	587	0	53	641	641	1	589	660	atgcctctggccgcaacccacgacatccaccttcacggctccatcaacggccacgagttcgacatggtggggggaggaaaaggcgacccgaacgccggctcgctggtgaccacagcgaaatccaccaagggtgccctgaagttctctccctacttgatgatcccccacctcgggtacgggtactaccagtacctcccctacccggacggaccctcgcctttccaggcctccatgttggaaggatcggggtatgcagtctaccgcgtgttcgactttgaagacggaggcaagctgactaccgagtttaagtactcctacgagggttcccatatcaaggccgacatgaagctgatgggaagcggtttccctgacgacggcccagtcatgaccagccagatt…	atgcctctgcccgcaacccacgacatccaccttcacggctccatcaacggccacgagttcgacatggtggggggaggaaaaggcgacccgaacgccggctcgctggtgaccacagcgaaatccaccaagggtgccctgaagttctctccctacttgatgatcccccacctcgggtacgggtactaccagtacctcccctacccggacggaccctcgcctttccagacctccatgttggaaggatcggggtatgcagtctaccgcgtgttcgactttgaagacggaggcaagctgactaccgagtttaagtactcctacgagggttcccatatcaaggccgacatgaagctgatgggaagcggtttccctgacgacggcccagtcatgaccagccagatt…	||||||||| ||||||||||||||||||||||||||||||||||||||||||||||||||||||||||||||||||||||||||||||||||||||||||||||||||||||||||||||||||||||||||||||||||||||||||||||||||||||||||||||||||||||||||||||||||||||||||||||||||||||||||||||||||||||| |||||||||||||||||||||||||||||||||||||||||||||||||||||||||||||||||||||||||||||||||||||||||||||||||||||||||||||||||||||||||||||||||||||||||||||||||||||||||||||||||||||||||||||…	0.92
BW798217	gi|66406433|gb|BW798217.1|BW798217	BW798217 Amphioxus Branchiostoma floridae unpublished cDNA library, larva whole animal Branchiostoma floridae cDNA clone bflv012b23 5', mRNA sequence	Larva	GFPa1	1e-180	1	98.21	1e-180	335	329	329	0	46	380	380	1	335	660	atgcctctggccgcaacccacgacatccaccttcacggctccatcaacggccacgagttcgacatggtggggggaggaaaaggcgacccgaacgccggctcgctggtgaccacagcgaaatccaccaagggtcccctgaagttctctccccacttgatgatcccccacctcgggtacgggtactaccagtacctcccctacccggacggaccctcgcctttccaggcctccatgttggaaggatcggggtatgcagtctaccgcgtgttcgactttgaagacggaggcaagctgtctaccgagtttaagtactcctacgatggttcccatatcaa	atgcctctgcccgcaacccacgacatccaccttcacggctccatcaacggccacgagttcgacatggtggggggaggaaaaggcgacccgaacgccggctcgctggtgaccacagcgaaatccaccaagggtgccctgaagttctctccctacttgatgatcccccacctcgggtacgggtactaccagtacctcccctacccggacggaccctcgcctttccagacctccatgttggaaggatcggggtatgcagtctaccgcgtgttcgactttgaagacggaggcaagctgactaccgagtttaagtactcctacgagggttcccatatcaa	||||||||| |||||||||||||||||||||||||||||||||||||||||||||||||||||||||||||||||||||||||||||||||||||||||||||||||||||||||||||||||||||||||| ||||||||||||||||| |||||||||||||||||||||||||||||||||||||||||||||||||||||||||||||||||||||||||| |||||||||||||||||||||||||||||||||||||||||||||||||||||||||||||||||||| ||||||||||||||||||||||||| ||||||||||||||	0.87
BW798334	gi|66406550|gb|BW798334.1|BW798334	BW798334 Amphioxus Branchiostoma floridae unpublished cDNA library, larva whole animal Branchiostoma floridae cDNA clone bflv012h05 5', mRNA sequence	Larva	GFPe1	0	1	98.05	0	411	403	403	1	45	455	455	1	410	657	atgtctctccctacgactcacgaccttcacatcttcggctccgtcaatggcgcggacttcgacctggtgggaggcggaaagggcaacccgaacgatggaacactggagaccagtgtgaaatccacccggggcgccctgccctgctccccgctgctgatcggacccaacctggggtacggcttctaccagtacctgcccttccctggcggcgcctcgcccttccaaaccgccatcacggacggagggtaccaggttcaacgtgtgttcaagtttgaagacggcggagtgctgaattgcaacttccgctacacctacgagggcggcaagattaaaggggagttccagctgatcgggtcaggtttccctgccggcggggcctgtgatgtccggcggactgac…	atgtctctccctacgactcacgaccttcacatcttcggctccgtcaatggcgcggagttcgacctggtgggaggcggcaggggcaacccgaacgatggaacgctggagaccagtgtgaaatccacccggggcgccctgccctgctccccgctgctgatcggacccaacctggggtacggcttctaccagtacctgcccttccctggcggcgcctcacccttccaaaccgccatcacggacggagggtaccaggttcaccgtgtgttcaagtttgaagacggcggagtgctgaattgcaacttccgctacacctacgagggcggcaagatcaaaggggagttccagctgatcgggtcaggtttccctgccggc-gggcctgtgatgtccggcggactgac…	|||||||||||||||||||||||||||||||||||||||||||||||||||||||| |||||||||||||||||||| | ||||||||||||||||||||| ||||||||||||||||||||||||||||||||||||||||||||||||||||||||||||||||||||||||||||||||||||||||||||||||||||||||||||||||| ||||||||||||||||||||||||||||||||||||||||| ||||||||||||||||||||||||||||||||||||||||||||||||||||||||||||||||||||||| |||||||||||||||||||||||||||||||||||||||||| ||||||||||||||||||||||||||…	0.89
BW798383	gi|66406599|gb|BW798383.1|BW798383	BW798383 Amphioxus Branchiostoma floridae unpublished cDNA library, larva whole animal Branchiostoma floridae cDNA clone bflv012j14 5', mRNA sequence	Larva	GFPa1	0	1	99.53	0	427	425	425	0	41	467	467	1	427	660	atgcctctggccgcaacccacgacatccaccttcacggctccatcaacggccacgagttcgacatggtggggggaggaaaaggcgacccgaacgccggctcgctggtgaccacagcgaaatccaccaagggtgccctgaagttctctccctacttgatgatcccccacctcgggtacgggtactaccagtacctcccctacccggacggaccctcgcctttccaggcctccatgttggaaggatcggggtatgcagtctaccgcgtgttcgactttgaagacggaggcaagctgactaccgagtttaagtactcctacgagggttcccatatcaaggccgacatgaagctgatgggaagcggtttccctgacgacggcccagtcatgaccagccagatt…	atgcctctgcccgcaacccacgacatccaccttcacggctccatcaacggccacgagttcgacatggtggggggaggaaaaggcgacccgaacgccggctcgctggtgaccacagcgaaatccaccaagggtgccctgaagttctctccctacttgatgatcccccacctcgggtacgggtactaccagtacctcccctacccggacggaccctcgcctttccagacctccatgttggaaggatcggggtatgcagtctaccgcgtgttcgactttgaagacggaggcaagctgactaccgagtttaagtactcctacgagggttcccatatcaaggccgacatgaagctgatgggaagcggtttccctgacgacggcccagtcatgaccagccagatt…	||||||||| ||||||||||||||||||||||||||||||||||||||||||||||||||||||||||||||||||||||||||||||||||||||||||||||||||||||||||||||||||||||||||||||||||||||||||||||||||||||||||||||||||||||||||||||||||||||||||||||||||||||||||||||||||||||| |||||||||||||||||||||||||||||||||||||||||||||||||||||||||||||||||||||||||||||||||||||||||||||||||||||||||||||||||||||||||||||||||||||||||||||||||||||||||||||||||||||||||||||…	0.91
BW820353	gi|66428569|gb|BW820353.1|BW820353	BW820353 Amphioxus Branchiostoma floridae unpublished cDNA library, larva whole animal Branchiostoma floridae cDNA clone bflv012j20 3', mRNA sequence	Larva	GFPe1	4e-33	1	100	4e-33	65	65	65	0	277	341	341	593	657	657	tcacacagtgtcgatgaaggccttcactttctcgctcagggtgatctcggtcttggacgccttga	tcacacagtgtcgatgaaggccttcactttctcgctcagggtgatctcggtcttggacgccttga	|||||||||||||||||||||||||||||||||||||||||||||||||||||||||||||||||	0.19
BW798388	gi|66406604|gb|BW798388.1|BW798388	BW798388 Amphioxus Branchiostoma floridae unpublished cDNA library, larva whole animal Branchiostoma floridae cDNA clone bflv012j20 5', mRNA sequence	Larva	GFPe1	1e-176	1	98.17	1e-176	328	322	322	0	46	373	373	1	328	657	atgtctctccctacgactcacgaccttcacatcttcggctccgtcaatggcgcggagttcgacctggtgggaggcggaaagggcaacccgaacgatggaacgctggagaccagtgtgaaatccacccggggcgccctgccctgctccccgctgctgatcggacccaacctggggtacggcttctaccagtacctgcccttccctggcggcgcctcgcccttccaatccgccatcacggacggagggtaccaggttcaccgtgtgttcaagtttgaagacggcggtgtgctgaattgcaacttccgctacacctacnagggcggcaaga	atgtctctccctacgactcacgaccttcacatcttcggctccgtcaatggcgcggagttcgacctggtgggaggcggcaggggcaacccgaacgatggaacgctggagaccagtgtgaaatccacccggggcgccctgccctgctccccgctgctgatcggacccaacctggggtacggcttctaccagtacctgcccttccctggcggcgcctcacccttccaaaccgccatcacggacggagggtaccaggttcaccgtgtgttcaagtttgaagacggcggagtgctgaattgcaacttccgctacacctacgagggcggcaaga	||||||||||||||||||||||||||||||||||||||||||||||||||||||||||||||||||||||||||||| | ||||||||||||||||||||||||||||||||||||||||||||||||||||||||||||||||||||||||||||||||||||||||||||||||||||||||||||||||||||||||||||||||||||||| ||||||||| |||||||||||||||||||||||||||||||||||||||||||||||||||||||||| |||||||||||||||||||||||||||||| ||||||||||||	0.86
BW800923	gi|66409139|gb|BW800923.1|BW800923	BW800923 Amphioxus Branchiostoma floridae unpublished cDNA library, larva whole animal Branchiostoma floridae cDNA clone bflv020a20 5', mRNA sequence	Larva	GFPa1	0	1	98.91	0	368	364	364	0	17	384	384	1	368	660	atgcctctgcccgcaacccacgacatccaccttcacggctccatcaacggccacgagttcgacatggttgggggaggaaaaggcgacccgaacgccggctcgctggtgaccacagcgaaatccaccaagggtcccctgaagttctctccctacttgatgatcccccacctcgggtacgggtactaccagtacctcccctacccggacggaccctcgcctttccaggcctccatgttggaaggatcggggtatgcagtctaccgcgtgttcgactttgaagacggaggcaagctgtctaccgagtttaagtactcctacgagggttcccatatcaaggccgacatgaagctgatgggaagcggtttccc	atgcctctgcccgcaacccacgacatccaccttcacggctccatcaacggccacgagttcgacatggtggggggaggaaaaggcgacccgaacgccggctcgctggtgaccacagcgaaatccaccaagggtgccctgaagttctctccctacttgatgatcccccacctcgggtacgggtactaccagtacctcccctacccggacggaccctcgcctttccagacctccatgttggaaggatcggggtatgcagtctaccgcgtgttcgactttgaagacggaggcaagctgactaccgagtttaagtactcctacgagggttcccatatcaaggccgacatgaagctgatgggaagcggtttccc	|||||||||||||||||||||||||||||||||||||||||||||||||||||||||||||||||||| ||||||||||||||||||||||||||||||||||||||||||||||||||||||||||||||| |||||||||||||||||||||||||||||||||||||||||||||||||||||||||||||||||||||||||||||||||||||||||||| |||||||||||||||||||||||||||||||||||||||||||||||||||||||||||||||||||| |||||||||||||||||||||||||||||||||||||||||||||||||||||||||||||||||||||||||	0.95
BW801572	gi|66409788|gb|BW801572.1|BW801572	BW801572 Amphioxus Branchiostoma floridae unpublished cDNA library, larva whole animal Branchiostoma floridae cDNA clone bflv021o22 5', mRNA sequence	Larva	GFPa1	0	1	99.5	0	397	395	395	0	45	441	441	1	397	660	atgcctctgcccgcaacccacgacatccaccttcacggctccatcaacggccacgagttcgacatggtggggggaggaaaaggcgacccgaacgccggctcgctggtgaccacagcgaaatccaccaagggtgccctgaagttctctccctacttgatgatcccccacctcgggtacgggtactaccagtacctcccctacccggacggaccctcgcctttccaggcctccatgttggaaggatcggggtatgcagtctaccgcgtgttcgactttgaagacggaggcaagctgactaccgagtttaagtattcctacgagggttcccatatcaaggccgacatgaagctgatgggaagcggtttccctgacgacggcccagtcatgaccagccaga	atgcctctgcccgcaacccacgacatccaccttcacggctccatcaacggccacgagttcgacatggtggggggaggaaaaggcgacccgaacgccggctcgctggtgaccacagcgaaatccaccaagggtgccctgaagttctctccctacttgatgatcccccacctcgggtacgggtactaccagtacctcccctacccggacggaccctcgcctttccagacctccatgttggaaggatcggggtatgcagtctaccgcgtgttcgactttgaagacggaggcaagctgactaccgagtttaagtactcctacgagggttcccatatcaaggccgacatgaagctgatgggaagcggtttccctgacgacggcccagtcatgaccagccaga	||||||||||||||||||||||||||||||||||||||||||||||||||||||||||||||||||||||||||||||||||||||||||||||||||||||||||||||||||||||||||||||||||||||||||||||||||||||||||||||||||||||||||||||||||||||||||||||||||||||||||||||||||||||||||||||||| ||||||||||||||||||||||||||||||||||||||||||||||||||||||||||||||||||||||||||||||||||||| |||||||||||||||||||||||||||||||||||||||||||||||||||||||||||||||||||||||||||||||||||||	0.9
BW801662	gi|66409878|gb|BW801662.1|BW801662	BW801662 Amphioxus Branchiostoma floridae unpublished cDNA library, larva whole animal Branchiostoma floridae cDNA clone bflv022d04 5', mRNA sequence	Larva	GFPa1	1e-152	1	98.57	1e-152	279	275	275	0	36	314	314	1	279	660	atgcctctggccgcaacccacgacatccaccttcacggctccntcaacggccacgagttcgacatggtggggggaggaaaaggcgacccgaacgccggctcgctggtgaccacagcgaaatccaccaagggtgccctgaagttctctccctacttgatgatcccccacctcgggtacgggtactaccagtacctcccctacccggacggaccctcgcctttccaggcctccatgttggaaggatcggggtatgcantctaccgcgtgttcgactttgaa	atgcctctgcccgcaacccacgacatccaccttcacggctccatcaacggccacgagttcgacatggtggggggaggaaaaggcgacccgaacgccggctcgctggtgaccacagcgaaatccaccaagggtgccctgaagttctctccctacttgatgatcccccacctcgggtacgggtactaccagtacctcccctacccggacggaccctcgcctttccagacctccatgttggaaggatcggggtatgcagtctaccgcgtgttcgactttgaa	||||||||| |||||||||||||||||||||||||||||||| |||||||||||||||||||||||||||||||||||||||||||||||||||||||||||||||||||||||||||||||||||||||||||||||||||||||||||||||||||||||||||||||||||||||||||||||||||||||||||||||||||||||||||||||||||||| ||||||||||||||||||||||||||||| |||||||||||||||||||||||	0.88
BW802012	gi|66410228|gb|BW802012.1|BW802012	BW802012 Amphioxus Branchiostoma floridae unpublished cDNA library, larva whole animal Branchiostoma floridae cDNA clone bflv023d19 5', mRNA sequence	Larva	GFPf1	0	1	97.25	0	436	424	424	0	73	508	508	1	436	666	atgtctctgcctacggcccatgactgccacatgttcggctccatcaacggccacgagttcgacctggtgggcggtggaaaaggcgacccgaatgacgggacgctggagaccaaggtgcggtccactaagggagccctgcccttctcccccgtgatcctggcccctaacctggggtacgggtaccaccagtacctgcccttcccggccgggacctcaccgtaccagcaggccatcaccaacggagggtaccaaaagcaccgcacgttcaagttcgaggacggcggcgtcatgaccatcaacttccgctacacctactcagggaacaagatcaagggagagttccacgtggttggatccgggttccctgatgacggccctgtgatgaccaactcactccag…	atgtctctgcctacggcccatgactgccacatgttcggctccatcaacggccacgagtttgacctggtgggcggtggaaacgggaacccgaatgacgggacactggagaccaaggtgcgctccaccaagggtgccctgcccttctcccccgtgatcctggcccctaacctggggtacgggtaccaccagtacctgcccttcccggccgggacctcaccgtaccagcaggccatcaccaacggagtgtaccaaaagcaccgcaccttcaagttcgaggacggcggcgtcatgaccatcaacttccgctacacctactcagggaacaagatcaagggagagttccacgtggttggatccgggttccctgatgacggccctgtgatgaccaactcactccag…	||||||||||||||||||||||||||||||||||||||||||||||||||||||||||| |||||||||||||||||||| || |||||||||||||||| ||||||||||||||||| ||||| ||||| |||||||||||||||||||||||||||||||||||||||||||||||||||||||||||||||||||||||||||||||||||||||||||||||||||||||||||||||| |||||||||||||||||| ||||||||||||||||||||||||||||||||||||||||||||||||||||||||||||||||||||||||||||||||||||||||||||||||||||||||||||||||||||||||||||||||||||||||…	0.83
BW802120	gi|66410336|gb|BW802120.1|BW802120	BW802120 Amphioxus Branchiostoma floridae unpublished cDNA library, larva whole animal Branchiostoma floridae cDNA clone bflv023i21 5', mRNA sequence	Larva	GFPa1	0	1	99.76	0	423	422	422	0	43	465	465	1	423	660	atgcctctgcccgcaacccacgacatccaccttcacggctccatcaacggccacgagttcgacatggtggggggaggaaaaggcgacccgaacgccggctcgctggtgaccacagcgaaatccaccaagggtgccctgaagttctctccctacttgatgatcccccacctcgggtacgggtactaccagtacctcccctacccggacggaccctcgcctttccaggcctccatgttggaaggatcggggtatgcagtctaccgcgtgttcgactttgaagacggaggcaagctgactaccgagtttaagtactcctacgagggttcccatatcaaggccgacatgaagctgatgggaagcggtttccctgacgacggcccagtcatgaccagccagatt…	atgcctctgcccgcaacccacgacatccaccttcacggctccatcaacggccacgagttcgacatggtggggggaggaaaaggcgacccgaacgccggctcgctggtgaccacagcgaaatccaccaagggtgccctgaagttctctccctacttgatgatcccccacctcgggtacgggtactaccagtacctcccctacccggacggaccctcgcctttccagacctccatgttggaaggatcggggtatgcagtctaccgcgtgttcgactttgaagacggaggcaagctgactaccgagtttaagtactcctacgagggttcccatatcaaggccgacatgaagctgatgggaagcggtttccctgacgacggcccagtcatgaccagccagatt…	||||||||||||||||||||||||||||||||||||||||||||||||||||||||||||||||||||||||||||||||||||||||||||||||||||||||||||||||||||||||||||||||||||||||||||||||||||||||||||||||||||||||||||||||||||||||||||||||||||||||||||||||||||||||||||||||| |||||||||||||||||||||||||||||||||||||||||||||||||||||||||||||||||||||||||||||||||||||||||||||||||||||||||||||||||||||||||||||||||||||||||||||||||||||||||||||||||||||||||||||…	0.91
BW803189	gi|66411405|gb|BW803189.1|BW803189	BW803189 Amphioxus Branchiostoma floridae unpublished cDNA library, larva whole animal Branchiostoma floridae cDNA clone bflv026l08 5', mRNA sequence	Larva	GFPa1	0	1	99.75	0	399	398	398	0	33	431	431	1	399	660	atgcctctgcccgcaacccacgacatccaccttcacggctccatcaacggccacgagttcgacatggtggggggaggaaaaggcgacccgaacgccggctcgctggtgaccacagcgaaatccaccaagggtgccctgaagttctctccctacttgatgatcccccacctcgggtacgggtactaccagtacctcccctacccggacggaccctcgcctttccaggcctccatgttggaaggatcggggtatgcagtctaccgcgtgttcgactttgaagacggaggcaagctgactaccgagtttaagtactcctacgagggttcccatatcaaggccgacatgaagctgatgggaagcggtttccctgacgacggcccagtcatgaccagccagatt	atgcctctgcccgcaacccacgacatccaccttcacggctccatcaacggccacgagttcgacatggtggggggaggaaaaggcgacccgaacgccggctcgctggtgaccacagcgaaatccaccaagggtgccctgaagttctctccctacttgatgatcccccacctcgggtacgggtactaccagtacctcccctacccggacggaccctcgcctttccagacctccatgttggaaggatcggggtatgcagtctaccgcgtgttcgactttgaagacggaggcaagctgactaccgagtttaagtactcctacgagggttcccatatcaaggccgacatgaagctgatgggaagcggtttccctgacgacggcccagtcatgaccagccagatt	||||||||||||||||||||||||||||||||||||||||||||||||||||||||||||||||||||||||||||||||||||||||||||||||||||||||||||||||||||||||||||||||||||||||||||||||||||||||||||||||||||||||||||||||||||||||||||||||||||||||||||||||||||||||||||||||| |||||||||||||||||||||||||||||||||||||||||||||||||||||||||||||||||||||||||||||||||||||||||||||||||||||||||||||||||||||||||||||||||||||||||||||||||||||||||||||||||||||||||||||	0.92
BW803657	gi|66411873|gb|BW803657.1|BW803657	BW803657 Amphioxus Branchiostoma floridae unpublished cDNA library, larva whole animal Branchiostoma floridae cDNA clone bflv028b12 5', mRNA sequence	Larva	GFPe1	1e-175	1	99.05	1e-175	315	312	312	0	36	350	352	1	315	657	atgtctctccctacgactcacgaccttcacatcttcggctccgtcaatggcgcggagttcgacctggtgggaggcggaaagggcaacccgaacgatggaacgctggagaccagtgtgaaatccacccggggcgccctgccctgctccccgctgctgatcggacccaacctggggtacggcttctaccagtacctgcccttccctggcggcgcctcacccttccaaaccgccatcacggacggagggtaccaggttcaccgtgtgttcaagtttgaagacggcggantgctgaattgcaacttccgctacacctac	atgtctctccctacgactcacgaccttcacatcttcggctccgtcaatggcgcggagttcgacctggtgggaggcggcaggggcaacccgaacgatggaacgctggagaccagtgtgaaatccacccggggcgccctgccctgctccccgctgctgatcggacccaacctggggtacggcttctaccagtacctgcccttccctggcggcgcctcacccttccaaaccgccatcacggacggagggtaccaggttcaccgtgtgttcaagtttgaagacggcggagtgctgaattgcaacttccgctacacctac	||||||||||||||||||||||||||||||||||||||||||||||||||||||||||||||||||||||||||||| | ||||||||||||||||||||||||||||||||||||||||||||||||||||||||||||||||||||||||||||||||||||||||||||||||||||||||||||||||||||||||||||||||||||||||||||||||||||||||||||||||||||||||||||||||||||||||||||||||||||||||||||| |||||||||||||||||||||||||||||	0.89
BW803860	gi|66412076|gb|BW803860.1|BW803860	BW803860 Amphioxus Branchiostoma floridae unpublished cDNA library, larva whole animal Branchiostoma floridae cDNA clone bflv028l13 5', mRNA sequence	Larva	GFPa1	0	1	98.2	0	333	327	327	0	44	376	376	1	333	660	atgcctctgcccgcaacccacgacatccaccttcacggctccntcaacggccacgagttcgacatggtggggggaggaaaaggcgacccgaacgccggctcgctggtgaccacagcgaaatccaccaagggtgccctgaagttctctccctacttgatgatcccccacctcgggtacgggtactaccagtacctcccctacccggacggaccctcgcctttccaggcctccatgttggaaggatcggggtatgcagtctaccgcgtgttcgantttgaagacngaggcaagctgactaccgagtttaagtactcctacgagggntcncatatc	atgcctctgcccgcaacccacgacatccaccttcacggctccatcaacggccacgagttcgacatggtggggggaggaaaaggcgacccgaacgccggctcgctggtgaccacagcgaaatccaccaagggtgccctgaagttctctccctacttgatgatcccccacctcgggtacgggtactaccagtacctcccctacccggacggaccctcgcctttccagacctccatgttggaaggatcggggtatgcagtctaccgcgtgttcgactttgaagacggaggcaagctgactaccgagtttaagtactcctacgagggttcccatatc	|||||||||||||||||||||||||||||||||||||||||| |||||||||||||||||||||||||||||||||||||||||||||||||||||||||||||||||||||||||||||||||||||||||||||||||||||||||||||||||||||||||||||||||||||||||||||||||||||||||||||||||||||||||||||||||||||| |||||||||||||||||||||||||||||||||||||||||||||| ||||||||| |||||||||||||||||||||||||||||||||||||||| || ||||||	0.87
BW826126	gi|66434342|gb|BW826126.1|BW826126	BW826126 Amphioxus Branchiostoma floridae unpublished cDNA library, larva whole animal Branchiostoma floridae cDNA clone bflv029a04 3', mRNA sequence	Larva	GFPe1	0	1	98.15	0	433	425	425	2	347	777	777	225	657	657	tcacacagtgtcgatgaaggccttcactttctcgctcagggtgatctcggtcttggacgccttgacctcgatctggtgccccaggaagatcggcatcttctccttgagaccggccgggagcggcttggcgaaggtgtagttcgtctgcacatccgcctggtggcgcttcccatcggtggtgcagaagctccagttgttagtgccggtgatggtgcggtcgtccgagcactgcagtttggccacgctcctgtccagggtggtcagtccgccggacatcacaggcccgccggcagggaaacctgacccgatcagctggaactccccttngatcttgccgccctcgtaggtgtagcggaagttgc-attcancactccgccgtctncaaactngaacacacg…	tcacacagtgtcgatgaaggccttcactttctcgctcagggtgatctcggtcttggacgccttgacctcgatctggtgccccaggaagatcggcatcttctccttcagaccggccgggagcggcttggcgaaggtgtagttcgtctgcacatccgcctggtggcgcttcccatcggtggtgcagaagctccagttgttagtgccggtgatggtgcggtcgtccgagcactgcagtttggccacgctcctgtccagggtggtcagtccgccggacatcacaggcccgccggcagggaaacctgacccgatcagctggaactcccctttgatcttgccgccctcgtaggtgtagcggaagttgcaattcagcactccgccgtcttcaaacttgaacacacg…	||||||||||||||||||||||||||||||||||||||||||||||||||||||||||||||||||||||||||||||||||||||||||||||||||||||||| |||||||||||||||||||||||||||||||||||||||||||||||||||||||||||||||||||||||||||||||||||||||||||||||||||||||||||||||||||||||||||||||||||||||||||||||||||||||||||||||||||||||||||||||||||||||||||||||||||||||||||||||||||||||||||| ||||||||||||||||||||||||||||||||||| ||||| ||||||||||||| |||||| |||||||||…	0.55
BW804158	gi|66412374|gb|BW804158.1|BW804158	BW804158 Amphioxus Branchiostoma floridae unpublished cDNA library, larva whole animal Branchiostoma floridae cDNA clone bflv029k02 5', mRNA sequence	Larva	GFPd1	1e-160	1	98.64	1e-160	294	290	290	0	69	362	362	1	294	657	atgtctgtcccgacaaacctcgacttgcacatctatggctccatcaacggtatggagtttgacatggtgggcggtgggagtggcaacccaaaggacggatcgctgagcgtgaacgtgaagtctaccaaaggtgccctgcgcgtttctcctctgctggtgggcccgcatctggggtacggccactaccagtacctacccttccctgacggtccgtcgcctttccaggcagccgtgaacaacggcggatatcaaatgcatcgctctttcaactttgaggacggtgccgtgctgact	atgtctgtcccgacaaacctcgacttgcacatctacggctccatcaacggtatggagtttgacatggtgggcggtgggagtggcaacccaaatgacggatcgctgagcgtaaacgtgaagtctaccaaaggtgccctgcgcgtttctcctctgctggtgggcccgcatctggggtacggccactaccagtacctacccttccctgacggtccgtcgcctttccaggcagccgtgaacaacggcggatatcaaatgcatcgctctttcaacttcgaggacggtgccgtgctgact	||||||||||||||||||||||||||||||||||| |||||||||||||||||||||||||||||||||||||||||||||||||||||||| ||||||||||||||||| ||||||||||||||||||||||||||||||||||||||||||||||||||||||||||||||||||||||||||||||||||||||||||||||||||||||||||||||||||||||||||||||||||||||||||||||||||||||||||||||||| |||||||||||||||||||||	0.8
BW826360	gi|66434576|gb|BW826360.1|BW826360	BW826360 Amphioxus Branchiostoma floridae unpublished cDNA library, larva whole animal Branchiostoma floridae cDNA clone bflv029k21 3', mRNA sequence	Larva	GFPd1	0	1	98.01	0	552	541	541	2	201	750	750	106	657	657	tcacagaacggtggagaacgccttttgctgctcctgaaggccgatctcggttttggagccggtgacttccagctgacggaacacgaacatcggcatgttatccttcaggccagctgcg--gggctttgcgaaggtgaagttggtctgcaccgtggcacggtagcgcccgccgctgctggtgcggtaggtccagtccacgaactcggcaagcttgtcatcggacacgcacatcagcttggccacgctcctgtccagaccggtcagcgcgttggtcatcaccggactatcgtcggggaaacagctgcccaccagatgaaactctccctggatcttgccgccgctgtaggagtagttgtaggtggcagtcagcacggccccgtcctcgaagttgaaagagcg…	tcacagaacggtggagaacgccttttgctgctcctgaaggctgatctcggttttggagccggtgacttccagctgacggaacacgaacatcggcatgttgttcttcaggccagctgcgatgggctttgcgaaggtgaagttggtctgcaccgtggcacggtagcgcccgccgctgctggtgcggtaggtccagtccacgaactcggcaagcttgtcatcggacacgcacatcagcttggccacgctcctgtccaaaccggtcagcgcgttggtcatcaccggactatcgtcggggaaacagctgcccaccagatgaaactctccctggatcttgccgccgctgtaggagtagttgtaggtggcagtcagcacggcaccgtcctcgaagttgaaagagcg…	||||||||||||||||||||||||||||||||||||||||| ||||||||||||||||||||||||||||||||||||||||||||||||||||||||| | |||||||||||||||| |||||||||||||||||||||||||||||||||||||||||||||||||||||||||||||||||||||||||||||||||||||||||||||||||||||||||||||||||||||||||||||||||||||| |||||||||||||||||||||||||||||||||||||||||||||||||||||||||||||||||||||||||||||||||||||||||||||||||||||||||||||||||||||||| ||||||||||||||||||||||||…	0.72
BW804176	gi|66412392|gb|BW804176.1|BW804176	BW804176 Amphioxus Branchiostoma floridae unpublished cDNA library, larva whole animal Branchiostoma floridae cDNA clone bflv029k23 5', mRNA sequence	Larva	GFPd1	1e-125	1	98.71	1e-125	232	229	229	0	69	300	300	1	232	657	atgtctgtcccgacaaacctcgacctgcacatctatggctccatcaacggtatggagtttgacatggtgggcggtgggagtggcaacccaaaggacggatcgctgagcgtaaacgtgaagtctaccaaaggtgccctgcgcgtttctcctctgctggtgggcccgcatctggggtacggccactaccagtacctacccttccctgacggtccgtcgcctttccaggcagccg	atgtctgtcccgacaaacctcgacttgcacatctacggctccatcaacggtatggagtttgacatggtgggcggtgggagtggcaacccaaatgacggatcgctgagcgtaaacgtgaagtctaccaaaggtgccctgcgcgtttctcctctgctggtgggcccgcatctggggtacggccactaccagtacctacccttccctgacggtccgtcgcctttccaggcagccg	|||||||||||||||||||||||| |||||||||| |||||||||||||||||||||||||||||||||||||||||||||||||||||||| |||||||||||||||||||||||||||||||||||||||||||||||||||||||||||||||||||||||||||||||||||||||||||||||||||||||||||||||||||||||||||||||||||||||||||	0.76
BW826386	gi|66434602|gb|BW826386.1|BW826386	BW826386 Amphioxus Branchiostoma floridae unpublished cDNA library, larva whole animal Branchiostoma floridae cDNA clone bflv029m04 3', mRNA sequence	Larva	GFPd1	0	1	98.4	0	564	555	555	0	201	764	765	94	657	657	tcacagaacggtggagaacgccttttgctgctcctgaaggccgatctcggttttggagccggtgacttccagctgacggaacacgaacatcggcattgtatccttcaggccagctgcgatgggctttgcgaaggtgaagttggtctgcaccgtggcacggtagcgcccgccgctgctggtgcggtaggtccagtccacgaactcggcaagcttgtcatcggacacgcacatcagcttggccacgctcctgtccagaccggtcagcgcgttggtcatcaccggactatcgtcggggaaacagctgcccaccagatgaaactctccctggatcttgccgccgctgtaggagtagttgtaggtggcagtcagcacggcaccgtcctcaaagttgaaagagcg…	tcacagaacggtggagaacgccttttgctgctcctgaaggctgatctcggttttggagccggtgacttccagctgacggaacacgaacatcggcatgttgttcttcaggccagctgcgatgggctttgcgaaggtgaagttggtctgcaccgtggcacggtagcgcccgccgctgctggtgcggtaggtccagtccacgaactcggcaagcttgtcatcggacacgcacatcagcttggccacgctcctgtccaaaccggtcagcgcgttggtcatcaccggactatcgtcggggaaacagctgcccaccagatgaaactctccctggatcttgccgccgctgtaggagtagttgtaggtggcagtcagcacggcaccgtcctcgaagttgaaagagcg…	||||||||||||||||||||||||||||||||||||||||| |||||||||||||||||||||||||||||||||||||||||||||||||||||| | | |||||||||||||||||||||||||||||||||||||||||||||||||||||||||||||||||||||||||||||||||||||||||||||||||||||||||||||||||||||||||||||||||||||||||||||||||||||||| ||||||||||||||||||||||||||||||||||||||||||||||||||||||||||||||||||||||||||||||||||||||||||||||||||||||||||||||||||||||||||||||||| |||||||||||||||…	0.73
BW804245	gi|66412461|gb|BW804245.1|BW804245	BW804245 Amphioxus Branchiostoma floridae unpublished cDNA library, larva whole animal Branchiostoma floridae cDNA clone bflv029o06 5', mRNA sequence	Larva	GFPe1	1e-165	1	97.77	1e-165	314	307	307	0	49	362	362	1	314	657	atgtctctccctacgactcacgaccttcacatcttcggctccgtcaatggcgcggagttcgacctggtgggaggaggaaagggcaacccgaacgatggaacgttggagaccagtgtgaaatccacccggggcgccctgccctgctccccgctgctgatcggacccaacctggggtacggcttctaccagtacctgcccttccctggcttcgcctcacccttccaaaccgccatcatggacggagggtaccaggttcaccgtgtgttcaagtttgaagacggcggagtgctgaattgcaacttccgctacaccta	atgtctctccctacgactcacgaccttcacatcttcggctccgtcaatggcgcggagttcgacctggtgggaggcggcaggggcaacccgaacgatggaacgctggagaccagtgtgaaatccacccggggcgccctgccctgctccccgctgctgatcggacccaacctggggtacggcttctaccagtacctgcccttccctggcggcgcctcacccttccaaaccgccatcacggacggagggtaccaggttcaccgtgtgttcaagtttgaagacggcggagtgctgaattgcaacttccgctacaccta	|||||||||||||||||||||||||||||||||||||||||||||||||||||||||||||||||||||||||| || | |||||||||||||||||||||| |||||||||||||||||||||||||||||||||||||||||||||||||||||||||||||||||||||||||||||||||||||||||||||||||||||||| |||||||||||||||||||||||||| ||||||||||||||||||||||||||||||||||||||||||||||||||||||||||||||||||||||||||||||	0.85
BW804319	gi|66412535|gb|BW804319.1|BW804319	BW804319 Amphioxus Branchiostoma floridae unpublished cDNA library, larva whole animal Branchiostoma floridae cDNA clone bflv030b18 5', mRNA sequence	Larva	GFPe3	1e-120	1	98.23	1e-120	226	222	222	0	47	272	272	1	226	657	atgtctctccctacgactcacgaccttcacatcttcggctccgtcaatggcgcggacttcgacctggtgggaggcggaaagggcaacccgaacgatggaacactggagaccagtgtgaaatccacccggggcgccctgccctgctccccgctgctgatcggacccaacctggggtacggcttctaccagtacctgcccttccctggcggcgcctcgcccttccaaa	atgtctctccctacgactcacgaccttcacatcttcggctccgtcaatggcgcggagttcgacctggtgggaggcggaaagggcaacccgaacgatggaacgctggagaccagtgtgaaatccacccggggcgccctgccctgctccccgctgttgatcggacccaacctggggtacggcttctaccagtacctgcccttccctggcggcgcctcacccttccaaa	|||||||||||||||||||||||||||||||||||||||||||||||||||||||| |||||||||||||||||||||||||||||||||||||||||||| ||||||||||||||||||||||||||||||||||||||||||||||||||| ||||||||||||||||||||||||||||||||||||||||||||||||||||||||||||| ||||||||||	0.82
BW827147	gi|66435363|gb|BW827147.1|BW827147	BW827147 Amphioxus Branchiostoma floridae unpublished cDNA library, larva whole animal Branchiostoma floridae cDNA clone bflv031o07 3', mRNA sequence	Larva	GFPe1	2e-41	1	98.8	2e-41	83	82	82	0	322	404	404	575	657	657	tcacacagtgtcgatgaaggccttcactttctcgctcaggttgatctcggtcttggacgccttgacctcgatctggtgcccca	tcacacagtgtcgatgaaggccttcactttctcgctcagggtgatctcggtcttggacgccttgacctcgatctggtgcccca	|||||||||||||||||||||||||||||||||||||||| ||||||||||||||||||||||||||||||||||||||||||	0.2
BW804923	gi|66413139|gb|BW804923.1|BW804923	BW804923 Amphioxus Branchiostoma floridae unpublished cDNA library, larva whole animal Branchiostoma floridae cDNA clone bflv031o07 5', mRNA sequence	Larva	GFPe1	1e-165	1	98.06	1e-165	310	304	304	0	41	350	350	1	310	657	atgtctctccctacgactcacgaccttcacatcttcggctccgtcaatggcgcggagttcgacctggtgggaggcggaaagggcaacccgaacgatggaacgctggagaccagtgtgaaatccacccggggcgccctgccctgctccccgctgctgatcggacccaacatggggtacggcttctaccagtacctacccttccctggcggcgcctcacccttccaaaccgccatcatggacggagggtaccaggttcaccgtgtgttcaagtttgaagacggcggtgtgctgaattgcaacttccgctaca	atgtctctccctacgactcacgaccttcacatcttcggctccgtcaatggcgcggagttcgacctggtgggaggcggcaggggcaacccgaacgatggaacgctggagaccagtgtgaaatccacccggggcgccctgccctgctccccgctgctgatcggacccaacctggggtacggcttctaccagtacctgcccttccctggcggcgcctcacccttccaaaccgccatcacggacggagggtaccaggttcaccgtgtgttcaagtttgaagacggcggagtgctgaattgcaacttccgctaca	||||||||||||||||||||||||||||||||||||||||||||||||||||||||||||||||||||||||||||| | |||||||||||||||||||||||||||||||||||||||||||||||||||||||||||||||||||||||||||||||||||||||| ||||||||||||||||||||||||| |||||||||||||||||||||||||||||||||||||||| |||||||||||||||||||||||||||||||||||||||||||||||| |||||||||||||||||||||||||	0.87
BW805392	gi|66413608|gb|BW805392.1|BW805392	BW805392 Amphioxus Branchiostoma floridae unpublished cDNA library, larva whole animal Branchiostoma floridae cDNA clone bflv033d19 5', mRNA sequence	Larva	GFPa1	1e-158	1	99.64	1e-158	279	278	278	0	47	325	325	1	279	660	atgcctctgcccgcaacccacgacatccaccttcacggctccatcaacggccacgagttcgacatggtggggggaggaaaaggcgacccgaacgccggctcgctggtgaccacagcgaaatccaccaagggtgccctgaagttctctccctacttgatgatcccccacctcgggtacgggtactaccagtacctcccctacccggacggaccctcgcctttccaggcctccatgttggaaggatcggggtatgcagtctaccgcgtgttcgactttgaa	atgcctctgcccgcaacccacgacatccaccttcacggctccatcaacggccacgagttcgacatggtggggggaggaaaaggcgacccgaacgccggctcgctggtgaccacagcgaaatccaccaagggtgccctgaagttctctccctacttgatgatcccccacctcgggtacgggtactaccagtacctcccctacccggacggaccctcgcctttccagacctccatgttggaaggatcggggtatgcagtctaccgcgtgttcgactttgaa	||||||||||||||||||||||||||||||||||||||||||||||||||||||||||||||||||||||||||||||||||||||||||||||||||||||||||||||||||||||||||||||||||||||||||||||||||||||||||||||||||||||||||||||||||||||||||||||||||||||||||||||||||||||||||||||||| |||||||||||||||||||||||||||||||||||||||||||||||||||||	0.86
BW827945	gi|66436161|gb|BW827945.1|BW827945	BW827945 Amphioxus Branchiostoma floridae unpublished cDNA library, larva whole animal Branchiostoma floridae cDNA clone bflv034c01 3', mRNA sequence	Larva	GFPe1	3e-37	1	98.68	3e-37	76	75	75	0	372	447	447	582	657	657	tcacacagtgtcgatgaaggccttcactttctcgctcaggttgatctcggtcttggacgccttgacctcgatctgg	tcacacagtgtcgatgaaggccttcactttctcgctcagggtgatctcggtcttggacgccttgacctcgatctgg	|||||||||||||||||||||||||||||||||||||||| |||||||||||||||||||||||||||||||||||	0.17
BW805712	gi|66413928|gb|BW805712.1|BW805712	BW805712 Amphioxus Branchiostoma floridae unpublished cDNA library, larva whole animal Branchiostoma floridae cDNA clone bflv034c01 5', mRNA sequence	Larva	GFPe3	1e-153	1	98.58	1e-153	282	278	278	0	41	322	322	1	282	657	atgtctctccctacgagtcacgaccttcacatcttcggctccgtcaatggcgcggagttcgacctggtgggaggcggaaagggcaacccgaacgatggaacgctggagaccagtgtgaaatccacccggggcgccctgccctgctccccgctgctgatcggacccaacctggggtacggcttctaccagtacctgcccttccctggcggcgcctcgcccttccaaaccgccatcacggacggagggtaccaggttcaacgtgtgttcaagtttgaagacggc	atgtctctccctacgactcacgaccttcacatcttcggctccgtcaatggcgcggagttcgacctggtgggaggcggaaagggcaacccgaacgatggaacgctggagaccagtgtgaaatccacccggggcgccctgccctgctccccgctgttgatcggacccaacctggggtacggcttctaccagtacctgcccttccctggcggcgcctcacccttccaaaccgccatcacggacggagggtaccaggttcaccgtgtgttcaagtttgaagacggc	|||||||||||||||| |||||||||||||||||||||||||||||||||||||||||||||||||||||||||||||||||||||||||||||||||||||||||||||||||||||||||||||||||||||||||||||||||||||||| ||||||||||||||||||||||||||||||||||||||||||||||||||||||||||||| ||||||||||||||||||||||||||||||||||||||||| ||||||||||||||||||||||||	0.86
BW805935	gi|66414151|gb|BW805935.1|BW805935	BW805935 Amphioxus Branchiostoma floridae unpublished cDNA library, larva whole animal Branchiostoma floridae cDNA clone bflv034m06 5', mRNA sequence	Larva	GFPa1	1e-179	1	99.37	1e-179	318	316	316	0	41	358	358	1	318	660	atgcctctgcccgcaacccacgacatccaccttcacggctccatcaacggccacgagttcgacatggtggggggaggaaaaggcgacccgaacgccggctcgctggtgaccacagcgaaatccaccaagggtgccctgaagttctctccctacttgatgatcccccacctcgggtacgggtactaccagtacctcccctacccggacggaccctcgcctttccagaccgccatgttggaaggatcggggtatgcagtctaccgcgtgttcgactttgaagacggaggcaagctgtctaccgagtttaagtactcctac	atgcctctgcccgcaacccacgacatccaccttcacggctccatcaacggccacgagttcgacatggtggggggaggaaaaggcgacccgaacgccggctcgctggtgaccacagcgaaatccaccaagggtgccctgaagttctctccctacttgatgatcccccacctcgggtacgggtactaccagtacctcccctacccggacggaccctcgcctttccagacctccatgttggaaggatcggggtatgcagtctaccgcgtgttcgactttgaagacggaggcaagctgactaccgagtttaagtactcctac	|||||||||||||||||||||||||||||||||||||||||||||||||||||||||||||||||||||||||||||||||||||||||||||||||||||||||||||||||||||||||||||||||||||||||||||||||||||||||||||||||||||||||||||||||||||||||||||||||||||||||||||||||||||||||||||||||||| ||||||||||||||||||||||||||||||||||||||||||||||||||||||||||||||||| |||||||||||||||||||||||	0.88
BW828369	gi|66436585|gb|BW828369.1|BW828369	BW828369 Amphioxus Branchiostoma floridae unpublished cDNA library, larva whole animal Branchiostoma floridae cDNA clone bflv035f06 3', mRNA sequence	Larva	GFPe1	0	1	99.4	0	331	329	329	0	373	703	703	327	657	657	tcacacagtgtcgatgaaggccttcactttctcgctcagggtgatctcggtcttggacgccttgacctcaatctggtgccccaggaagatcggcatcttctccttgagaccggccgggagcggcttggcgaaggtgtagttcgtctgcacatccgcctggtggcgcttcccatcggtggtgcagaagctccagttgttagtgccggtgatggtgcggtcgtccgagcactgcagtttggccacgctcctgtccagggtggtcagtccgccggacatcacaggcccgccggcagggaaacctgacccgatcagctggaactcccctttgatc	tcacacagtgtcgatgaaggccttcactttctcgctcagggtgatctcggtcttggacgccttgacctcgatctggtgccccaggaagatcggcatcttctccttcagaccggccgggagcggcttggcgaaggtgtagttcgtctgcacatccgcctggtggcgcttcccatcggtggtgcagaagctccagttgttagtgccggtgatggtgcggtcgtccgagcactgcagtttggccacgctcctgtccagggtggtcagtccgccggacatcacaggcccgccggcagggaaacctgacccgatcagctggaactcccctttgatc	||||||||||||||||||||||||||||||||||||||||||||||||||||||||||||||||||||| ||||||||||||||||||||||||||||||||||| |||||||||||||||||||||||||||||||||||||||||||||||||||||||||||||||||||||||||||||||||||||||||||||||||||||||||||||||||||||||||||||||||||||||||||||||||||||||||||||||||||||||||||||||||||||||||||||||||||||||||||||||||||||||||||||||||	0.47
BW806126	gi|66414342|gb|BW806126.1|BW806126	BW806126 Amphioxus Branchiostoma floridae unpublished cDNA library, larva whole animal Branchiostoma floridae cDNA clone bflv035f06 5', mRNA sequence	Larva	GFPe1	0	1	98.48	0	396	390	390	0	43	438	438	1	396	657	atgtctctcccaacgactcacgaccttcacatcttcggctccgtcaatggcgcggagttcgacctgatgggaggcggcaagggcaacccgaacgatggaacgctggagaccagtgtgaaatccacccggggcgccctgccctgctccccgctgctgatcggacccaacctggggtacggcttctaccagtacctgcccttccctggcggcgcctcgcccttccaaaccgccatcatggacggaggttaccaggttcaccgtgtgttcaagtttgaagacggcggagtgctgaattgcaacttccgctacacctacgagggcggcaagatcaaaggggagttccagctgatcgggtcaggtttccctgccggcgggcctgtgatgtccggcggactg	atgtctctccctacgactcacgaccttcacatcttcggctccgtcaatggcgcggagttcgacctggtgggaggcggcaggggcaacccgaacgatggaacgctggagaccagtgtgaaatccacccggggcgccctgccctgctccccgctgctgatcggacccaacctggggtacggcttctaccagtacctgcccttccctggcggcgcctcacccttccaaaccgccatcacggacggagggtaccaggttcaccgtgtgttcaagtttgaagacggcggagtgctgaattgcaacttccgctacacctacgagggcggcaagatcaaaggggagttccagctgatcgggtcaggtttccctgccggcgggcctgtgatgtccggcggactg	||||||||||| |||||||||||||||||||||||||||||||||||||||||||||||||||||| |||||||||||| ||||||||||||||||||||||||||||||||||||||||||||||||||||||||||||||||||||||||||||||||||||||||||||||||||||||||||||||||||||||||||||||||||||||| ||||||||||||||||||| ||||||||| ||||||||||||||||||||||||||||||||||||||||||||||||||||||||||||||||||||||||||||||||||||||||||||||||||||||||||||||||||||||||||||||||||||||||||||||||||||||	0.89
BW806283	gi|66414499|gb|BW806283.1|BW806283	BW806283 Amphioxus Branchiostoma floridae unpublished cDNA library, larva whole animal Branchiostoma floridae cDNA clone bflv035m09 5', mRNA sequence	Larva	GFPa1	0	1	98.81	0	335	331	331	0	45	379	379	1	335	660	atgcctctgcccgcaacccacgacatccaccttcacggctccatcaacggccacgagttcgacatggtggggggaggaaaaggcgacccgaacgccggctcgctggtgaccacagcgaaatccaccaagggtccgctgaagttctctccctacttgatgatcccccacctcgggtacgggtactaccagtacctcccctacccggacggaccctcgcctttccaggcctccatgttggaaggatcggggtatgcagtctaccgcgtgttcgactttgaagacggaggcaagctgtctaccgagtttaagtactcctacgagggttcccatatcaa	atgcctctgcccgcaacccacgacatccaccttcacggctccatcaacggccacgagttcgacatggtggggggaggaaaaggcgacccgaacgccggctcgctggtgaccacagcgaaatccaccaagggtgccctgaagttctctccctacttgatgatcccccacctcgggtacgggtactaccagtacctcccctacccggacggaccctcgcctttccagacctccatgttggaaggatcggggtatgcagtctaccgcgtgttcgactttgaagacggaggcaagctgactaccgagtttaagtactcctacgagggttcccatatcaa	|||||||||||||||||||||||||||||||||||||||||||||||||||||||||||||||||||||||||||||||||||||||||||||||||||||||||||||||||||||||||||||||||||| | |||||||||||||||||||||||||||||||||||||||||||||||||||||||||||||||||||||||||||||||||||||||||| |||||||||||||||||||||||||||||||||||||||||||||||||||||||||||||||||||| ||||||||||||||||||||||||||||||||||||||||	0.87
BW806707	gi|66414923|gb|BW806707.1|BW806707	BW806707 Amphioxus Branchiostoma floridae unpublished cDNA library, larva whole animal Branchiostoma floridae cDNA clone bflv036p15 5', mRNA sequence	Larva	GFPa1	1e-132	1	96.63	1e-132	267	258	258	0	45	311	311	1	267	660	atgcctctgcccgcaacccacgacatccacctccacggctccatcaacggccacgagttcgacctggtgggcggaggaaaaggcgacccgaacgccggctcgctggtgaccacagcgaaatccaccaagggtcccctgaagttctctccctacttgatgatcccccacctcgggtacgggtactaccagtacctcccctacccggacggaccctcgcctttccaggccaccatgttggaaggatcagggtatgcagtccatcgcgtg	atgcctctgcccgcaacccacgacatccaccttcacggctccatcaacggccacgagttcgacatggtggggggaggaaaaggcgacccgaacgccggctcgctggtgaccacagcgaaatccaccaagggtgccctgaagttctctccctacttgatgatcccccacctcgggtacgggtactaccagtacctcccctacccggacggaccctcgcctttccagacctccatgttggaaggatcggggtatgcagtctaccgcgtg	|||||||||||||||||||||||||||||||| |||||||||||||||||||||||||||||| ||||||| |||||||||||||||||||||||||||||||||||||||||||||||||||||||||||| |||||||||||||||||||||||||||||||||||||||||||||||||||||||||||||||||||||||||||||||||||||||||||| || |||||||||||||||| |||||||||||| | ||||||	0.83
BW807140	gi|66415356|gb|BW807140.1|BW807140	BW807140 Amphioxus Branchiostoma floridae unpublished cDNA library, larva whole animal Branchiostoma floridae cDNA clone bflv038d04 5', mRNA sequence	Larva	GFPa1	0	1	99.18	0	365	362	362	0	53	417	417	1	365	660	atgcctctgcccgcaacccacgacatccaccttcacggctccatcaacggccacgagttcgacatggtggggggaggaaaaggcgacccgaacgccggctcgctggtgaccacagcgaaatccaccaagggtcccctgaagttctctccctacttgatgatccctcacctcgggtacgggtactaccagtacctcccctacccggacggaccctcgcctttccaggcctccatgttggaaggatcggggtatgcagtctaccgcgtgttcgactttgaagacggaggcaagctgactaccgagtttaagtactcctacgagggttcccatatcaaggccgacatgaagctgatgggaagcggttt	atgcctctgcccgcaacccacgacatccaccttcacggctccatcaacggccacgagttcgacatggtggggggaggaaaaggcgacccgaacgccggctcgctggtgaccacagcgaaatccaccaagggtgccctgaagttctctccctacttgatgatcccccacctcgggtacgggtactaccagtacctcccctacccggacggaccctcgcctttccagacctccatgttggaaggatcggggtatgcagtctaccgcgtgttcgactttgaagacggaggcaagctgactaccgagtttaagtactcctacgagggttcccatatcaaggccgacatgaagctgatgggaagcggttt	|||||||||||||||||||||||||||||||||||||||||||||||||||||||||||||||||||||||||||||||||||||||||||||||||||||||||||||||||||||||||||||||||||| ||||||||||||||||||||||||||||||| |||||||||||||||||||||||||||||||||||||||||||||||||||||||||||| |||||||||||||||||||||||||||||||||||||||||||||||||||||||||||||||||||||||||||||||||||||||||||||||||||||||||||||||||||||||||||||||||||||||||||	0.87
BW807726	gi|66415942|gb|BW807726.1|BW807726	BW807726 Amphioxus Branchiostoma floridae unpublished cDNA library, larva whole animal Branchiostoma floridae cDNA clone bflv039n08 5', mRNA sequence	Larva	GFPa1	1e-158	1	99.29	1e-158	283	281	281	0	46	328	328	1	283	660	atgcctctggccgcaacccacgacatccaccttcacggctccatcaacggccacgagttcgacatggtggggggaggaaaaggcgacccgaacgccggctcgctggtgaccacagcgaaatccaccaagggtgccctgaagttctctccctacttgatgatcccccacctcgggtacgggtactaccagtacctcccctacccggacggaccctcgcctttccaggcctccatgttggaaggatcggggtatgcagtctaccgcgtgttcgactttgaagacg	atgcctctgcccgcaacccacgacatccaccttcacggctccatcaacggccacgagttcgacatggtggggggaggaaaaggcgacccgaacgccggctcgctggtgaccacagcgaaatccaccaagggtgccctgaagttctctccctacttgatgatcccccacctcgggtacgggtactaccagtacctcccctacccggacggaccctcgcctttccagacctccatgttggaaggatcggggtatgcagtctaccgcgtgttcgactttgaagacg	||||||||| ||||||||||||||||||||||||||||||||||||||||||||||||||||||||||||||||||||||||||||||||||||||||||||||||||||||||||||||||||||||||||||||||||||||||||||||||||||||||||||||||||||||||||||||||||||||||||||||||||||||||||||||||||||||| |||||||||||||||||||||||||||||||||||||||||||||||||||||||||	0.86
BW830573	gi|66438789|gb|BW830573.1|BW830573	BW830573 Amphioxus Branchiostoma floridae unpublished cDNA library, larva whole animal Branchiostoma floridae cDNA clone bflv041g12 3', mRNA sequence	Larva	GFPd2	0	1	99.12	0	454	450	450	0	207	660	663	204	657	657	tcacagaacggtggagaacgccttttgctgctcctgcaggccgatctcggttttggagccggtgacttccagctgacggaacacgaacatcggcatgttgttcttcaggccagctgcgatgggctttgcgaaggtgaagttggtctgcaccgtggcacggtagcgcccgccgctgctggtgcggtagctccagtgcacggactcgacgagcttgtcatcggacgtgcacatcagcttggacacgctcctgtccagaccggtcagcccgttggtcatcaccggactatcgtcggggaaaccgctgcccaccagatgaaactctccctggatcttgccgccgctgtaggagtagttgtaggtggcagtcagcacggccccgtcctcgaagttgaaactgcg…	tcacagaacggtggagaacgccttttgctgctcctgaaggccgatctcggttttggagccggtgacttccagctgacggaacacgaacatcggcatgttgttcttcaggccagcttcgatgggctttgcgaaggtgaagttggtctgcaccgtggcacggtagcgcccgccgctgctggtgcggtagctccagtgcacggactcgacgagcttgtcatcggacgtgcacatcagcttggacacgctcctgtccagaccggtcagcgcgttggtcatcaccggactatcgtcggggaaaccgctgcccaccagatgaaactctccctggatcttgccgccgctgtaggagtagttgtaggtggcagtcagcacggccccgtcctcgaagttgaaactgcg…	|||||||||||||||||||||||||||||||||||| |||||||||||||||||||||||||||||||||||||||||||||||||||||||||||||||||||||||||||||| ||||||||||||||||||||||||||||||||||||||||||||||||||||||||||||||||||||||||||||||||||||||||||||||||||||||||||||||||||||||||||||||||||||||||||||||||||||| |||||||||||||||||||||||||||||||||||||||||||||||||||||||||||||||||||||||||||||||||||||||||||||||||||||||||||||||||||||||||||||||||||||…	0.68
BW808285	gi|66416501|gb|BW808285.1|BW808285	BW808285 Amphioxus Branchiostoma floridae unpublished cDNA library, larva whole animal Branchiostoma floridae cDNA clone bflv041g12 5', mRNA sequence	Larva	GFPd2	0	1	98.71	0	466	460	460	0	49	514	514	1	466	657	atgtctgtcccgacaaacctcgacttgcacatctatggctccatcaacggtatggagttcgacatggtgggcggtggcagtggcaacccaaaggatggatcgctggccgtaaacgtgaagtccaccaaaggagctctgcacgtttcccccctgctggtgggcccgcatctggggtacggccactaccagtacctacccttccctgacggcgtgtcgcctttccaggcagccgtgaacaacggcgggtatcaaatgcatcgcagtttcaacttcgaggacggggccgtgctgactgccacctacaactactcctacagcggcggcaagatccagggagagtttcatctggtgggcagcggtttccccgacgatagtccggtgatgaccaacgggctgacc…	atgtctgtcccgacaaacctcgacttgcacatctacggctccatcaacggtatggagttcgacatggtgggcggtgggagtggcaacccaaaggatggatcgctggccgtaaacgtgaagtccaccaaaggagctctgtgcgtttcccccctgctggtgggcccgcatctggggtacggccactaccagtacctacccttccctgacggcgcgtcgcctttccaggcagccgtgaacaacggcgggtatcaaatgcatcgcagtttcaacttcgaggacggggccgtgctgactgccacctacaactactcctacagcggcggcaagatccagggagagtttcatctggtgggcagcggtttccccgacgatagtccggtgatgaccaacgcgctgacc…	||||||||||||||||||||||||||||||||||| ||||||||||||||||||||||||||||||||||||||||| |||||||||||||||||||||||||||||||||||||||||||||||||||||||||||| ||||||||||||||||||||||||||||||||||||||||||||||||||||||||||||||||||||||| ||||||||||||||||||||||||||||||||||||||||||||||||||||||||||||||||||||||||||||||||||||||||||||||||||||||||||||||||||||||||||||||||||||||||||||||||||||||||||||||||||||||||||||||||||| ||||||||…	0.89
BW808557	gi|66416773|gb|BW808557.1|BW808557	BW808557 Amphioxus Branchiostoma floridae unpublished cDNA library, larva whole animal Branchiostoma floridae cDNA clone bflv042c19 5', mRNA sequence	Larva	GFPa1	1e-180	1	99.38	1e-180	323	321	321	1	47	368	368	1	323	660	atgcctctgcccgcaacccacgacatccaccttcacggctccatcaacggccacgagttcgacatggtggggggaggaaaaggcgacccgaacgccggctcgctggtgaccacagcgaaatccaccaagggtgccctgaagttctctccctacttgatgatcccccacctcgggtacgggtactaccagtacctcccctacccggacggaccctcgcctttccaggcctccatgttggaaggatcggggtatgcagtctaccgcgtgttcgactttgaagacggaggcaagctgactaccgag-ttaagtactcctacgaggg	atgcctctgcccgcaacccacgacatccaccttcacggctccatcaacggccacgagttcgacatggtggggggaggaaaaggcgacccgaacgccggctcgctggtgaccacagcgaaatccaccaagggtgccctgaagttctctccctacttgatgatcccccacctcgggtacgggtactaccagtacctcccctacccggacggaccctcgcctttccagacctccatgttggaaggatcggggtatgcagtctaccgcgtgttcgactttgaagacggaggcaagctgactaccgagtttaagtactcctacgaggg	||||||||||||||||||||||||||||||||||||||||||||||||||||||||||||||||||||||||||||||||||||||||||||||||||||||||||||||||||||||||||||||||||||||||||||||||||||||||||||||||||||||||||||||||||||||||||||||||||||||||||||||||||||||||||||||||| ||||||||||||||||||||||||||||||||||||||||||||||||||||||||||||||||||||||||||||| |||||||||||||||||||	0.87
BW809747	gi|66417963|gb|BW809747.1|BW809747	BW809747 Amphioxus Branchiostoma floridae unpublished cDNA library, larva whole animal Branchiostoma floridae cDNA clone bflv045i01 5', mRNA sequence	Larva	GFPa1	1e-151	1	99.63	1e-151	267	266	266	0	46	312	312	1	267	660	atgcctctgcccgcaacccacgacatccaccttcacggctccatcaacggccacgagttcgacatggtggggggaggaaaaggcgacccgaacgccggctcgctggtgaccacagcgaaatccaccaagggtgccctgaagttctctccctacttgatgatcccccacctcgggtacgggtactaccagtacctcccctacccggacggaccctcgcctttccaggcctccatgttggaaggatcggggtatgcagtctaccgcgtg	atgcctctgcccgcaacccacgacatccaccttcacggctccatcaacggccacgagttcgacatggtggggggaggaaaaggcgacccgaacgccggctcgctggtgaccacagcgaaatccaccaagggtgccctgaagttctctccctacttgatgatcccccacctcgggtacgggtactaccagtacctcccctacccggacggaccctcgcctttccagacctccatgttggaaggatcggggtatgcagtctaccgcgtg	||||||||||||||||||||||||||||||||||||||||||||||||||||||||||||||||||||||||||||||||||||||||||||||||||||||||||||||||||||||||||||||||||||||||||||||||||||||||||||||||||||||||||||||||||||||||||||||||||||||||||||||||||||||||||||||||| |||||||||||||||||||||||||||||||||||||||||	0.85
BW809755	gi|66417971|gb|BW809755.1|BW809755	BW809755 Amphioxus Branchiostoma floridae unpublished cDNA library, larva whole animal Branchiostoma floridae cDNA clone bflv045i11 5', mRNA sequence	Larva	GFPa1	1e-159	1	99.64	1e-159	280	279	279	0	45	324	324	1	280	660	atgcctctgcccgcaacccacgacatccaccttcacggctccatcaacggccacgagttcgacatggtggggggaggaaaaggcgacccgaacgccggctcgctggtgaccacagcgaaatccaccaagggtgccctgaagttctctccctacttgatgatcccccacctcgggtacgggtactaccagtacctcccctacccggacggaccctcgcctttccaggcctccatgttggaaggatcggggtatgcagtctaccgcgtgttcgactttgaag	atgcctctgcccgcaacccacgacatccaccttcacggctccatcaacggccacgagttcgacatggtggggggaggaaaaggcgacccgaacgccggctcgctggtgaccacagcgaaatccaccaagggtgccctgaagttctctccctacttgatgatcccccacctcgggtacgggtactaccagtacctcccctacccggacggaccctcgcctttccagacctccatgttggaaggatcggggtatgcagtctaccgcgtgttcgactttgaag	||||||||||||||||||||||||||||||||||||||||||||||||||||||||||||||||||||||||||||||||||||||||||||||||||||||||||||||||||||||||||||||||||||||||||||||||||||||||||||||||||||||||||||||||||||||||||||||||||||||||||||||||||||||||||||||||| ||||||||||||||||||||||||||||||||||||||||||||||||||||||	0.86
BW809877	gi|66418093|gb|BW809877.1|BW809877	BW809877 Amphioxus Branchiostoma floridae unpublished cDNA library, larva whole animal Branchiostoma floridae cDNA clone bflv045n22 5', mRNA sequence	Larva	GFPa1	1e-153	1	95.65	1e-153	322	308	308	0	45	366	366	1	322	660	atgcctctgcccgcaacccacgacatccacctccacggctccatcaacggccacgagttcgacctggtgggcggaggacaaggcgacccgaacgccggctcgctggtgaccacagcgaaatccaccaagggtcccctgaagttctctccctacttgatgatcccccacctcgggtacgggtactaccagtacctcccctacccggacggaccctcgcctttccaggccaccatgttggaaggatcagggtatgcagtccatcgcgtgttcgactttgaagacggaggcaagctgtccatcgagtttaantactcctacgagg	atgcctctgcccgcaacccacgacatccaccttcacggctccatcaacggccacgagttcgacatggtggggggaggaaaaggcgacccgaacgccggctcgctggtgaccacagcgaaatccaccaagggtgccctgaagttctctccctacttgatgatcccccacctcgggtacgggtactaccagtacctcccctacccggacggaccctcgcctttccagacctccatgttggaaggatcggggtatgcagtctaccgcgtgttcgactttgaagacggaggcaagctgactaccgagtttaagtactcctacgagg	|||||||||||||||||||||||||||||||| |||||||||||||||||||||||||||||| ||||||| |||||| ||||||||||||||||||||||||||||||||||||||||||||||||||||| |||||||||||||||||||||||||||||||||||||||||||||||||||||||||||||||||||||||||||||||||||||||||||| || |||||||||||||||| |||||||||||| | ||||||||||||||||||||||||||||||||| | | ||||||||| |||||||||||||	0.84
BW811164	gi|66419380|gb|BW811164.1|BW811164	BW811164 Amphioxus Branchiostoma floridae unpublished cDNA library, larva whole animal Branchiostoma floridae cDNA clone bflv049l20 5', mRNA sequence	Larva	GFPa1	0	1	99.38	0	321	319	319	0	47	367	367	1	321	660	atgcctctgcccgcaacccacgacatccaccttcacggctccatcaacggccacgagttcgacatggtggggggaggaaaaggcgacccgaacgccggctcgctggtgaccacagcgaaatccaccaagggtgccctgaagttctctccctacttgatgatcccccacctcgggtacgggtactaccagtacctcccctacccggacggaccctcgcctttccaggcctccatgttggaaggatcggggtatgcagtctaccgcgtgttcgactttgaagacggaggcaagctgtctaccgagtttaagtactcctacgag	atgcctctgcccgcaacccacgacatccaccttcacggctccatcaacggccacgagttcgacatggtggggggaggaaaaggcgacccgaacgccggctcgctggtgaccacagcgaaatccaccaagggtgccctgaagttctctccctacttgatgatcccccacctcgggtacgggtactaccagtacctcccctacccggacggaccctcgcctttccagacctccatgttggaaggatcggggtatgcagtctaccgcgtgttcgactttgaagacggaggcaagctgactaccgagtttaagtactcctacgag	||||||||||||||||||||||||||||||||||||||||||||||||||||||||||||||||||||||||||||||||||||||||||||||||||||||||||||||||||||||||||||||||||||||||||||||||||||||||||||||||||||||||||||||||||||||||||||||||||||||||||||||||||||||||||||||||| |||||||||||||||||||||||||||||||||||||||||||||||||||||||||||||||||||| ||||||||||||||||||||||||||	0.87
BW811301	gi|66419517|gb|BW811301.1|BW811301	BW811301 Amphioxus Branchiostoma floridae unpublished cDNA library, larva whole animal Branchiostoma floridae cDNA clone bflv050b23 5', mRNA sequence	Larva	GFPa1	1e-153	1	94.91	1e-153	334	317	317	0	46	379	379	1	334	660	atgcctctgcccgcaacccacgacatccacctccacggctccatcaacggccacgagttcgacctggtgggcggaggacaaggcgacccgaccgtcggctcgctggtgaccacagcgaaatccaccaagggtcccctgaagttctctccctacttgatgatcccccacctcgggtacgggtactaccagtacctcccctacccggacggaccctcgcctttccaggccaccatgttggaaggaacagggtatgcagtccatcgcgtgttcgactttgaagacggaggcaagctgtccatcgagtttaaatactcctacgagggttcccatatca	atgcctctgcccgcaacccacgacatccaccttcacggctccatcaacggccacgagttcgacatggtggggggaggaaaaggcgacccgaacgccggctcgctggtgaccacagcgaaatccaccaagggtgccctgaagttctctccctacttgatgatcccccacctcgggtacgggtactaccagtacctcccctacccggacggaccctcgcctttccagacctccatgttggaaggatcggggtatgcagtctaccgcgtgttcgactttgaagacggaggcaagctgactaccgagtttaagtactcctacgagggttcccatatca	|||||||||||||||||||||||||||||||| |||||||||||||||||||||||||||||| ||||||| |||||| |||||||||||| || ||||||||||||||||||||||||||||||||||||| |||||||||||||||||||||||||||||||||||||||||||||||||||||||||||||||||||||||||||||||||||||||||||| || |||||||||||||| | |||||||||||| | ||||||||||||||||||||||||||||||||| | | ||||||||| |||||||||||||||||||||||||	0.84
BW833954	gi|66442170|gb|BW833954.1|BW833954	BW833954 Amphioxus Branchiostoma floridae unpublished cDNA library, larva whole animal Branchiostoma floridae cDNA clone bflv050o20 3', mRNA sequence	Larva	GFPe3	9e-88	1	98.79	9e-88	165	163	163	0	416	580	580	493	657	657	tcacacagtgtcgatgaaggccttcactttctcgctcagggtgatctcggtcttggacgcctggacctcgatctggtgccccaggaagatcggcatcttctccttgagaccggccgggagcggcttggcgaaggtgtagttcgactgcacatccgcctggtggcg	tcacacagtgtcgatgaaggccttcactttctcgctcaggttgatctcggtcttggacgcctggacctcgatctggtgccccaggaagatcggcatcttctccttgagaccggccgggagcggcttggcgaaggtgtagttcgtctgcacatccgcctggtggcg	|||||||||||||||||||||||||||||||||||||||| |||||||||||||||||||||||||||||||||||||||||||||||||||||||||||||||||||||||||||||||||||||||||||||||||||||| |||||||||||||||||||||	0.28
BW811582	gi|66419798|gb|BW811582.1|BW811582	BW811582 Amphioxus Branchiostoma floridae unpublished cDNA library, larva whole animal Branchiostoma floridae cDNA clone bflv050o20 5', mRNA sequence	Larva	GFPe3	1e-155	1	99.28	1e-155	277	275	275	0	46	322	322	1	277	657	atgtctctccctacgactcacgaccttcacatcttcggctccgtcaatggcgcggagttcgacctggtgggaggcggaaagggcaacccgaacgatggaacgctggagaccagtgtgaaatccacccggggcgccctgccctgctccccgctgctgatcggacccaacctggggtacggcttctaccagtacctgcccttccctggcggcgcctcgcccttccaaaccgccatcacggacggagggtaccaggttcaccgtgtgttcaagtttgaag	atgtctctccctacgactcacgaccttcacatcttcggctccgtcaatggcgcggagttcgacctggtgggaggcggaaagggcaacccgaacgatggaacgctggagaccagtgtgaaatccacccggggcgccctgccctgctccccgctgttgatcggacccaacctggggtacggcttctaccagtacctgcccttccctggcggcgcctcacccttccaaaccgccatcacggacggagggtaccaggttcaccgtgtgttcaagtttgaag	||||||||||||||||||||||||||||||||||||||||||||||||||||||||||||||||||||||||||||||||||||||||||||||||||||||||||||||||||||||||||||||||||||||||||||||||||||||||| ||||||||||||||||||||||||||||||||||||||||||||||||||||||||||||| |||||||||||||||||||||||||||||||||||||||||||||||||||||||||||||	0.85
BW811654	gi|66419870|gb|BW811654.1|BW811654	BW811654 Amphioxus Branchiostoma floridae unpublished cDNA library, larva whole animal Branchiostoma floridae cDNA clone bflv051b23 5', mRNA sequence	Larva	GFPa2	1e-163	1	94.71	1e-163	359	340	340	0	46	404	407	1	359	660	atgcctctgcccgcaacccacgacatccacctccacggctccatcaacggccacgagttcgacctggtgggcggaggacaaggcgacccgaccgtcggctcgctggtgaccacagcgaaatccaccaagggtcccctgaagttctctccctacttgatgatcccccacctcgggtacgggtactaccagtacctcccctacccggacggaccctcgcctttccaggccaccatgttggaaggaacagggtatgcagtccatcgcgtgttcgactttgaagacggaggcaagctgtccatcgagtttaaatactcctacgagggttcccatatcaaggccgacatgaagttcacgggaac	atgcctctgcccgcaactcatgaaatccacctccacggctccatcaacggccacgagttcgacctggctggcggtggaaaaggcgacccgaacgccggctcgctggtgaccacagcgaaatccaccaagggtcccctgaagttctctccccacttgatgatcccccacctcgggtacgggtactaccagtacctcccctacccggacggaccctcgcctttccaggccaccatgttggaaggatcggggtatacagtccaccgcgtgtttgacttcgaagatggaggcaagctgtccatcgagtttaagtactcctacgagggttcccatattaaggccgacatgaagttcacgggaac	||||||||||||||||| || || ||||||||||||||||||||||||||||||||||||||||||| ||||| ||| |||||||||||| || ||||||||||||||||||||||||||||||||||||||||||||||||||||||| |||||||||||||||||||||||||||||||||||||||||||||||||||||||||||||||||||||||||||||||||||||||||||| | |||||| ||||||| |||||||| ||||| ||||| |||||||||||||||||||||||||| ||||||||||||||||||||||| ||||||||||||||||||||||||||	0.84
BW834125	gi|66442341|gb|BW834125.1|BW834125	BW834125 Amphioxus Branchiostoma floridae unpublished cDNA library, larva whole animal Branchiostoma floridae cDNA clone bflv051g11 3', mRNA sequence	Larva	GFPe1	3e-38	1	97.53	3e-38	81	79	79	0	426	506	508	577	657	657	tcacacagtgttgatgaaggccttcactttctcgctcagggtgatctcggtcttggacgccttgacctcnatctggtgccc	tcacacagtgtcgatgaaggccttcactttctcgctcagggtgatctcggtcttggacgccttgacctcgatctggtgccc	||||||||||| ||||||||||||||||||||||||||||||||||||||||||||||||||||||||| |||||||||||	0.16
BW811756	gi|66419972|gb|BW811756.1|BW811756	BW811756 Amphioxus Branchiostoma floridae unpublished cDNA library, larva whole animal Branchiostoma floridae cDNA clone bflv051g11 5', mRNA sequence	Larva	GFPe1	0	1	98.77	0	407	402	402	0	17	423	423	1	407	657	atgtctctccctacgactcacgaccttcacatcttcggctccgtcaatggcgcggagttcgacctggtgggaggcggaaagggcaacccgaacgatggaacgctggagaccagtgtgaaatccacccggggcgccctgccctgctccccgctgctgatcggacccaacctggggtacggcttctaccagtacctgcccttccctggcggcgcctcacccttccaaaccgccatcatggacggagggtaccaggttcaccgtgtgttcaagtttgaagacggcggtgtgctgaattgcaacttccgctacacctacnagggcggcaagatcaaaggggagttccagctgatcgggtcaggtttccctgccggcgggcctgtgatgtccggcggactgacc…	atgtctctccctacgactcacgaccttcacatcttcggctccgtcaatggcgcggagttcgacctggtgggaggcggcaggggcaacccgaacgatggaacgctggagaccagtgtgaaatccacccggggcgccctgccctgctccccgctgctgatcggacccaacctggggtacggcttctaccagtacctgcccttccctggcggcgcctcacccttccaaaccgccatcacggacggagggtaccaggttcaccgtgtgttcaagtttgaagacggcggagtgctgaattgcaacttccgctacacctacgagggcggcaagatcaaaggggagttccagctgatcgggtcaggtttccctgccggcgggcctgtgatgtccggcggactgacc…	||||||||||||||||||||||||||||||||||||||||||||||||||||||||||||||||||||||||||||| | ||||||||||||||||||||||||||||||||||||||||||||||||||||||||||||||||||||||||||||||||||||||||||||||||||||||||||||||||||||||||||||||||||||||||||||||||||||||||||| |||||||||||||||||||||||||||||||||||||||||||||||| |||||||||||||||||||||||||||||| |||||||||||||||||||||||||||||||||||||||||||||||||||||||||||||||||||||||||||||||||||…	0.95
BW812167	gi|66420383|gb|BW812167.1|BW812167	BW812167 Amphioxus Branchiostoma floridae unpublished cDNA library, larva whole animal Branchiostoma floridae cDNA clone bflv052i20 5', mRNA sequence	Larva	GFPa1	0	1	99.7	0	334	333	333	0	43	376	376	1	334	660	atgcctctgcccgcaacccacgacatccaccttcacggctccatcaacggccacgagttcgacatggtggggggaggaaaaggcgacccgaacgccggctcgctggtgaccacagcgaaatccaccaagggtgccctgaagttctctccctacttgatgatcccccacctcgggtacgggtactaccagtacctcccctacccggacggaccctcgcctttccaggcctccatgttggaaggatcggggtatgcagtctaccgcgtgttcgactttgaagacggaggcaagctgactaccgagtttaagtactcctacgagggttcccatatca	atgcctctgcccgcaacccacgacatccaccttcacggctccatcaacggccacgagttcgacatggtggggggaggaaaaggcgacccgaacgccggctcgctggtgaccacagcgaaatccaccaagggtgccctgaagttctctccctacttgatgatcccccacctcgggtacgggtactaccagtacctcccctacccggacggaccctcgcctttccagacctccatgttggaaggatcggggtatgcagtctaccgcgtgttcgactttgaagacggaggcaagctgactaccgagtttaagtactcctacgagggttcccatatca	||||||||||||||||||||||||||||||||||||||||||||||||||||||||||||||||||||||||||||||||||||||||||||||||||||||||||||||||||||||||||||||||||||||||||||||||||||||||||||||||||||||||||||||||||||||||||||||||||||||||||||||||||||||||||||||||| ||||||||||||||||||||||||||||||||||||||||||||||||||||||||||||||||||||||||||||||||||||||||||||||||||||||||||||	0.89
BW834936	gi|66443152|gb|BW834936.1|BW834936	BW834936 Amphioxus Branchiostoma floridae unpublished cDNA library, larva whole animal Branchiostoma floridae cDNA clone bflv053k10 3', mRNA sequence	Larva	GFPa1	0	1	99.75	0	402	401	401	0	85	486	486	259	660	660	ctaagccagctcgtagaacgccttctccctctcgtccagggtgacttcggtcttggaagccttcacgtggcacttgcggtaaacgaagaccggctgcttcttcatgagatcggctgaaaagggcttgtcgaagatgtagtggctcgacactcgggccctgtagcgcttcccattctgcaggttgtaactccagtcgaagctgtccacgatggtgttgttgttaagatacgtcttcttggacacgcagccgtcctggtcgacaatctggctggtcatgactgggccgtcgtcagggaaaccgcttcccatcagcttcatgtcggccttgatatgggaaccctcgtaggagtacttaaactcggtagtcagcttgcctccgtcttcaaagtcgaacacgcg…	ctaagccagctcgtagaacgccttctccctctcgtccagggtgacttcggtcttggaagccttcacgtggcacttgcggtacacgaagaccggctgcttcttcatgagatcggctgaaaagggcttgtcgaagatgtagtggctcgacactcgggccctgtagcgcttcccattctgcaggttgtaactccagtcgaagctgtccacgatggtgttgttgttaagatacgtcttcttggacacgcagccgtcctggtcgacaatctggctggtcatgactgggccgtcgtcagggaaaccgcttcccatcagcttcatgtcggccttgatatgggaaccctcgtaggagtacttaaactcggtagtcagcttgcctccgtcttcaaagtcgaacacgcg…	||||||||||||||||||||||||||||||||||||||||||||||||||||||||||||||||||||||||||||||||| |||||||||||||||||||||||||||||||||||||||||||||||||||||||||||||||||||||||||||||||||||||||||||||||||||||||||||||||||||||||||||||||||||||||||||||||||||||||||||||||||||||||||||||||||||||||||||||||||||||||||||||||||||||||||||||||||||||||||||||||||||||||||||||||||||||||||||||||||||||||||||||||||||||||||||||||||||||||||||||…	0.83
BW812556	gi|66420772|gb|BW812556.1|BW812556	BW812556 Amphioxus Branchiostoma floridae unpublished cDNA library, larva whole animal Branchiostoma floridae cDNA clone bflv053k10 5', mRNA sequence	Larva	GFPa1	0	1	99.79	0	486	485	485	0	43	528	528	1	486	660	atgcctctgcccgcaacccacgacatccaccttcacggctccatcaacggccacgagttcgacatggtggggggaggaaaaggcgacccgaacgccggctcgctggtgaccacagcgaaatccaccaagggtgccctgaagttctctccctacttgatgatcccccacctcgggtacgggtactaccagtacctcccctacccggacggaccctcgcctttccaggcctccatgttggaaggatcggggtatgcagtctaccgcgtgttcgactttgaagacggaggcaagctgactaccgagtttaagtactcctacgagggttcccatatcaaggccgacatgaagctgatgggaagcggtttccctgacgacggcccagtcatgaccagccagatt…	atgcctctgcccgcaacccacgacatccaccttcacggctccatcaacggccacgagttcgacatggtggggggaggaaaaggcgacccgaacgccggctcgctggtgaccacagcgaaatccaccaagggtgccctgaagttctctccctacttgatgatcccccacctcgggtacgggtactaccagtacctcccctacccggacggaccctcgcctttccagacctccatgttggaaggatcggggtatgcagtctaccgcgtgttcgactttgaagacggaggcaagctgactaccgagtttaagtactcctacgagggttcccatatcaaggccgacatgaagctgatgggaagcggtttccctgacgacggcccagtcatgaccagccagatt…	||||||||||||||||||||||||||||||||||||||||||||||||||||||||||||||||||||||||||||||||||||||||||||||||||||||||||||||||||||||||||||||||||||||||||||||||||||||||||||||||||||||||||||||||||||||||||||||||||||||||||||||||||||||||||||||||| |||||||||||||||||||||||||||||||||||||||||||||||||||||||||||||||||||||||||||||||||||||||||||||||||||||||||||||||||||||||||||||||||||||||||||||||||||||||||||||||||||||||||||||…	0.92
BW835395	gi|66443611|gb|BW835395.1|BW835395	BW835395 Amphioxus Branchiostoma floridae unpublished cDNA library, larva whole animal Branchiostoma floridae cDNA clone bflv054o13 3', mRNA sequence	Larva	GFPe1	1e-42	1	100	1e-42	81	81	81	0	328	408	408	577	657	657	tcacacagtgtcgatgaaggccttcactttctcgctcagggtgatctcggtcttggacgccttgacctcgatctggtgccc	tcacacagtgtcgatgaaggccttcactttctcgctcagggtgatctcggtcttggacgccttgacctcgatctggtgccc	|||||||||||||||||||||||||||||||||||||||||||||||||||||||||||||||||||||||||||||||||	0.2
BW813008	gi|66421224|gb|BW813008.1|BW813008	BW813008 Amphioxus Branchiostoma floridae unpublished cDNA library, larva whole animal Branchiostoma floridae cDNA clone bflv054o13 5', mRNA sequence	Larva	GFPe3	1e-135	1	99.18	1e-135	244	242	242	0	45	288	288	1	244	657	atgtctctccctacgactcacgaccttcacatcttcggctccgtcaatggtgcggagttcgacctggtgggaggcggaaagggcaacccgaacgatggaacgctggagaccagtgtgaaatccacccggggcgccctgccctgctccccgctgctgatcggacccaacctggggtacggcttctaccagtacctgcccttccctggcggcgcctcacccttccaaaccgccatcacggacggag	atgtctctccctacgactcacgaccttcacatcttcggctccgtcaatggcgcggagttcgacctggtgggaggcggaaagggcaacccgaacgatggaacgctggagaccagtgtgaaatccacccggggcgccctgccctgctccccgctgttgatcggacccaacctggggtacggcttctaccagtacctgcccttccctggcggcgcctcacccttccaaaccgccatcacggacggag	|||||||||||||||||||||||||||||||||||||||||||||||||| |||||||||||||||||||||||||||||||||||||||||||||||||||||||||||||||||||||||||||||||||||||||||||||||||||||| ||||||||||||||||||||||||||||||||||||||||||||||||||||||||||||||||||||||||||||||||||||||||||	0.84
BW835449	gi|66443665|gb|BW835449.1|BW835449	BW835449 Amphioxus Branchiostoma floridae unpublished cDNA library, larva whole animal Branchiostoma floridae cDNA clone bflv055a20 3', mRNA sequence	Larva	GFPe1	2e-54	1	99.05	2e-54	105	104	104	0	329	433	436	553	657	657	tcacacagtgtcgatgaaggccttcactttctcgctcagggtgatctcggtcttggacgcattgacctcgatctggtgccccaggaagatcggcatcttctcctt	tcacacagtgtcgatgaaggccttcactttctcgctcagggtgatctcggtcttggacgccttgacctcgatctggtgccccaggaagatcggcatcttctcctt	|||||||||||||||||||||||||||||||||||||||||||||||||||||||||||| ||||||||||||||||||||||||||||||||||||||||||||	0.24
BW813062	gi|66421278|gb|BW813062.1|BW813062	BW813062 Amphioxus Branchiostoma floridae unpublished cDNA library, larva whole animal Branchiostoma floridae cDNA clone bflv055a20 5', mRNA sequence	Larva	GFPe2	1e-148	1	99.25	1e-148	266	264	264	0	45	310	310	1	266	657	atgtctctccctacggctcacgaccttcacatcttcggctccgtcaatggcgcggagttcgacctggtgggaggcggaaagggcaacccgaacgatggaacgctggagaccagtgtgaaatccacccggggcgccctgccctgctccccgctgctgatcggacccaacctggggtacggcttctaccagtacctgcccttccctggcggcgcctcacccttccaaaccgccatcacggacggagggtaccaggttcaccgtgtgtt	atgtctctcccaacggctcacgaccttcacatcttcggctccgtcaatggcgcggagttcgacctggtgggaggcggaaagggcaacccgaacgatggaacgctggagaccagtgtgaaatccacccggggcgccctgccctgctccccgctgctgatcggacccaacctggggtacggcttctaccagtacctgcccttccctggcggcgcctcacccttccaaaccgccatcacggacggaggttaccaggttcaccgtgtgtt	||||||||||| ||||||||||||||||||||||||||||||||||||||||||||||||||||||||||||||||||||||||||||||||||||||||||||||||||||||||||||||||||||||||||||||||||||||||||||||||||||||||||||||||||||||||||||||||||||||||||||||||||||||||||||||||||||||||||||||||||||||||| ||||||||||||||||||||	0.85
BW835936	gi|66444152|gb|BW835936.1|BW835936	BW835936 Amphioxus Branchiostoma floridae unpublished cDNA library, larva whole animal Branchiostoma floridae cDNA clone bflv056g11 3', mRNA sequence	Larva	GFPe1	4e-34	1	98.59	4e-34	71	70	70	0	411	481	481	587	657	657	tcacacagtgtcgatgaaggccttcactttctcgctcagggtgatctcagtcttggacgccttgacctcga	tcacacagtgtcgatgaaggccttcactttctcgctcagggtgatctcggtcttggacgccttgacctcga	|||||||||||||||||||||||||||||||||||||||||||||||| ||||||||||||||||||||||	0.15
BW813547	gi|66421763|gb|BW813547.1|BW813547	BW813547 Amphioxus Branchiostoma floridae unpublished cDNA library, larva whole animal Branchiostoma floridae cDNA clone bflv056g11 5', mRNA sequence	Larva	GFPe1	0	1	98.48	0	396	390	390	0	43	438	438	1	396	657	atgtctctccctacgactcacgaccttcacatcttcggctccgtcaatggcgcggagttcgacctggtgggaggcggaaagggcaacccgaacgatggaacactggagaccagtgtgaagtctacccggggcgccctgccctgctccccgctgctgatcggacccaacctggggtacggcttctaccagtacctgcccttccctggcggcgcctcacccttccaaaccgccatcacggacggagggtaccaggttcaccgtgtgttcaagtttgaagacggcggagtgctgaattgcaacttccgctacacctacnagggcggcaagatcaaaggggagttccagctgatcgggtcaggtttccctgccggcgggcctgtgatgtccggcggactg	atgtctctccctacgactcacgaccttcacatcttcggctccgtcaatggcgcggagttcgacctggtgggaggcggcaggggcaacccgaacgatggaacgctggagaccagtgtgaaatccacccggggcgccctgccctgctccccgctgctgatcggacccaacctggggtacggcttctaccagtacctgcccttccctggcggcgcctcacccttccaaaccgccatcacggacggagggtaccaggttcaccgtgtgttcaagtttgaagacggcggagtgctgaattgcaacttccgctacacctacgagggcggcaagatcaaaggggagttccagctgatcgggtcaggtttccctgccggcgggcctgtgatgtccggcggactg	||||||||||||||||||||||||||||||||||||||||||||||||||||||||||||||||||||||||||||| | ||||||||||||||||||||| ||||||||||||||||| || |||||||||||||||||||||||||||||||||||||||||||||||||||||||||||||||||||||||||||||||||||||||||||||||||||||||||||||||||||||||||||||||||||||||||||||||||||||||||||||||||||||||||||||||||||||||||||||||| ||||||||||||||||||||||||||||||||||||||||||||||||||||||||||||||||||||||||||||||||	0.89
BW813709	gi|66421925|gb|BW813709.1|BW813709	BW813709 Amphioxus Branchiostoma floridae unpublished cDNA library, larva whole animal Branchiostoma floridae cDNA clone bflv056n09 5', mRNA sequence	Larva	GFPa2	1e-164	1	94.52	1e-164	365	345	345	0	45	409	409	1	365	660	atgcctctgcccgcaacccacgacatccacctctacggctccatcaacggccacgagttcgacctggtgggcggaggaaatggcgacccgaacgccggctcgctggtgaccaccgcgaaatccaccaagggtcccctgaagttctctccctacttgatgatcccccacctcgggtacgggtactaccagtacctcccctacccggacggaccctcgcctttccaggccaccatgtcggaaggaacagggtatgcagtccatcgcgtgttcgactttgaagacggaggcaagctgtccatcgagtttaaatactcctacgagggttcccatatcaaggccgacatgaagttcacgggaaccggttt	atgcctctgcccgcaactcatgaaatccacctccacggctccatcaacggccacgagttcgacctggctggcggtggaaaaggcgacccgaacgccggctcgctggtgaccacagcgaaatccaccaagggtcccctgaagttctctccccacttgatgatcccccacctcgggtacgggtactaccagtacctcccctacccggacggaccctcgcctttccaggccaccatgttggaaggatcggggtatacagtccaccgcgtgtttgacttcgaagatggaggcaagctgtccatcgagtttaagtactcctacgagggttcccatattaaggccgacatgaagttcacgggaaccggttt	||||||||||||||||| || || ||||||||| ||||||||||||||||||||||||||||||||| ||||| ||||| |||||||||||||||||||||||||||||||| |||||||||||||||||||||||||||||||||||| |||||||||||||||||||||||||||||||||||||||||||||||||||||||||||||||||||||||||||||||||||| ||||||| | |||||| ||||||| |||||||| ||||| ||||| |||||||||||||||||||||||||| ||||||||||||||||||||||| ||||||||||||||||||||||||||||||||	0.84
BW813828	gi|66422044|gb|BW813828.1|BW813828	BW813828 Amphioxus Branchiostoma floridae unpublished cDNA library, larva whole animal Branchiostoma floridae cDNA clone bflv057c14 5', mRNA sequence	Larva	GFPa1	1e-153	1	99.27	1e-153	275	273	273	0	43	317	317	1	275	660	atgcctctgcccgcaacccacgacatccaccttcacggctccatcaacggccacgagttcgacatggtggggggaggaaaaggcgacccgaacgccggctcgctggtgaccacagcgaaatccaccaagggtcccctgaagttctctccctacttgatgatcccccacctcgggtacgggtactaccagtacctcccctacccggacggaccctcgcctttccaggcctccatgttggaaggatcggggtatgcagtctaccgcgtgttcgactt	atgcctctgcccgcaacccacgacatccaccttcacggctccatcaacggccacgagttcgacatggtggggggaggaaaaggcgacccgaacgccggctcgctggtgaccacagcgaaatccaccaagggtgccctgaagttctctccctacttgatgatcccccacctcgggtacgggtactaccagtacctcccctacccggacggaccctcgcctttccagacctccatgttggaaggatcggggtatgcagtctaccgcgtgttcgactt	|||||||||||||||||||||||||||||||||||||||||||||||||||||||||||||||||||||||||||||||||||||||||||||||||||||||||||||||||||||||||||||||||||| |||||||||||||||||||||||||||||||||||||||||||||||||||||||||||||||||||||||||||||||||||||||||||| |||||||||||||||||||||||||||||||||||||||||||||||||	0.86
BW813851	gi|66422067|gb|BW813851.1|BW813851	BW813851 Amphioxus Branchiostoma floridae unpublished cDNA library, larva whole animal Branchiostoma floridae cDNA clone bflv057d13 5', mRNA sequence	Larva	GFPa1	1e-156	1	99.64	1e-156	275	274	274	0	41	315	315	1	275	660	atgcctctgcccgcaacccacgacatccaccttcacggctccatcaacggccacgagttcgacatggtggggggaggaaaaggcgacccgaacgccggctcgctggtgaccacagcgaaatccaccaagggtgccctgaagttctctccctacttgatgatcccccacctcgggtacgggtactaccagtacctcccctacccggacggaccctcgcctttccaggcctccatgttggaaggatcggggtatgcagtctaccgcgtgttcgactt	atgcctctgcccgcaacccacgacatccaccttcacggctccatcaacggccacgagttcgacatggtggggggaggaaaaggcgacccgaacgccggctcgctggtgaccacagcgaaatccaccaagggtgccctgaagttctctccctacttgatgatcccccacctcgggtacgggtactaccagtacctcccctacccggacggaccctcgcctttccagacctccatgttggaaggatcggggtatgcagtctaccgcgtgttcgactt	||||||||||||||||||||||||||||||||||||||||||||||||||||||||||||||||||||||||||||||||||||||||||||||||||||||||||||||||||||||||||||||||||||||||||||||||||||||||||||||||||||||||||||||||||||||||||||||||||||||||||||||||||||||||||||||||| |||||||||||||||||||||||||||||||||||||||||||||||||	0.87
BW814990	gi|66423206|gb|BW814990.1|BW814990	BW814990 Amphioxus Branchiostoma floridae unpublished cDNA library, larva whole animal Branchiostoma floridae cDNA clone bflv060h11 5', mRNA sequence	Larva	GFPa1	1e-180	1	99.07	1e-180	323	320	320	0	46	368	368	1	323	660	atgcctctgcccgcaacccacgacatccaccttcacggctccatcaacggccacgagttcgacatggtggggggaggaaaaggcgacccgaacgccggctcgctggtgaccacagcgaaatccaccaagggtcccctgaagttctctccctacttgatgatcccccacctcgggtacgggtactaccagtacctcccctacccggacggaccctcgcctttccaggcctccatgttggaaggatcggggtatgcagtctaccgcgtgttcgactttgaagacggaggcaagctgtctaccgagtttaagtactcctacgaggg	atgcctctgcccgcaacccacgacatccaccttcacggctccatcaacggccacgagttcgacatggtggggggaggaaaaggcgacccgaacgccggctcgctggtgaccacagcgaaatccaccaagggtgccctgaagttctctccctacttgatgatcccccacctcgggtacgggtactaccagtacctcccctacccggacggaccctcgcctttccagacctccatgttggaaggatcggggtatgcagtctaccgcgtgttcgactttgaagacggaggcaagctgactaccgagtttaagtactcctacgaggg	|||||||||||||||||||||||||||||||||||||||||||||||||||||||||||||||||||||||||||||||||||||||||||||||||||||||||||||||||||||||||||||||||||| |||||||||||||||||||||||||||||||||||||||||||||||||||||||||||||||||||||||||||||||||||||||||||| |||||||||||||||||||||||||||||||||||||||||||||||||||||||||||||||||||| ||||||||||||||||||||||||||||	0.87
BW815129	gi|66423345|gb|BW815129.1|BW815129	BW815129 Amphioxus Branchiostoma floridae unpublished cDNA library, larva whole animal Branchiostoma floridae cDNA clone bflv060n17 5', mRNA sequence	Larva	GFPa1	1e-149	1	98.91	1e-149	275	272	272	1	47	320	320	1	275	660	atgcctctgcccgcaacccacgacatccaccttcacggctccatcaacggccacgagttcgacatggtggggggaggaaaaggcgacccgaacgccggctcgctggtgaccacagcgaaatccaccaagggtgccctgaagttctctccctacttgatgatcccccacctcgggtacgggtactaccagtacctcccc-ccccggacggaccctcgcctttccaggcctccatgttggaaggatcggggtatgcagtctaccgcgtgttcgactt	atgcctctgcccgcaacccacgacatccaccttcacggctccatcaacggccacgagttcgacatggtggggggaggaaaaggcgacccgaacgccggctcgctggtgaccacagcgaaatccaccaagggtgccctgaagttctctccctacttgatgatcccccacctcgggtacgggtactaccagtacctcccctacccggacggaccctcgcctttccagacctccatgttggaaggatcggggtatgcagtctaccgcgtgttcgactt	|||||||||||||||||||||||||||||||||||||||||||||||||||||||||||||||||||||||||||||||||||||||||||||||||||||||||||||||||||||||||||||||||||||||||||||||||||||||||||||||||||||||||||||||||||||||||||||||||||||| ||||||||||||||||||||||||| |||||||||||||||||||||||||||||||||||||||||||||||||	0.85
BW815560	gi|66423776|gb|BW815560.1|BW815560	BW815560 Amphioxus Branchiostoma floridae unpublished cDNA library, larva whole animal Branchiostoma floridae cDNA clone bflv062b12 5', mRNA sequence	Larva	GFPa1	0	1	99.49	0	396	394	394	0	47	442	442	1	396	660	atgcctctgcccgcaacccacgacatccaccttcacggctccatcaacggccacgagttcgacatggtggggggaggaaaaggcgacccgaacgccggctcgctggtgaccacagcgaaatccaccaagggtgccctgaagttctctccctacttgatgatcccccacctcgggtacgggtactaccagtacctcccctacccggacggaccatcgcctttccaggcctccatgttggaaggatcggggtatgcagtctaccgcgtgttcgactttgaagacggaggcaagctgactaccgagtttaagtactcctacgagggttcccatatcaaggccgacatgaagctgatgggaagcggtttccctgacgacggcccagtcatgaccagccag	atgcctctgcccgcaacccacgacatccaccttcacggctccatcaacggccacgagttcgacatggtggggggaggaaaaggcgacccgaacgccggctcgctggtgaccacagcgaaatccaccaagggtgccctgaagttctctccctacttgatgatcccccacctcgggtacgggtactaccagtacctcccctacccggacggaccctcgcctttccagacctccatgttggaaggatcggggtatgcagtctaccgcgtgttcgactttgaagacggaggcaagctgactaccgagtttaagtactcctacgagggttcccatatcaaggccgacatgaagctgatgggaagcggtttccctgacgacggcccagtcatgaccagccag	|||||||||||||||||||||||||||||||||||||||||||||||||||||||||||||||||||||||||||||||||||||||||||||||||||||||||||||||||||||||||||||||||||||||||||||||||||||||||||||||||||||||||||||||||||||||||||||||||||||||||||||||||||| |||||||||||| ||||||||||||||||||||||||||||||||||||||||||||||||||||||||||||||||||||||||||||||||||||||||||||||||||||||||||||||||||||||||||||||||||||||||||||||||||||||||||||||||||||||||||	0.89
BW815768	gi|66423984|gb|BW815768.1|BW815768	BW815768 Amphioxus Branchiostoma floridae unpublished cDNA library, larva whole animal Branchiostoma floridae cDNA clone bflv062k19 5', mRNA sequence	Larva	GFPa1	0	1	99.76	0	423	422	422	0	49	471	471	1	423	660	atgcctctgcccgcaacccacgacatccaccttcacggctccatcaacggccacgagttcgacatggtggggggaggaaaaggcgacccgaacgccggctcgctggtgaccacagcgaaatccaccaagggtgccctgaagttctctccctacttgatgatcccccacctcgggtacgggtactaccagtacctcccctacccggacggaccctcgcctttccaggcctccatgttggaaggatcggggtatgcagtctaccgcgtgttcgactttgaagacggaggcaagctgactaccgagtttaagtactcctacgagggttcccatatcaaggccgacatgaagctgatgggaagcggtttccctgacgacggcccagtcatgaccagccagatt…	atgcctctgcccgcaacccacgacatccaccttcacggctccatcaacggccacgagttcgacatggtggggggaggaaaaggcgacccgaacgccggctcgctggtgaccacagcgaaatccaccaagggtgccctgaagttctctccctacttgatgatcccccacctcgggtacgggtactaccagtacctcccctacccggacggaccctcgcctttccagacctccatgttggaaggatcggggtatgcagtctaccgcgtgttcgactttgaagacggaggcaagctgactaccgagtttaagtactcctacgagggttcccatatcaaggccgacatgaagctgatgggaagcggtttccctgacgacggcccagtcatgaccagccagatt…	||||||||||||||||||||||||||||||||||||||||||||||||||||||||||||||||||||||||||||||||||||||||||||||||||||||||||||||||||||||||||||||||||||||||||||||||||||||||||||||||||||||||||||||||||||||||||||||||||||||||||||||||||||||||||||||||| |||||||||||||||||||||||||||||||||||||||||||||||||||||||||||||||||||||||||||||||||||||||||||||||||||||||||||||||||||||||||||||||||||||||||||||||||||||||||||||||||||||||||||||…	0.9
BW815894	gi|66424110|gb|BW815894.1|BW815894	BW815894 Amphioxus Branchiostoma floridae unpublished cDNA library, larva whole animal Branchiostoma floridae cDNA clone bflv063a08 5', mRNA sequence	Larva	GFPa1	0	1	98.1	0	422	414	414	0	43	464	464	1	422	660	atgcctctggccgcaacccacgacatccaccttcacggctccatcaacggccacgagttcgacatggtggggggaggaaaaggcgacccgaacgccggctcgctggtgaccacagcgaaatccaccaagggtgccctgaagttctctccctacttgatgatcccccacctcgggtacgggtactaccagtacctcccctacccggacggaccctcgcctttccagacctccatgttggaaggatcggggtatgcagtctaccgcgtgttcgactttgaagacggaggcaagctgactaccgagtttaagtactcctacgagggttcccatatcaaggccgacatgaagctcacgggaagtggtttccctgaggacggaccggtcatgaccagccagatt…	atgcctctgcccgcaacccacgacatccaccttcacggctccatcaacggccacgagttcgacatggtggggggaggaaaaggcgacccgaacgccggctcgctggtgaccacagcgaaatccaccaagggtgccctgaagttctctccctacttgatgatcccccacctcgggtacgggtactaccagtacctcccctacccggacggaccctcgcctttccagacctccatgttggaaggatcggggtatgcagtctaccgcgtgttcgactttgaagacggaggcaagctgactaccgagtttaagtactcctacgagggttcccatatcaaggccgacatgaagctgatgggaagcggtttccctgacgacggcccagtcatgaccagccagatt…	||||||||| |||||||||||||||||||||||||||||||||||||||||||||||||||||||||||||||||||||||||||||||||||||||||||||||||||||||||||||||||||||||||||||||||||||||||||||||||||||||||||||||||||||||||||||||||||||||||||||||||||||||||||||||||||||||||||||||||||||||||||||||||||||||||||||||||||||||||||||||||||||||||||||||||||||||||||||||||||||||||||||||||||||||||||||||||||| | |||||| ||||||||||| ||||| || ||||||||||||||||||…	0.89
BW816021	gi|66424237|gb|BW816021.1|BW816021	BW816021 Amphioxus Branchiostoma floridae unpublished cDNA library, larva whole animal Branchiostoma floridae cDNA clone bflv063g02 5', mRNA sequence	Larva	GFPa1	0	1	99.53	0	423	421	421	0	38	460	460	1	423	660	atgcctctggccgcaacccacgacatccaccttcacggctccatcaacggccacgagttcgacatggtggggggaggaaaaggcgacccgaacgccggctcgctggtgaccacagcgaaatccaccaagggtgccctgaagttctctccctacttgatgatcccccacctcgggtacgggtactaccagtacctcccctacccggacggaccctcgcctttccaggcctccatgttggaaggatcggggtatgcagtctaccgcgtgttcgactttgaagacggaggcaagctgactaccgagtttaagtactcctacgagggttcccatatcaaggccgacatgaagctgatgggaagcggtttccctgacgacggcccagtcatgaccagccagatt…	atgcctctgcccgcaacccacgacatccaccttcacggctccatcaacggccacgagttcgacatggtggggggaggaaaaggcgacccgaacgccggctcgctggtgaccacagcgaaatccaccaagggtgccctgaagttctctccctacttgatgatcccccacctcgggtacgggtactaccagtacctcccctacccggacggaccctcgcctttccagacctccatgttggaaggatcggggtatgcagtctaccgcgtgttcgactttgaagacggaggcaagctgactaccgagtttaagtactcctacgagggttcccatatcaaggccgacatgaagctgatgggaagcggtttccctgacgacggcccagtcatgaccagccagatt…	||||||||| ||||||||||||||||||||||||||||||||||||||||||||||||||||||||||||||||||||||||||||||||||||||||||||||||||||||||||||||||||||||||||||||||||||||||||||||||||||||||||||||||||||||||||||||||||||||||||||||||||||||||||||||||||||||| |||||||||||||||||||||||||||||||||||||||||||||||||||||||||||||||||||||||||||||||||||||||||||||||||||||||||||||||||||||||||||||||||||||||||||||||||||||||||||||||||||||||||||||…	0.92
BW838929	gi|66447145|gb|BW838929.1|BW838929	BW838929 Amphioxus Branchiostoma floridae unpublished cDNA library, neurula whole animal Branchiostoma floridae cDNA clone bfne001l18 5', mRNA sequence	Neurula	GFPa1	1e-149	1	99.25	1e-149	267	265	265	0	46	312	312	1	267	660	atgcctctgcccgcaacccacgacatccaccttcacggctccatcaacggccacgagttcgacatggtggggggaggaaaaggcgacccgaacgccggctcgctggtgaccacagcgaaatccaccaagggtcccctgaagttctctccctacttgatgatcccccacctcgggtacgggtactaccagtacctcccctacccggacggaccctcgcctttccaggcctccatgttggaaggatcggggtatgcagtctaccgcgtg	atgcctctgcccgcaacccacgacatccaccttcacggctccatcaacggccacgagttcgacatggtggggggaggaaaaggcgacccgaacgccggctcgctggtgaccacagcgaaatccaccaagggtgccctgaagttctctccctacttgatgatcccccacctcgggtacgggtactaccagtacctcccctacccggacggaccctcgcctttccagacctccatgttggaaggatcggggtatgcagtctaccgcgtg	|||||||||||||||||||||||||||||||||||||||||||||||||||||||||||||||||||||||||||||||||||||||||||||||||||||||||||||||||||||||||||||||||||| |||||||||||||||||||||||||||||||||||||||||||||||||||||||||||||||||||||||||||||||||||||||||||| |||||||||||||||||||||||||||||||||||||||||	0.85
BW839572	gi|66447788|gb|BW839572.1|BW839572	BW839572 Amphioxus Branchiostoma floridae unpublished cDNA library, neurula whole animal Branchiostoma floridae cDNA clone bfne003i09 5', mRNA sequence	Neurula	GFPa1	0	1	99.75	0	399	398	398	0	46	444	444	1	399	660	atgcctctggccgcaacccacgacatccaccttcacggctccatcaacggccacgagttcgacatggtggggggaggaaaaggcgacccgaacgccggctcgctggtgaccacagcgaaatccaccaagggtgccctgaagttctctccctacttgatgatcccccacctcgggtacgggtactaccagtacctcccctacccggacggaccctcgcctttccagacctccatgttggaaggatcggggtatgcagtctaccgcgtgttcgactttgaagacggaggcaagctgactaccgagtttaagtactcctacgagggttcccatatcaaggccgacatgaagctgatgggaagcggtttccctgacgacggcccagtcatgaccagccagatt	atgcctctgcccgcaacccacgacatccaccttcacggctccatcaacggccacgagttcgacatggtggggggaggaaaaggcgacccgaacgccggctcgctggtgaccacagcgaaatccaccaagggtgccctgaagttctctccctacttgatgatcccccacctcgggtacgggtactaccagtacctcccctacccggacggaccctcgcctttccagacctccatgttggaaggatcggggtatgcagtctaccgcgtgttcgactttgaagacggaggcaagctgactaccgagtttaagtactcctacgagggttcccatatcaaggccgacatgaagctgatgggaagcggtttccctgacgacggcccagtcatgaccagccagatt	||||||||| |||||||||||||||||||||||||||||||||||||||||||||||||||||||||||||||||||||||||||||||||||||||||||||||||||||||||||||||||||||||||||||||||||||||||||||||||||||||||||||||||||||||||||||||||||||||||||||||||||||||||||||||||||||||||||||||||||||||||||||||||||||||||||||||||||||||||||||||||||||||||||||||||||||||||||||||||||||||||||||||||||||||||||||||||||||||||||||||||||||||||||||||||||||||||||||||||||||	0.9
BW908461	gi|66531402|gb|BW908461.1|BW908461	BW908461 Amphioxus Branchiostoma floridae unpublished cDNA library, neurula whole animal Branchiostoma floridae cDNA clone bfne005e02 3', mRNA sequence	Neurula	GFPe1	2e-60	1	98.32	2e-60	119	117	117	0	359	477	477	539	657	657	tcacacagtgttgatgaaggccttcactttctcgctcagggtgatctcggtcttggacgccttgacctcgatctggtgccccaggaagatcggcatcttctccttgagaccggccggga	tcacacagtgtcgatgaaggccttcactttctcgctcagggtgatctcggtcttggacgccttgacctcgatctggtgccccaggaagatcggcatcttctccttcagaccggccggga	||||||||||| ||||||||||||||||||||||||||||||||||||||||||||||||||||||||||||||||||||||||||||||||||||||||||||| |||||||||||||	0.25
BW850635	gi|66458851|gb|BW850635.1|BW850635	BW850635 Amphioxus Branchiostoma floridae unpublished cDNA library, neurula whole animal Branchiostoma floridae cDNA clone bfne005e02 5', mRNA sequence	Neurula	GFPe2	1e-114	1	99.04	1e-114	209	207	207	0	1	209	209	70	278	657	ggaggcggaaagggcaacccgaacgatggaacgctggagaccagtgtgaaatccacccggggcgccctgccctgctccccgctgctgatcggacccaacctggggtacggcttctaccagtacctgcccttccctggcggagcctcacccttccaaaccgccatcacggacggagggtaccaggttcaccgtgtgttcaagtttgaaga	ggaggcggaaagggcaacccgaacgatggaacgctggagaccagtgtgaaatccacccggggcgccctgccctgctccccgctgctgatcggacccaacctggggtacggcttctaccagtacctgcccttccctggcggcgcctcacccttccaaaccgccatcacggacggaggttaccaggttcaccgtgtgttcaagtttgaaga	|||||||||||||||||||||||||||||||||||||||||||||||||||||||||||||||||||||||||||||||||||||||||||||||||||||||||||||||||||||||||||||||||||||||||||| ||||||||||||||||||||||||||||||||||| ||||||||||||||||||||||||||||||||	0.99
BW908621	gi|66531638|gb|BW908621.1|BW908621	BW908621 Amphioxus Branchiostoma floridae unpublished cDNA library, neurula whole animal Branchiostoma floridae cDNA clone bfne005k24 3', mRNA sequence	Neurula	GFPe1	2e-29	1	95.71	2e-29	70	67	67	0	414	483	483	588	657	657	tcacacagtgtcgataaaggccttcactttctcgctcagggtcatctcggtcttggacgccntgacctcg	tcacacagtgtcgatgaaggccttcactttctcgctcagggtgatctcggtcttggacgccttgacctcg	||||||||||||||| |||||||||||||||||||||||||| |||||||||||||||||| ||||||||	0.14
BW850796	gi|66459012|gb|BW850796.1|BW850796	BW850796 Amphioxus Branchiostoma floridae unpublished cDNA library, neurula whole animal Branchiostoma floridae cDNA clone bfne005k24 5', mRNA sequence	Neurula	GFPe3	1e-152	1	98.91	1e-152	276	273	273	0	38	313	313	1	276	657	atgtctctccctacgactcacgaccttcacatcttcggctccgtcaatggcgcggagttcgacctggtgggaggcggaaagggcaacccgaacgatggaacgctggagaccagtgtgaaatccacccggggcgccctgccctgctccccgctgctgatcggacccaacctggggtacggcttctaccagtacctgctcttccctggcggcgcctcgcccttccaaaccgccatcacggacggagggtaccaggttcaccgtgtgttcaagtttgaa	atgtctctccctacgactcacgaccttcacatcttcggctccgtcaatggcgcggagttcgacctggtgggaggcggaaagggcaacccgaacgatggaacgctggagaccagtgtgaaatccacccggggcgccctgccctgctccccgctgttgatcggacccaacctggggtacggcttctaccagtacctgcccttccctggcggcgcctcacccttccaaaccgccatcacggacggagggtaccaggttcaccgtgtgttcaagtttgaa	||||||||||||||||||||||||||||||||||||||||||||||||||||||||||||||||||||||||||||||||||||||||||||||||||||||||||||||||||||||||||||||||||||||||||||||||||||||||| |||||||||||||||||||||||||||||||||||||||||| |||||||||||||||||| ||||||||||||||||||||||||||||||||||||||||||||||||||||||||||||	0.87
BW850824	gi|66459040|gb|BW850824.1|BW850824	BW850824 Amphioxus Branchiostoma floridae unpublished cDNA library, neurula whole animal Branchiostoma floridae cDNA clone bfne005m08 5', mRNA sequence	Neurula	GFPa1	1e-159	1	99.64	1e-159	280	279	279	0	22	301	301	1	280	660	atgcctctggccgcaacccacgacatccaccttcacggctccatcaacggccacgagttcgacatggtggggggaggaaaaggcgacccgaacgccggctcgctggtgaccacagcgaaatccaccaagggtgccctgaagttctctccctacttgatgatcccccacctcgggtacgggtactaccagtacctcccctacccggacggaccctcgcctttccagacctccatgttggaaggatcggggtatgcagtctaccgcgtgttcgactttgaag	atgcctctgcccgcaacccacgacatccaccttcacggctccatcaacggccacgagttcgacatggtggggggaggaaaaggcgacccgaacgccggctcgctggtgaccacagcgaaatccaccaagggtgccctgaagttctctccctacttgatgatcccccacctcgggtacgggtactaccagtacctcccctacccggacggaccctcgcctttccagacctccatgttggaaggatcggggtatgcagtctaccgcgtgttcgactttgaag	||||||||| ||||||||||||||||||||||||||||||||||||||||||||||||||||||||||||||||||||||||||||||||||||||||||||||||||||||||||||||||||||||||||||||||||||||||||||||||||||||||||||||||||||||||||||||||||||||||||||||||||||||||||||||||||||||||||||||||||||||||||||||||||||||||||||||||||||||||||||||	0.93
BW850864	gi|66459080|gb|BW850864.1|BW850864	BW850864 Amphioxus Branchiostoma floridae unpublished cDNA library, neurula whole animal Branchiostoma floridae cDNA clone bfne005o01 5', mRNA sequence	Neurula	GFPa2	0	1	96.96	0	395	383	383	0	45	439	439	1	395	660	atgcctctgcccgcaacccacgacatccaccttcacggctccatcaacggccacgagttcgacatggtggggggaggaaaaggcgacccgaacgccggctcgctggtgaccacagcgaaatccaccaagggtcccctgaagttctctccccacttgatgatcccccacctcgggtacgggtactaccagtacctcccctacccggacggaccctcgcctttccaggccaccatgttggaaggatcggggtatacagtccaccgcgtgtttgacttcgaagacggaggcaagctgtccatcgagttcaagtactcctacgagggttcccatattaaggccgacatgaagttcacgggaaccggtttccctgaggacgggccggtcatgaccagcca	atgcctctgcccgcaactcatgaaatccacctccacggctccatcaacggccacgagttcgacctggctggcggtggaaaaggcgacccgaacgccggctcgctggtgaccacagcgaaatccaccaagggtcccctgaagttctctccccacttgatgatcccccacctcgggtacgggtactaccagtacctcccctacccggacggaccctcgcctttccaggccaccatgttggaaggatcggggtatacagtccaccgcgtgtttgacttcgaagatggaggcaagctgtccatcgagtttaagtactcctacgagggttcccatattaaggccgacatgaagttcacgggaaccggtttccctgaggatgggccggtcatgaccagcca	||||||||||||||||| || || |||||||| |||||||||||||||||||||||||||||| ||| || || |||||||||||||||||||||||||||||||||||||||||||||||||||||||||||||||||||||||||||||||||||||||||||||||||||||||||||||||||||||||||||||||||||||||||||||||||||||||||||||||||||||||||||||||||||||||||||||||||||||||||||||| ||||||||||||||||||||||| |||||||||||||||||||||||||||||||||||||||||||||||||||||||||||||||||||| ||||||||||||||||||||	0.87
BW850883	gi|66459099|gb|BW850883.1|BW850883	BW850883 Amphioxus Branchiostoma floridae unpublished cDNA library, neurula whole animal Branchiostoma floridae cDNA clone bfne005o20 5', mRNA sequence	Neurula	GFPa1	1e-136	1	99.59	1e-136	242	241	241	0	47	288	288	1	242	660	atgcctctgcccgcaacccacgacatccaccttcacggctccatcaacggccacgagttcgacatggtggggggaggaaaaggcgacccgaacgccggctcgctggtgaccacagcgaaatccaccaagggtgccctgaagttctctccctacttgatgatcccccacctcgggtacgggtactaccagtacctcccctacccggacggaccctcgcctttccaggcctccatgttggaagg	atgcctctgcccgcaacccacgacatccaccttcacggctccatcaacggccacgagttcgacatggtggggggaggaaaaggcgacccgaacgccggctcgctggtgaccacagcgaaatccaccaagggtgccctgaagttctctccctacttgatgatcccccacctcgggtacgggtactaccagtacctcccctacccggacggaccctcgcctttccagacctccatgttggaagg	||||||||||||||||||||||||||||||||||||||||||||||||||||||||||||||||||||||||||||||||||||||||||||||||||||||||||||||||||||||||||||||||||||||||||||||||||||||||||||||||||||||||||||||||||||||||||||||||||||||||||||||||||||||||||||||||| ||||||||||||||||	0.84
BW850912	gi|66459128|gb|BW850912.1|BW850912	BW850912 Amphioxus Branchiostoma floridae unpublished cDNA library, neurula whole animal Branchiostoma floridae cDNA clone bfne006a02 5', mRNA sequence	Neurula	GFPe1	1e-137	1	100	1e-137	240	240	240	0	55	294	294	1	240	657	atgtctctccctacgactcacgaccttcacatcttcggctccgtcaatggcgcggagttcgacctggtgggaggcggcaggggcaacccgaacgatggaacgctggagaccagtgtgaaatccacccggggcgccctgccctgctccccgctgctgatcggacccaacctggggtacggcttctaccagtacctgcccttccctggcggcgcctcacccttccaaaccgccatcacggac	atgtctctccctacgactcacgaccttcacatcttcggctccgtcaatggcgcggagttcgacctggtgggaggcggcaggggcaacccgaacgatggaacgctggagaccagtgtgaaatccacccggggcgccctgccctgctccccgctgctgatcggacccaacctggggtacggcttctaccagtacctgcccttccctggcggcgcctcacccttccaaaccgccatcacggac	||||||||||||||||||||||||||||||||||||||||||||||||||||||||||||||||||||||||||||||||||||||||||||||||||||||||||||||||||||||||||||||||||||||||||||||||||||||||||||||||||||||||||||||||||||||||||||||||||||||||||||||||||||||||||||||||||||||||||||||||	0.82
BW908947	gi|66532108|gb|BW908947.1|BW908947	BW908947 Amphioxus Branchiostoma floridae unpublished cDNA library, neurula whole animal Branchiostoma floridae cDNA clone bfne006j13 3', mRNA sequence	Neurula	GFPe1	1e-154	1	98.6	1e-154	285	281	281	0	217	501	501	171	455	657	ccggtgatggtgcggtcgtccgagcactgcagtttggccacgctcctgtccagggtggtcagtccgccggacatcacaggcccgccggcagggaaacctgacccgatcagctggaactcccctttgatcttgccgccctcgtaggtgtagcggaagtagcaattcagcacaccgccgtcttcaaacttgaacacacggtgaacctggtaccctccgtccgtgatggcggtttggaagggcgaggcgccgccagggaagggcaggtactggtaaaagccgtacccc	ccggtgatggtgcggtcgtccgagcactgcagtttggccacgctcctgtccagggtggtcagtccgccggacatcacaggcccgccggcagggaaacctgacccgatcagctggaactcccctttgatcttgccgccctcgtaggtgtagcggaagttgcaattcagcactccgccgtcttcaaacttgaacacacggtgaacctggtaccctccgtccgtgatggcggtttggaagggtgaggcgccgccagggaagggcaggtactggtagaagccgtacccc	||||||||||||||||||||||||||||||||||||||||||||||||||||||||||||||||||||||||||||||||||||||||||||||||||||||||||||||||||||||||||||||||||||||||||||||||||||||||||||| |||||||||||| |||||||||||||||||||||||||||||||||||||||||||||||||||||||||||||||||||| |||||||||||||||||||||||||||||||| ||||||||||||	0.56
BW851120	gi|66459336|gb|BW851120.1|BW851120	BW851120 Amphioxus Branchiostoma floridae unpublished cDNA library, neurula whole animal Branchiostoma floridae cDNA clone bfne006j13 5', mRNA sequence	Neurula	GFPe3	1e-136	1	98.8	1e-136	250	247	247	0	47	296	296	1	250	657	atgtctctccctacgactcacgaccttcacatcttcggctccgtcaatggcgcggagttcgacctggtgggaggcggaaagggcaaccccaacgatggaacgctggagaccagtgtgaaatccacccggggcgccctgccctgctccccgctgctgatcggacccaacctggggtacggcttctaccagtacctgcccttccctggcggcgcctcgcccttccaaaccgccatcacggacggagggtacc	atgtctctccctacgactcacgaccttcacatcttcggctccgtcaatggcgcggagttcgacctggtgggaggcggaaagggcaacccgaacgatggaacgctggagaccagtgtgaaatccacccggggcgccctgccctgctccccgctgttgatcggacccaacctggggtacggcttctaccagtacctgcccttccctggcggcgcctcacccttccaaaccgccatcacggacggagggtacc	||||||||||||||||||||||||||||||||||||||||||||||||||||||||||||||||||||||||||||||||||||||||| ||||||||||||||||||||||||||||||||||||||||||||||||||||||||||||||| ||||||||||||||||||||||||||||||||||||||||||||||||||||||||||||| ||||||||||||||||||||||||||||||||||	0.83
BW851164	gi|66459380|gb|BW851164.1|BW851164	BW851164 Amphioxus Branchiostoma floridae unpublished cDNA library, neurula whole animal Branchiostoma floridae cDNA clone bfne006l15 5', mRNA sequence	Neurula	GFPe1	0	1	98.72	0	391	386	386	0	45	435	435	1	391	657	atgtctctccctacgagtcacgaccttcacatcttcggctccgtcaatggcgcggagttcgacctggtgggaggcggaaagggcaacccgaacgatggaacgctggagaccagtgtgaaatccacccggggcgccctgccctgctccccgctgctgatcggacccaacctggggtacggcttctaccagtacctgcccttccctggcggcgcctcacccttccaaaccgccatcacggacggagggtaccaggttcaacgtgtgttcaagtttgaagacggcggagtgctgaattgcaacttccgctacacctacgagggcggcaagatcaaaggggagttccagctgatcgggtcaggtttccctgccggcggtcctgtgatgtccggcg	atgtctctccctacgactcacgaccttcacatcttcggctccgtcaatggcgcggagttcgacctggtgggaggcggcaggggcaacccgaacgatggaacgctggagaccagtgtgaaatccacccggggcgccctgccctgctccccgctgctgatcggacccaacctggggtacggcttctaccagtacctgcccttccctggcggcgcctcacccttccaaaccgccatcacggacggagggtaccaggttcaccgtgtgttcaagtttgaagacggcggagtgctgaattgcaacttccgctacacctacgagggcggcaagatcaaaggggagttccagctgatcgggtcaggtttccctgccggcgggcctgtgatgtccggcg	|||||||||||||||| |||||||||||||||||||||||||||||||||||||||||||||||||||||||||||| | ||||||||||||||||||||||||||||||||||||||||||||||||||||||||||||||||||||||||||||||||||||||||||||||||||||||||||||||||||||||||||||||||||||||||||||||||||||||||||||||||||||||||||||||||| |||||||||||||||||||||||||||||||||||||||||||||||||||||||||||||||||||||||||||||||||||||||||||||||||||||||||||||||||||| ||||||||||||||||	0.89
BW851316	gi|66459532|gb|BW851316.1|BW851316	BW851316 Amphioxus Branchiostoma floridae unpublished cDNA library, neurula whole animal Branchiostoma floridae cDNA clone bfne007c11 5', mRNA sequence	Neurula	GFPe2	1e-143	1	97.47	1e-143	277	270	270	0	17	293	293	1	277	657	atgtctctccctacggctcatgaccttcacatcttcggctccatcaatggcgcggagttcgacctggtgggaggcggaaagggcaacccaaacgatggaacgctggagaccagtgtgaaatccacccggggcgccctgccctgctccccgctgctgatcggacccaacatggggtacggcttctaccagtacctgcccttccctggcggcgcctcgcccttccaaaccgccatcacggacggagggtaccaggttcaccgtgtgttcaagtttgaag	atgtctctcccaacggctcacgaccttcacatcttcggctccgtcaatggcgcggagttcgacctggtgggaggcggaaagggcaacccgaacgatggaacgctggagaccagtgtgaaatccacccggggcgccctgccctgctccccgctgctgatcggacccaacctggggtacggcttctaccagtacctgcccttccctggcggcgcctcacccttccaaaccgccatcacggacggaggttaccaggttcaccgtgtgttcaagtttgaag	||||||||||| |||||||| ||||||||||||||||||||| |||||||||||||||||||||||||||||||||||||||||||||| |||||||||||||||||||||||||||||||||||||||||||||||||||||||||||||||||||||||||||||| |||||||||||||||||||||||||||||||||||||||||||||| ||||||||||||||||||||||||||||| |||||||||||||||||||||||||||||||	0.92
BW851425	gi|66459641|gb|BW851425.1|BW851425	BW851425 Amphioxus Branchiostoma floridae unpublished cDNA library, neurula whole animal Branchiostoma floridae cDNA clone bfne007h04 5', mRNA sequence	Neurula	GFPe1	0	1	99.27	0	409	406	406	0	33	441	441	1	409	657	atgtctctccctacgactcacgaccttcacatcttcggctccgtcaatggcgcggagttcgacctggtgggaggcggaaagggcaacccgaacgatggaacgctggagaccagtgtgaaatccacccggggcgccctgccctgctccccgctgctgatcggacccaacctggggtacggcttctaccagtacctgcccttccctggcggcgcctcgcccttccaaaccgccatcacggacggagggtaccaggttcaccgtgtgttcaagtttgaagacggcggagtgctgaattgcaacttccgctacacctacgagggcggcaagatcaaaggggagttccagctgatcgggtcaggtttccctgccggcgggcctgtgatgtccggcggactgacc…	atgtctctccctacgactcacgaccttcacatcttcggctccgtcaatggcgcggagttcgacctggtgggaggcggcaggggcaacccgaacgatggaacgctggagaccagtgtgaaatccacccggggcgccctgccctgctccccgctgctgatcggacccaacctggggtacggcttctaccagtacctgcccttccctggcggcgcctcacccttccaaaccgccatcacggacggagggtaccaggttcaccgtgtgttcaagtttgaagacggcggagtgctgaattgcaacttccgctacacctacgagggcggcaagatcaaaggggagttccagctgatcgggtcaggtttccctgccggcgggcctgtgatgtccggcggactgacc…	||||||||||||||||||||||||||||||||||||||||||||||||||||||||||||||||||||||||||||| | ||||||||||||||||||||||||||||||||||||||||||||||||||||||||||||||||||||||||||||||||||||||||||||||||||||||||||||||||||||||||||||||||||||||| |||||||||||||||||||||||||||||||||||||||||||||||||||||||||||||||||||||||||||||||||||||||||||||||||||||||||||||||||||||||||||||||||||||||||||||||||||||||||||||||||||||||||||||||||||||||…	0.92
BW851446	gi|66459662|gb|BW851446.1|BW851446	BW851446 Amphioxus Branchiostoma floridae unpublished cDNA library, neurula whole animal Branchiostoma floridae cDNA clone bfne007i01 5', mRNA sequence	Neurula	GFPa1	0	1	99.14	0	350	347	347	0	43	392	397	1	350	660	atgcctctgcccgcaacccacgacatccaccttcacggctccatcaacggccacgagttcgacatggtggggggaggaaaaggcgacccgaacgccggctcgctggtgaccacagcgaaatccaccaagggtcccctgaagttctctccctacttgatgatcccccacctcgggtacgggtactaccagtacctcccctacccggacggaccctcgcctttccaggcctccatgttggaaggatcggggtatgcagtctaccgcgtgttcgactttgaagacggaggcaagctgtctaccgagtttaagtactcctacgagggttcccatatcaaggccgacatgaagct	atgcctctgcccgcaacccacgacatccaccttcacggctccatcaacggccacgagttcgacatggtggggggaggaaaaggcgacccgaacgccggctcgctggtgaccacagcgaaatccaccaagggtgccctgaagttctctccctacttgatgatcccccacctcgggtacgggtactaccagtacctcccctacccggacggaccctcgcctttccagacctccatgttggaaggatcggggtatgcagtctaccgcgtgttcgactttgaagacggaggcaagctgactaccgagtttaagtactcctacgagggttcccatatcaaggccgacatgaagct	|||||||||||||||||||||||||||||||||||||||||||||||||||||||||||||||||||||||||||||||||||||||||||||||||||||||||||||||||||||||||||||||||||| |||||||||||||||||||||||||||||||||||||||||||||||||||||||||||||||||||||||||||||||||||||||||||| |||||||||||||||||||||||||||||||||||||||||||||||||||||||||||||||||||| |||||||||||||||||||||||||||||||||||||||||||||||||||||||	0.87
BW909571	gi|66533007|gb|BW909571.1|BW909571	BW909571 Amphioxus Branchiostoma floridae unpublished cDNA library, neurula whole animal Branchiostoma floridae cDNA clone bfne008e21 3', mRNA sequence	Neurula	GFPe1	2e-57	1	99.09	2e-57	110	109	109	0	412	521	521	548	657	657	tcacacagtgtcgatgaaggccttcactttctcgctcagggtgatctcggtcttggacgccttgacctcgatctggtgccccaggaagatcggcatcttctccttgagac	tcacacagtgtcgatgaaggccttcactttctcgctcagggtgatctcggtcttggacgccttgacctcgatctggtgccccaggaagatcggcatcttctccttcagac	||||||||||||||||||||||||||||||||||||||||||||||||||||||||||||||||||||||||||||||||||||||||||||||||||||||||| ||||	0.21
BW851739	gi|66459955|gb|BW851739.1|BW851739	BW851739 Amphioxus Branchiostoma floridae unpublished cDNA library, neurula whole animal Branchiostoma floridae cDNA clone bfne008e21 5', mRNA sequence	Neurula	GFPe3	1e-136	1	99.59	1e-136	241	240	240	0	36	276	276	1	241	657	atgtctctccctacgactcacgaccttcacatcttcggctccgtcaatggcgcggagttcgacctggtgggaggcggaaagggcaacccgaacgatggaacgctggagaccagtgtgaaatccacccggggcgccctgccctgctccccgctgctgatcggacccaacctggggtacggcttctaccagtacctgcccttccctggcggcgcctcacccttccaaaccgccatcacggacg	atgtctctccctacgactcacgaccttcacatcttcggctccgtcaatggcgcggagttcgacctggtgggaggcggaaagggcaacccgaacgatggaacgctggagaccagtgtgaaatccacccggggcgccctgccctgctccccgctgttgatcggacccaacctggggtacggcttctaccagtacctgcccttccctggcggcgcctcacccttccaaaccgccatcacggacg	||||||||||||||||||||||||||||||||||||||||||||||||||||||||||||||||||||||||||||||||||||||||||||||||||||||||||||||||||||||||||||||||||||||||||||||||||||||||| |||||||||||||||||||||||||||||||||||||||||||||||||||||||||||||||||||||||||||||||||||||||	0.87
BW852174	gi|66460390|gb|BW852174.1|BW852174	BW852174 Amphioxus Branchiostoma floridae unpublished cDNA library, neurula whole animal Branchiostoma floridae cDNA clone bfne009i08 5', mRNA sequence	Neurula	GFPa1	0	1	99.5	0	399	397	397	0	38	436	436	1	399	660	atgcctctgcccgcaacccacgacatccaccttcacggctccatcaacggccacgagttcgacatggtggggggaggaaaaggcgacccgaacgccggctcgctggtgaccacagcgaaatccaccaagggtcccctgaagttctctccctacttgatgatcccccacctcgggtacgggtactaccagtacctcccctacccggacggaccctcgcctttccaggcctccatgttggaaggatcggggtatgcagtctaccgcgtgttcgactttgaagacggaggcaagctgactaccgagtttaagtactcctacgagggttcccatatcaaggccgacatgaagctgatgggaagcggtttccctgacgacggcccagtcatgaccagccagatt	atgcctctgcccgcaacccacgacatccaccttcacggctccatcaacggccacgagttcgacatggtggggggaggaaaaggcgacccgaacgccggctcgctggtgaccacagcgaaatccaccaagggtgccctgaagttctctccctacttgatgatcccccacctcgggtacgggtactaccagtacctcccctacccggacggaccctcgcctttccagacctccatgttggaaggatcggggtatgcagtctaccgcgtgttcgactttgaagacggaggcaagctgactaccgagtttaagtactcctacgagggttcccatatcaaggccgacatgaagctgatgggaagcggtttccctgacgacggcccagtcatgaccagccagatt	|||||||||||||||||||||||||||||||||||||||||||||||||||||||||||||||||||||||||||||||||||||||||||||||||||||||||||||||||||||||||||||||||||| |||||||||||||||||||||||||||||||||||||||||||||||||||||||||||||||||||||||||||||||||||||||||||| |||||||||||||||||||||||||||||||||||||||||||||||||||||||||||||||||||||||||||||||||||||||||||||||||||||||||||||||||||||||||||||||||||||||||||||||||||||||||||||||||||||||||||||	0.91
BW897649	gi|66517121|gb|BW897649.1|BW897649	BW897649 Amphioxus Branchiostoma floridae unpublished cDNA library, neurula whole animal Branchiostoma floridae cDNA clone bfne010j22 3', mRNA sequence	Neurula	GFPe1	2e-60	1	96.85	2e-60	127	123	123	0	339	465	465	531	657	657	tcacacagtgtcgatgaaggccttcactttctcactcagggtgatctcggtcttggacgcattgacctcgatctggtgccccaggaagatcggcatcttctccttaagacctgccgggagcggcttg	tcacacagtgtcgatgaaggccttcactttctcgctcagggtgatctcggtcttggacgccttgacctcgatctggtgccccaggaagatcggcatcttctccttcagaccggccgggagcggcttg	||||||||||||||||||||||||||||||||| |||||||||||||||||||||||||| |||||||||||||||||||||||||||||||||||||||||||| ||||| |||||||||||||||	0.26
BW839974	gi|66448190|gb|BW839974.1|BW839974	BW839974 Amphioxus Branchiostoma floridae unpublished cDNA library, neurula whole animal Branchiostoma floridae cDNA clone bfne010j22 5', mRNA sequence	Neurula	GFPe1	1e-139	1	98.45	1e-139	258	254	254	0	49	306	306	1	258	657	atgtctctccctacgactcacgaccttcatatcttcggctccgtcaatggcgcggagttcgacctggtgggaggcggcaggggcaacccgaacgatggaacgctggagaccagtgtgaaatccacccggggcgccatgccctgctccccgctgctgatcggaccgaacctggggtacggcttctaccagtacctgcccttccctggcggagcctcacccttccaaaccgccatcacggacggagggtaccaggttcac	atgtctctccctacgactcacgaccttcacatcttcggctccgtcaatggcgcggagttcgacctggtgggaggcggcaggggcaacccgaacgatggaacgctggagaccagtgtgaaatccacccggggcgccctgccctgctccccgctgctgatcggacccaacctggggtacggcttctaccagtacctgcccttccctggcggcgcctcacccttccaaaccgccatcacggacggagggtaccaggttcac	||||||||||||||||||||||||||||| ||||||||||||||||||||||||||||||||||||||||||||||||||||||||||||||||||||||||||||||||||||||||||||||||||||||||| |||||||||||||||||||||||||||| |||||||||||||||||||||||||||||||||||||||||||| ||||||||||||||||||||||||||||||||||||||||||||||||	0.83
BW840278	gi|66448494|gb|BW840278.1|BW840278	BW840278 Amphioxus Branchiostoma floridae unpublished cDNA library, neurula whole animal Branchiostoma floridae cDNA clone bfne011g24 5', mRNA sequence	Neurula	GFPa1	1e-134	1	99.58	1e-134	238	237	237	0	46	283	286	1	238	660	atgcctctgcccgcaacccacgacatccaccttcacggctccatcaacggccacgagttcgacatggtggggggaggaaaaggcgacccgaacgccggctcgctggtgaccacagcgaaatccaccaagggtgccctgaagttctctccctacttgatgatcccccacctcgggtacgggtactaccagtacctcccctacccggacggaccctcgcctttccaggcctccatgttgg	atgcctctgcccgcaacccacgacatccaccttcacggctccatcaacggccacgagttcgacatggtggggggaggaaaaggcgacccgaacgccggctcgctggtgaccacagcgaaatccaccaagggtgccctgaagttctctccctacttgatgatcccccacctcgggtacgggtactaccagtacctcccctacccggacggaccctcgcctttccagacctccatgttgg	||||||||||||||||||||||||||||||||||||||||||||||||||||||||||||||||||||||||||||||||||||||||||||||||||||||||||||||||||||||||||||||||||||||||||||||||||||||||||||||||||||||||||||||||||||||||||||||||||||||||||||||||||||||||||||||||| ||||||||||||	0.83
BW840297	gi|66448513|gb|BW840297.1|BW840297	BW840297 Amphioxus Branchiostoma floridae unpublished cDNA library, neurula whole animal Branchiostoma floridae cDNA clone bfne011h20 5', mRNA sequence	Neurula	GFPe3	1e-118	1	96.98	1e-118	232	225	225	0	5	236	236	1	232	657	atgtctctccctacgactcacgaccttcacatcttcggctccgtcaatggtgcgnagttcgacctgntgggaggcggaaagggcaacccgaacgatggaacgctggagaccantgtgaaatccacccggggcgccctgccctgctccccgctgctgatcggacccaacctggggtacggcttctaccantacctgcccttccctggcggcgcctcgcccttccaaaccgcca	atgtctctccctacgactcacgaccttcacatcttcggctccgtcaatggcgcggagttcgacctggtgggaggcggaaagggcaacccgaacgatggaacgctggagaccagtgtgaaatccacccggggcgccctgccctgctccccgctgttgatcggacccaacctggggtacggcttctaccagtacctgcccttccctggcggcgcctcacccttccaaaccgcca	|||||||||||||||||||||||||||||||||||||||||||||||||| ||| ||||||||||| ||||||||||||||||||||||||||||||||||||||||||||| |||||||||||||||||||||||||||||||||||||||| |||||||||||||||||||||||||||||||||| |||||||||||||||||||||||||| ||||||||||||||||	0.95
BW840471	gi|66448687|gb|BW840471.1|BW840471	BW840471 Amphioxus Branchiostoma floridae unpublished cDNA library, neurula whole animal Branchiostoma floridae cDNA clone bfne011p12 5', mRNA sequence	Neurula	GFPa1	1e-150	1	99.62	1e-150	266	265	265	0	45	310	310	1	266	660	atgcctctgcccgcaacccacgacatccaccttcacggctccatcaacggccacgagttcgacatggtggggggaggaaaaggcgacccgaacgccggctcgctggtgaccacagcgaaatccaccaagggtgccctgaagttctctccctacttgatgatcccccacctcgggtacgggtactaccagtacctcccctacccggacggaccctcgcctttccaggcctccatgttggaaggatcggggtatgcagtctaccgcgt	atgcctctgcccgcaacccacgacatccaccttcacggctccatcaacggccacgagttcgacatggtggggggaggaaaaggcgacccgaacgccggctcgctggtgaccacagcgaaatccaccaagggtgccctgaagttctctccctacttgatgatcccccacctcgggtacgggtactaccagtacctcccctacccggacggaccctcgcctttccagacctccatgttggaaggatcggggtatgcagtctaccgcgt	||||||||||||||||||||||||||||||||||||||||||||||||||||||||||||||||||||||||||||||||||||||||||||||||||||||||||||||||||||||||||||||||||||||||||||||||||||||||||||||||||||||||||||||||||||||||||||||||||||||||||||||||||||||||||||||||| ||||||||||||||||||||||||||||||||||||||||	0.85
BW898247	gi|66518012|gb|BW898247.1|BW898247	BW898247 Amphioxus Branchiostoma floridae unpublished cDNA library, neurula whole animal Branchiostoma floridae cDNA clone bfne012d19 3', mRNA sequence	Neurula	GFPe1	8e-51	1	97.2	8e-51	107	104	104	0	417	523	523	551	657	657	tcacacagtgtcgatgaaggccttcactttctcgctcaggttgatctcggttttggaagccttgacctcgatctggtgccccaggaagatcggcatcttctccttca	tcacacagtgtcgatgaaggccttcactttctcgctcagggtgatctcggtcttggacgccttgacctcgatctggtgccccaggaagatcggcatcttctccttca	|||||||||||||||||||||||||||||||||||||||| |||||||||| ||||| |||||||||||||||||||||||||||||||||||||||||||||||||	0.2
BW840567	gi|66448783|gb|BW840567.1|BW840567	BW840567 Amphioxus Branchiostoma floridae unpublished cDNA library, neurula whole animal Branchiostoma floridae cDNA clone bfne012d19 5', mRNA sequence	Neurula	GFPe1	0	1	99.79	0	476	475	475	0	5	480	480	81	556	657	gggcaacccgaacgatggaacgctggagaccagtgtgaaatccacccggggcgccctgccctgctccccgctgctgatcggacccaacctggggtacggcttctaccagtacctgcccttccctggcggcgcctcgcccttccaaaccgccatcacggacggagggtaccaggttcaccgtgtgttcaagtttgaagacggcggagtgctgaattgcaacttccgctacacctacgagggcggcaagatcaaaggggagttccagctgatcgggtcaggtttccctgccggcgggcctgtgatgtccggcggactgaccaccctggacaggagcgtggccaaactgcagtgctcggacgaccgcaccatcaccggcactaacaactggagcttctgcac…	gggcaacccgaacgatggaacgctggagaccagtgtgaaatccacccggggcgccctgccctgctccccgctgctgatcggacccaacctggggtacggcttctaccagtacctgcccttccctggcggcgcctcacccttccaaaccgccatcacggacggagggtaccaggttcaccgtgtgttcaagtttgaagacggcggagtgctgaattgcaacttccgctacacctacgagggcggcaagatcaaaggggagttccagctgatcgggtcaggtttccctgccggcgggcctgtgatgtccggcggactgaccaccctggacaggagcgtggccaaactgcagtgctcggacgaccgcaccatcaccggcactaacaactggagcttctgcac…	||||||||||||||||||||||||||||||||||||||||||||||||||||||||||||||||||||||||||||||||||||||||||||||||||||||||||||||||||||||||||||||||||||||| |||||||||||||||||||||||||||||||||||||||||||||||||||||||||||||||||||||||||||||||||||||||||||||||||||||||||||||||||||||||||||||||||||||||||||||||||||||||||||||||||||||||||||||||||||||||||||||||||||||||||||||||||||||||||||||||||||||||||||||||||||||||||||||||||||||||…	0.99
BW840858	gi|66449074|gb|BW840858.1|BW840858	BW840858 Amphioxus Branchiostoma floridae unpublished cDNA library, neurula whole animal Branchiostoma floridae cDNA clone bfne013a14 5', mRNA sequence	Neurula	GFPa1	0	1	99.7	0	334	333	333	0	45	378	378	1	334	660	atgcctctgcccgcaacccacgacatccaccttcacggctccatcaacggccacgagttcgacatggtggggggaggaaaaggcgacccgaacgccggctcgctggtgaccacagcgaaatccaccaagggtgccctgaagttctctccctacttgatgatcccccacctcgggtacgggtactaccagtacctcccctacccggacggaccctcgcctttccaggcctccatgttggaaggatcggggtatgcagtctaccgcgtgttcgactttgaagacggaggcaagctgactaccgagtttaagtactcctacgagggttcccatatca	atgcctctgcccgcaacccacgacatccaccttcacggctccatcaacggccacgagttcgacatggtggggggaggaaaaggcgacccgaacgccggctcgctggtgaccacagcgaaatccaccaagggtgccctgaagttctctccctacttgatgatcccccacctcgggtacgggtactaccagtacctcccctacccggacggaccctcgcctttccagacctccatgttggaaggatcggggtatgcagtctaccgcgtgttcgactttgaagacggaggcaagctgactaccgagtttaagtactcctacgagggttcccatatca	||||||||||||||||||||||||||||||||||||||||||||||||||||||||||||||||||||||||||||||||||||||||||||||||||||||||||||||||||||||||||||||||||||||||||||||||||||||||||||||||||||||||||||||||||||||||||||||||||||||||||||||||||||||||||||||||| ||||||||||||||||||||||||||||||||||||||||||||||||||||||||||||||||||||||||||||||||||||||||||||||||||||||||||||	0.88
BW898546	gi|66518422|gb|BW898546.1|BW898546	BW898546 Amphioxus Branchiostoma floridae unpublished cDNA library, neurula whole animal Branchiostoma floridae cDNA clone bfne013a19 3', mRNA sequence	Neurula	GFPe1	0	1	98.61	0	431	425	425	1	88	517	519	227	657	657	tcacacagtgtcgatgaaggccttcactttctcgctcaggttgatctcggtcttggacgccttgacctcgatctggtgccccaggaagatcggcatcttctccttcagaccggccgggagcggcttggcgaaggtgtagttcgtctgcacatccgcttggtggcgcttcccatcggtggtgcagaagctccagttgttagtgccggtgatggtgcagtcgtccgagcactgcagtttggccacgctcctgtccagggtggtcagtccgccggacatcacaggaccgccggcagggaaacctgacccgagcagctggaactcccctttgatcttgccgccctcgtaggtgtagcggaagttgcaattcagcactccgccgtcttcaaacttgaacacacg…	tcacacagtgtcgatgaaggccttcactttctcgctcagggtgatctcggtcttggacgccttgacctcgatctggtgccccaggaagatcggcatcttctccttcagaccggccgggagcggcttggcgaaggtgtagttcgtctgcacatccgcctggtggcgcttcccatcggtggtgcagaagctccagttgttagtgccggtgatggtgcggtcgtccgagcactgcagtttggccacgctcctgtccagggtggtcagtccgccggacatcacaggcccgccggcagggaaacctgacccgatcagctggaactcccctttgatcttgccgccctcgtaggtgtagcggaagttgcaattcagcactccgccgtcttcaaacttgaacacacg…	|||||||||||||||||||||||||||||||||||||||| ||||||||||||||||||||||||||||||||||||||||||||||||||||||||||||||||||||||||||||||||||||||||||||||||||||||||||||||||||| |||||||||||||||||||||||||||||||||||||||||||||||||||||||||| |||||||||||||||||||||||||||||||||||||||||||||||||||||||||||||||||| ||||||||||||||||||||||||| ||||||||||||||||||||||||||||||||||||||||||||||||||||||||||||||||||||||||||||||||||||||||||…	0.82
BW840863	gi|66449079|gb|BW840863.1|BW840863	BW840863 Amphioxus Branchiostoma floridae unpublished cDNA library, neurula whole animal Branchiostoma floridae cDNA clone bfne013a19 5', mRNA sequence	Neurula	GFPe1	1e-160	1	99.65	1e-160	282	281	281	0	45	326	326	1	282	657	atgtctctccctacgactcacgaccttcacatcttcggctccgtcaatggcgcggagttcgacctggtgggaggcggcaggggcaacccgaacgatggaacgctggagaccagtgtgaaatccacccggggcgccctgccctgctccccgctgctgatcggacccaacctggggtacggcttctaccagtacctgcccttccctggcggcgcctcacccttccaatccgccatcacggacggagggtaccaggttcaccgtgtgttcaagtttgaagacggc	atgtctctccctacgactcacgaccttcacatcttcggctccgtcaatggcgcggagttcgacctggtgggaggcggcaggggcaacccgaacgatggaacgctggagaccagtgtgaaatccacccggggcgccctgccctgctccccgctgctgatcggacccaacctggggtacggcttctaccagtacctgcccttccctggcggcgcctcacccttccaaaccgccatcacggacggagggtaccaggttcaccgtgtgttcaagtttgaagacggc	||||||||||||||||||||||||||||||||||||||||||||||||||||||||||||||||||||||||||||||||||||||||||||||||||||||||||||||||||||||||||||||||||||||||||||||||||||||||||||||||||||||||||||||||||||||||||||||||||||||||||||||||||||||||||||||||| ||||||||||||||||||||||||||||||||||||||||||||||||||||||||	0.86
BW898916	gi|66518801|gb|BW898916.1|BW898916	BW898916 Amphioxus Branchiostoma floridae unpublished cDNA library, neurula whole animal Branchiostoma floridae cDNA clone bfne014b01 3', mRNA sequence	Neurula	GFPe1	0	1	97.72	0	571	558	558	2	102	671	671	88	657	657	tcacacagtgtcgatgaaggccttcactttctcgctcaggttgatctcggtcttggacgccttgacctcgatctggtgccccaggaagatcggcatcttctccttcagaccggccgggagcggcttggcgaaggtgtagttcgtctgcacatccgcttggtggcgcttcccatcggtggtgcagaagctccagttgttagtgccggtgatggtgcagtcgtccgagcactgcagtttggccacgctcctgtccagggtggtcagtccgccggacatcacaggaccgccggcagggaaacctgacccgagcagctggaactcccctttgatcttgccgccctcgtaggtgtagcggaagttgcaattcagcactccgccgtcttcaaacttgaacacacg…	tcacacagtgtcgatgaaggccttcactttctcgctcagggtgatctcggtcttggacgccttgacctcgatctggtgccccaggaagatcggcatcttctccttcagaccggccgggagcggcttggcgaaggtgtagttcgtctgcacatccgcctggtggcgcttcccatcggtggtgcagaagctccagttgttagtgccggtgatggtgcggtcgtccgagcactgcagtttggccacgctcctgtccagggtggtcagtccgccggacatcacaggcccgccggcagggaaacctgacccgatcagctggaactcccctttgatcttgccgccctcgtaggtgtagcggaagttgcaattcagcactccgccgtcttcaaacttgaacacacg…	|||||||||||||||||||||||||||||||||||||||| ||||||||||||||||||||||||||||||||||||||||||||||||||||||||||||||||||||||||||||||||||||||||||||||||||||||||||||||||||| |||||||||||||||||||||||||||||||||||||||||||||||||||||||||| |||||||||||||||||||||||||||||||||||||||||||||||||||||||||||||||||| ||||||||||||||||||||||||| ||||||||||||||||||||||||||||||||||||||||||||||||||||||||||||||||||||||||||||||||||||||||||…	0.83
BW899105	gi|66519092|gb|BW899105.1|BW899105	BW899105 Amphioxus Branchiostoma floridae unpublished cDNA library, neurula whole animal Branchiostoma floridae cDNA clone bfne014j07 3', mRNA sequence	Neurula	GFPe1	0	1	99.4	0	333	331	331	0	311	643	643	325	657	657	tcacacagtgtcgatgaaggccttcactttctcgctcagggtgatctcggtcttggacgccttgacctcgatctggtgccccaggaagaccggcatcttctccttgagaccggccgggagcggcttggcgaaggtgtagttcgtctgcacatccgcctggtggcgcttcccatcggtggtgcagaagctccagttgttagtgccggtgatggtgcggtcgtccgagcactgcagtttggccacgctcctgtccagggtggtcagtccgccggacatcacaggcccgccggcagggaaacctgacccgatcagctggaactcccctttgatctt	tcacacagtgtcgatgaaggccttcactttctcgctcagggtgatctcggtcttggacgccttgacctcgatctggtgccccaggaagatcggcatcttctccttcagaccggccgggagcggcttggcgaaggtgtagttcgtctgcacatccgcctggtggcgcttcccatcggtggtgcagaagctccagttgttagtgccggtgatggtgcggtcgtccgagcactgcagtttggccacgctcctgtccagggtggtcagtccgccggacatcacaggcccgccggcagggaaacctgacccgatcagctggaactcccctttgatctt	||||||||||||||||||||||||||||||||||||||||||||||||||||||||||||||||||||||||||||||||||||||||| ||||||||||||||| |||||||||||||||||||||||||||||||||||||||||||||||||||||||||||||||||||||||||||||||||||||||||||||||||||||||||||||||||||||||||||||||||||||||||||||||||||||||||||||||||||||||||||||||||||||||||||||||||||||||||||||||||||||||||||||||||||	0.51
BW841406	gi|66449622|gb|BW841406.1|BW841406	BW841406 Amphioxus Branchiostoma floridae unpublished cDNA library, neurula whole animal Branchiostoma floridae cDNA clone bfne014j07 5', mRNA sequence	Neurula	GFPe1	0	1	98.77	0	408	403	403	0	36	443	443	1	408	657	atgtctctcccaacgactcacgaccttcacatcttcggctccgtcaatggcgcggagttcgacctggtgggaggcggaaagggcaaccccaacgatggaacgctggagaccagtgtgaaatccacccggggcgccctgccctgctccccgctgctgatcggacccaacctggggtacggcttctaccagtacctgcccttccctggcggcgcctcacccttccaaaccgccatcacggacggagggtaccaggttcaccgtgtgttcaagtttgaagacggcggagtgctgaattgcaacttccgctacacctacnagggcggcaagatcaaaggggagttccagctgatcgggtcaggtttccctgccggcgggcctgtgatgtccggcggactgacc…	atgtctctccctacgactcacgaccttcacatcttcggctccgtcaatggcgcggagttcgacctggtgggaggcggcaggggcaacccgaacgatggaacgctggagaccagtgtgaaatccacccggggcgccctgccctgctccccgctgctgatcggacccaacctggggtacggcttctaccagtacctgcccttccctggcggcgcctcacccttccaaaccgccatcacggacggagggtaccaggttcaccgtgtgttcaagtttgaagacggcggagtgctgaattgcaacttccgctacacctacgagggcggcaagatcaaaggggagttccagctgatcgggtcaggtttccctgccggcgggcctgtgatgtccggcggactgacc…	||||||||||| ||||||||||||||||||||||||||||||||||||||||||||||||||||||||||||||||| | ||||||||| ||||||||||||||||||||||||||||||||||||||||||||||||||||||||||||||||||||||||||||||||||||||||||||||||||||||||||||||||||||||||||||||||||||||||||||||||||||||||||||||||||||||||||||||||||||||||||||||||||||||||||||||||||||||||||||||||| |||||||||||||||||||||||||||||||||||||||||||||||||||||||||||||||||||||||||||||||||||…	0.91
BW841581	gi|66449797|gb|BW841581.1|BW841581	BW841581 Amphioxus Branchiostoma floridae unpublished cDNA library, neurula whole animal Branchiostoma floridae cDNA clone bfne015b04 5', mRNA sequence	Neurula	GFPe1	1e-168	1	98.4	1e-168	312	307	307	0	52	363	363	1	312	657	atgtctctccctacgactcacgaccttcacatcttcggctccgtcaatggcgcggagttcgacctggtgggaggcggaaagggcaacccgaacgatggaacgcttgagaccagtgtgaaatccacccggggcgccctgccctgctccccgctgctgatcggacccaacctggggtacggcttctaccagtacctgcccttccctggcggcgcctcacccttccaaaccgccatcacggacggacggtaccaggttcaccgtgtgttcaagtttgaagacggcggtgtgctgaattgcaacttccgctacacc	atgtctctccctacgactcacgaccttcacatcttcggctccgtcaatggcgcggagttcgacctggtgggaggcggcaggggcaacccgaacgatggaacgctggagaccagtgtgaaatccacccggggcgccctgccctgctccccgctgctgatcggacccaacctggggtacggcttctaccagtacctgcccttccctggcggcgcctcacccttccaaaccgccatcacggacggagggtaccaggttcaccgtgtgttcaagtttgaagacggcggagtgctgaattgcaacttccgctacacc	||||||||||||||||||||||||||||||||||||||||||||||||||||||||||||||||||||||||||||| | |||||||||||||||||||||||| |||||||||||||||||||||||||||||||||||||||||||||||||||||||||||||||||||||||||||||||||||||||||||||||||||||||||||||||||||||||||||||||||||||||||| |||||||||||||||||||||||||||||||||||||||| |||||||||||||||||||||||||||	0.85
BW899418	gi|66519642|gb|BW899418.1|BW899418	BW899418 Amphioxus Branchiostoma floridae unpublished cDNA library, neurula whole animal Branchiostoma floridae cDNA clone bfne015h01 3', mRNA sequence	Neurula	GFPe1	1e-117	1	97.03	1e-117	236	229	229	1	408	642	642	422	657	657	tcacacagtgtcgatgaaggccttcactttctcgctcagggtgatctcggtcttggacgccttgacctcgatctggtgccccaggaagaccggcatcttctccttgagaccggctgggagcggcttggcgaangtgtagttcgtctgcacatccgcctggtggcgcttcccatcggtggtgcagaagctccacttgttagtgccggtgatggtgcggtcgtccna-cactgcagtt	tcacacagtgtcgatgaaggccttcactttctcgctcagggtgatctcggtcttggacgccttgacctcgatctggtgccccaggaagatcggcatcttctccttcagaccggccgggagcggcttggcgaaggtgtagttcgtctgcacatccgcctggtggcgcttcccatcggtggtgcagaagctccagttgttagtgccggtgatggtgcggtcgtccgagcactgcagtt	||||||||||||||||||||||||||||||||||||||||||||||||||||||||||||||||||||||||||||||||||||||||| ||||||||||||||| |||||||| ||||||||||||||||| ||||||||||||||||||||||||||||||||||||||||||||||||||||||||||| |||||||||||||||||||||||||||||| | ||||||||||	0.36
BW841713	gi|66449929|gb|BW841713.1|BW841713	BW841713 Amphioxus Branchiostoma floridae unpublished cDNA library, neurula whole animal Branchiostoma floridae cDNA clone bfne015h01 5', mRNA sequence	Neurula	GFPe1	0	1	98.58	0	492	485	485	0	43	534	534	1	492	657	atgtctctcccaacgactcatgaccttcacatcttcggctccgtcaatggcgcggagttcgacctggtgggaggcggaaagggcaacccgaacgatggaacgctggagaccagtgtgaaatccacccggggcgccctgccctgctccccgctgctgatcggacccaacctggggtacggcttctaccagtacctgcccttccctggcggcgcctcgcccttccaaaccgccatcacggacggagggtaccaggttcaacgtgtgttcaagtttgaagacggcggagtgctgaattgcaacttccgctacacctacgagggcggcaagatcaaaggggagttccagctgatcgggtcaggtttccctgccggcgggcctgtgatgtccggcggactgacc…	atgtctctccctacgactcacgaccttcacatcttcggctccgtcaatggcgcggagttcgacctggtgggaggcggcaggggcaacccgaacgatggaacgctggagaccagtgtgaaatccacccggggcgccctgccctgctccccgctgctgatcggacccaacctggggtacggcttctaccagtacctgcccttccctggcggcgcctcacccttccaaaccgccatcacggacggagggtaccaggttcaccgtgtgttcaagtttgaagacggcggagtgctgaattgcaacttccgctacacctacgagggcggcaagatcaaaggggagttccagctgatcgggtcaggtttccctgccggcgggcctgtgatgtccggcggactgacc…	||||||||||| |||||||| |||||||||||||||||||||||||||||||||||||||||||||||||||||||| | ||||||||||||||||||||||||||||||||||||||||||||||||||||||||||||||||||||||||||||||||||||||||||||||||||||||||||||||||||||||||||||||||||||||| ||||||||||||||||||||||||||||||||||||||||| |||||||||||||||||||||||||||||||||||||||||||||||||||||||||||||||||||||||||||||||||||||||||||||||||||||||||||||||||||||||||||||||||||||||||||||…	0.91
BW900747	gi|66521410|gb|BW900747.1|BW900747	BW900747 Amphioxus Branchiostoma floridae unpublished cDNA library, neurula whole animal Branchiostoma floridae cDNA clone bfne019b01 3', mRNA sequence	Neurula	GFPe1	3e-65	1	100	3e-65	119	119	119	0	343	461	461	539	657	657	tcacacagtgtcgatgaaggccttcactttctcgctcagggtgatctcggtcttggacgccttgacctcgatctggtgccccaggaagatcggcatcttctccttcagaccggccggga	tcacacagtgtcgatgaaggccttcactttctcgctcagggtgatctcggtcttggacgccttgacctcgatctggtgccccaggaagatcggcatcttctccttcagaccggccggga	|||||||||||||||||||||||||||||||||||||||||||||||||||||||||||||||||||||||||||||||||||||||||||||||||||||||||||||||||||||||	0.26
BW843023	gi|66451239|gb|BW843023.1|BW843023	BW843023 Amphioxus Branchiostoma floridae unpublished cDNA library, neurula whole animal Branchiostoma floridae cDNA clone bfne019b01 5', mRNA sequence	Neurula	GFPe1	0	1	98.79	0	494	488	488	0	41	534	534	1	494	657	atgtctctccctacgactcacgaccttcacatcttcggctccgtcaatggcgcggagttcgacctggtgggaggcggaaagggcaacccgaacgatggaacgctggagaccagtgtgaaatccacccggggcgccctgccctgctccccgctgctgatcggacccaacctggggtacggcttctaccagtacctgcccttccctggcggcgcctcacccttccaaaccgccatcacggacggagggtaccaggttcaccgtgtgttcaagtttgaagacggcggagtgctgaattgcaacttctgctacacctacgagggcggaaagatcaaaggggagttccagctgatcgggtcaggtttccctgccggcgggcctgtgatgtccttcggactgacc…	atgtctctccctacgactcacgaccttcacatcttcggctccgtcaatggcgcggagttcgacctggtgggaggcggcaggggcaacccgaacgatggaacgctggagaccagtgtgaaatccacccggggcgccctgccctgctccccgctgctgatcggacccaacctggggtacggcttctaccagtacctgcccttccctggcggcgcctcacccttccaaaccgccatcacggacggagggtaccaggttcaccgtgtgttcaagtttgaagacggcggagtgctgaattgcaacttccgctacacctacgagggcggcaagatcaaaggggagttccagctgatcgggtcaggtttccctgccggcgggcctgtgatgtccggcggactgacc…	||||||||||||||||||||||||||||||||||||||||||||||||||||||||||||||||||||||||||||| | ||||||||||||||||||||||||||||||||||||||||||||||||||||||||||||||||||||||||||||||||||||||||||||||||||||||||||||||||||||||||||||||||||||||||||||||||||||||||||||||||||||||||||||||||||||||||||||||||||||||||||||||||||||||||||||||| ||||||||||||||||||| ||||||||||||||||||||||||||||||||||||||||||||||||||||||||||||||| |||||||||||…	0.91
BW844350	gi|66452566|gb|BW844350.1|BW844350	BW844350 Amphioxus Branchiostoma floridae unpublished cDNA library, neurula whole animal Branchiostoma floridae cDNA clone bfne022m12 5', mRNA sequence	Neurula	GFPa2	0	1	97.15	0	456	443	443	0	43	498	498	1	456	660	atgcctctgcccgcaacccacgacatccaccttcacggctccatcaacggccacgagttcgacatggtggggggaggaaaaggcgacccgaacgccggctcgctggtgaccacagcgaaatccaccaagggtcccctgaagttctctccccacttgatgatcccccacctcgggtacgggtactaccagtacctcccctacccggacggaccctcgcctttccaggccaccatgttggaaggatcggggtatacagtccaccgcgtgtttgacttcgaagacggaggcaagctgtccatcgagttcaagtactcctacgagggttcccatattaaggccgacatgaagttcacgggaaccggtttccctgaggacgggccggtcatgaccagccagatt…	atgcctctgcccgcaactcatgaaatccacctccacggctccatcaacggccacgagttcgacctggctggcggtggaaaaggcgacccgaacgccggctcgctggtgaccacagcgaaatccaccaagggtcccctgaagttctctccccacttgatgatcccccacctcgggtacgggtactaccagtacctcccctacccggacggaccctcgcctttccaggccaccatgttggaaggatcggggtatacagtccaccgcgtgtttgacttcgaagatggaggcaagctgtccatcgagtttaagtactcctacgagggttcccatattaaggccgacatgaagttcacgggaaccggtttccctgaggatgggccggtcatgaccagccagatt…	||||||||||||||||| || || |||||||| |||||||||||||||||||||||||||||| ||| || || |||||||||||||||||||||||||||||||||||||||||||||||||||||||||||||||||||||||||||||||||||||||||||||||||||||||||||||||||||||||||||||||||||||||||||||||||||||||||||||||||||||||||||||||||||||||||||||||||||||||||||||| ||||||||||||||||||||||| |||||||||||||||||||||||||||||||||||||||||||||||||||||||||||||||||||| |||||||||||||||||||||||||…	0.89
BW902326	gi|66523513|gb|BW902326.1|BW902326	BW902326 Amphioxus Branchiostoma floridae unpublished cDNA library, neurula whole animal Branchiostoma floridae cDNA clone bfne023g09 3', mRNA sequence	Neurula	GFPe3	1e-147	1	97.22	1e-147	288	280	280	0	414	701	701	370	657	657	tcacacagtgtcgataaaggccttcactttctcgctcagggtcatctcggtcttggacgccttgacctcgatctggtgccccaggaagaccggcatcttctccttgagaccggccgggagcggcttggcgaaggtgtagttcgtcagaacgtccgcctggtggcgcttcccatcggtggtgcagaagctccagttgttggtgccggtgatggtgcagtcgtccgagcactgcagtttggccacgctcctgtccagggtggtcagtccgccggacatcacaggcccgcc	tcacacagtgtcgatgaaggccttcactttctcgctcaggttgatctcggtcttggacgcctggacctcgatctggtgccccaggaagatcggcatcttctccttgagaccggccgggagcggcttggcgaaggtgtagttcgtctgcacatccgcctggtggcgcttcccatcggtggtgcagaagctccagttgttggtgccggtgatggtgcagtcgtccgagcactgcagtttggccacgctcctgtccagggtggtcagtccgccggacatcacaggcccgcc	||||||||||||||| |||||||||||||||||||||||| | ||||||||||||||||||| |||||||||||||||||||||||||| ||||||||||||||||||||||||||||||||||||||||||||||||||||||| | || |||||||||||||||||||||||||||||||||||||||||||||||||||||||||||||||||||||||||||||||||||||||||||||||||||||||||||||||||||||||||||||||||||||||||	0.4
BW844566	gi|66452782|gb|BW844566.1|BW844566	BW844566 Amphioxus Branchiostoma floridae unpublished cDNA library, neurula whole animal Branchiostoma floridae cDNA clone bfne023g09 5', mRNA sequence	Neurula	GFPe3	0	1	98.44	0	577	568	568	0	43	619	619	1	577	657	atgtctctccctacgactcacgaccttcacatcttcggctccgtcaatggcgcggagttcgacctggtgggaggcggaaagggcaacccgaacgatggaacgctggagaccagtgtgaaatccacccggggcgccctgccctgctccccgctgctgatcggacccaacctggggtacggcttctaccagtacctgcccttccctggcggcgcctcgcccttccaaaccgccatcacggacggagggtaccaggttcaccgtgtgttcaagtttgaagacggcggaatgctgaattgcaacttccgctacacctacgagggcggcaagatcaaaggggagttccagctgatcgggtcaggcttccctgccggcgggcctgtgatgtccggcggactgacc…	atgtctctccctacgactcacgaccttcacatcttcggctccgtcaatggcgcggagttcgacctggtgggaggcggaaagggcaacccgaacgatggaacgctggagaccagtgtgaaatccacccggggcgccctgccctgctccccgctgttgatcggacccaacctggggtacggcttctaccagtacctgcccttccctggcggcgcctcacccttccaaaccgccatcacggacggagggtaccaggttcaccgtgtgttcaagtttgaagacggcggagtgctgagttgcaacttccgctacacctacgagggcggcaagatcaaaggggagttccagctgatcgggtcaggtttccctgccggcgggcctgtgatgtccggcggactgacc…	||||||||||||||||||||||||||||||||||||||||||||||||||||||||||||||||||||||||||||||||||||||||||||||||||||||||||||||||||||||||||||||||||||||||||||||||||||||||| ||||||||||||||||||||||||||||||||||||||||||||||||||||||||||||| ||||||||||||||||||||||||||||||||||||||||||||||||||||||||||||||||||||| |||||| |||||||||||||||||||||||||||||||||||||||||||||||||||||||||||||||||| |||||||||||||||||||||||||||||||||||||||…	0.92
BW902419	gi|66523643|gb|BW902419.1|BW902419	BW902419 Amphioxus Branchiostoma floridae unpublished cDNA library, neurula whole animal Branchiostoma floridae cDNA clone bfne023k08 3', mRNA sequence	Neurula	GFPe1	4e-96	1	98.36	4e-96	183	180	180	0	417	599	599	475	657	657	tcacacagtgtcgatgaaggccttcactttctcgctcaggttgatctcggttttggaagccttgacctcgatctggtgccccaggaagatcggcatcttctccttcagaccggccgggagcggcttggcgaaggtgtagttcgtctgcacatccgcctggtggcgcttcccatcggtggtgca	tcacacagtgtcgatgaaggccttcactttctcgctcagggtgatctcggtcttggacgccttgacctcgatctggtgccccaggaagatcggcatcttctccttcagaccggccgggagcggcttggcgaaggtgtagttcgtctgcacatccgcctggtggcgcttcccatcggtggtgca	|||||||||||||||||||||||||||||||||||||||| |||||||||| ||||| |||||||||||||||||||||||||||||||||||||||||||||||||||||||||||||||||||||||||||||||||||||||||||||||||||||||||||||||||||||||||||||	0.3
BW844658	gi|66452874|gb|BW844658.1|BW844658	BW844658 Amphioxus Branchiostoma floridae unpublished cDNA library, neurula whole animal Branchiostoma floridae cDNA clone bfne023k08 5', mRNA sequence	Neurula	GFPe1	0	1	99.46	0	559	556	556	0	45	603	603	1	559	657	atgtctctccctacgactcacgaccttcacatcttcggctccgtcaatggcgcggagttcgacctggtgggaggcggaaagggcaacccgaacgatggaacgctggagaccagtgtgaaatccacccggggcgccctgccctgctccccgctgctgatcggacccaacctggggtacggcttctaccagtacctgcccttccctggcggcgcctcgcccttccaaaccgccatcacggacggagggtaccaggttcaccgtgtgttcaagtttgaagacggcggagtgctgaattgcaacttccgctacacctacgagggcggcaagatcaaaggggagttccagctgatcgggtcaggtttccctgccggcgggcctgtgatgtccggcggactgacc…	atgtctctccctacgactcacgaccttcacatcttcggctccgtcaatggcgcggagttcgacctggtgggaggcggcaggggcaacccgaacgatggaacgctggagaccagtgtgaaatccacccggggcgccctgccctgctccccgctgctgatcggacccaacctggggtacggcttctaccagtacctgcccttccctggcggcgcctcacccttccaaaccgccatcacggacggagggtaccaggttcaccgtgtgttcaagtttgaagacggcggagtgctgaattgcaacttccgctacacctacgagggcggcaagatcaaaggggagttccagctgatcgggtcaggtttccctgccggcgggcctgtgatgtccggcggactgacc…	||||||||||||||||||||||||||||||||||||||||||||||||||||||||||||||||||||||||||||| | ||||||||||||||||||||||||||||||||||||||||||||||||||||||||||||||||||||||||||||||||||||||||||||||||||||||||||||||||||||||||||||||||||||||| |||||||||||||||||||||||||||||||||||||||||||||||||||||||||||||||||||||||||||||||||||||||||||||||||||||||||||||||||||||||||||||||||||||||||||||||||||||||||||||||||||||||||||||||||||||||…	0.92
BW902782	gi|66524196|gb|BW902782.1|BW902782	BW902782 Amphioxus Branchiostoma floridae unpublished cDNA library, neurula whole animal Branchiostoma floridae cDNA clone bfne024k03 3', mRNA sequence	Neurula	GFPe1	1e-101	1	96.26	1e-101	214	206	206	1	345	558	558	445	657	657	tcacacagtgtcgatgaaggccttcactttctcgctcaggttgatctcggtcttggacgccttgacctcgatctggtgccccaggaagaccggcatcttctccttgataccggctgggagcggcttggtgaaggtgtagttcgtctgcacatccgcctggtggcgcttcccatcggtggtgcanaagctccagttgttagtgcccggtgatggt	tcacacagtgtcgatgaaggccttcactttctcgctcagggtgatctcggtcttggacgccttgacctcgatctggtgccccaggaagatcggcatcttctccttcagaccggccgggagcggcttggcgaaggtgtagttcgtctgcacatccgcctggtggcgcttcccatcggtggtgcagaagctccagttgttagtg-ccggtgatggt	|||||||||||||||||||||||||||||||||||||||| |||||||||||||||||||||||||||||||||||||||||||||||| ||||||||||||||| | |||||| ||||||||||||| |||||||||||||||||||||||||||||||||||||||||||||||||||||| |||||||||||||||||| |||||||||||	0.37
BW845019	gi|66453235|gb|BW845019.1|BW845019	BW845019 Amphioxus Branchiostoma floridae unpublished cDNA library, neurula whole animal Branchiostoma floridae cDNA clone bfne024k03 5', mRNA sequence	Neurula	GFPe3	0	1	98.28	0	583	573	573	0	53	635	635	1	583	657	atgtctctccctacgactcacgaccttcacatcttcggctccgtcaatggcgcggagttcgacctggtgggaggcggaaagggcaacccgaacgatggaacgctggagaccagtgtgaaatccacccggggcgccctgccctgctccccgctgctgatcggacccaacctggggtacggcttctaccagtacctgcccttccctgggggtgcctcacccttccaaaccgccatcacggacggagggtaccaggttcaccgtgtgttcaagtttgaagacggcggagtgctgaattgcaacttccgctacacctacgagggcggcaagatcaaaggggtgttccagctgatcgggtcaggtttccctgccggcgggcctgtgatgtccggcggactgacc…	atgtctctccctacgactcacgaccttcacatcttcggctccgtcaatggcgcggagttcgacctggtgggaggcggaaagggcaacccgaacgatggaacgctggagaccagtgtgaaatccacccggggcgccctgccctgctccccgctgttgatcggacccaacctggggtacggcttctaccagtacctgcccttccctggcggcgcctcacccttccaaaccgccatcacggacggagggtaccaggttcaccgtgtgttcaagtttgaagacggcggagtgctgagttgcaacttccgctacacctacgagggcggcaagatcaaaggggagttccagctgatcgggtcaggtttccctgccggcgggcctgtgatgtccggcggactgacc…	||||||||||||||||||||||||||||||||||||||||||||||||||||||||||||||||||||||||||||||||||||||||||||||||||||||||||||||||||||||||||||||||||||||||||||||||||||||||| |||||||||||||||||||||||||||||||||||||||||||||||||||| || |||||||||||||||||||||||||||||||||||||||||||||||||||||||||||||||||||||||||||||||||| |||||||||||||||||||||||||||||||||||||||||||| |||||||||||||||||||||||||||||||||||||||||||||||||||||||||||||…	0.9
BW902824	gi|66524251|gb|BW902824.1|BW902824	BW902824 Amphioxus Branchiostoma floridae unpublished cDNA library, neurula whole animal Branchiostoma floridae cDNA clone bfne024l22 3', mRNA sequence	Neurula	GFPe1	2e-51	1	98.15	2e-51	108	106	106	1	414	521	523	551	657	657	tcacacagtgtcgatgaaggccttcactttctcgctcaggttgatctcggtcttggacgcccttgacctcgatctggtgccccaggaagatcggcatcttctccttca	tcacacagtgtcgatgaaggccttcactttctcgctcagggtgatctcggtcttggacg-ccttgacctcgatctggtgccccaggaagatcggcatcttctccttca	|||||||||||||||||||||||||||||||||||||||| |||||||||||||||||| ||||||||||||||||||||||||||||||||||||||||||||||||	0.2
BW845059	gi|66453275|gb|BW845059.1|BW845059	BW845059 Amphioxus Branchiostoma floridae unpublished cDNA library, neurula whole animal Branchiostoma floridae cDNA clone bfne024l22 5', mRNA sequence	Neurula	GFPe2	0	1	98.8	0	499	493	493	0	62	560	560	1	499	657	atgtctctccctacgactcacgaccttcacatcttcggctccatcaatggcgcggagttcgacctggtgggaggcggaaagggcaacccgaacgatggaacgctggagaccagtgtgaaatccacccggggcgccctgccctgctccccgctgctgatcggacccaacctggggtacggcttctaccagtacctgcccttccctggcggcgcctcacccttccaaaccgccatcacggacggagggtaccaggttcaccgtgtgttcaagtttgaagacggcggtgtgctgaattgcaacttccgctacacctacgagggcggcaagatcaaaggggagttccagctgctcgggtcaggtttccctgccggcggtcctgtgatgtccggcggactgacc…	atgtctctcccaacggctcacgaccttcacatcttcggctccgtcaatggcgcggagttcgacctggtgggaggcggaaagggcaacccgaacgatggaacgctggagaccagtgtgaaatccacccggggcgccctgccctgctccccgctgctgatcggacccaacctggggtacggcttctaccagtacctgcccttccctggcggcgcctcacccttccaaaccgccatcacggacggaggttaccaggttcaccgtgtgttcaagtttgaagacggcggagtgctgaattgcaacttccgctacacctacgagggcggcaagatcaaaggggagttccagctgatcgggtcaggtttccctgccggcggtcctgtgatgtccggcggactgacc…	||||||||||| ||| |||||||||||||||||||||||||| |||||||||||||||||||||||||||||||||||||||||||||||||||||||||||||||||||||||||||||||||||||||||||||||||||||||||||||||||||||||||||||||||||||||||||||||||||||||||||||||||||||||||||||||||||||||||||||||||||||||||| |||||||||||||||||||||||||||||||||||||| ||||||||||||||||||||||||||||||||||||||||||||||||||||||||||||||| ||||||||||||||||||||||||||||||||||||||||||||||||||…	0.88
BW902890	gi|66524334|gb|BW902890.1|BW902890	BW902890 Amphioxus Branchiostoma floridae unpublished cDNA library, neurula whole animal Branchiostoma floridae cDNA clone bfne024o17 3', mRNA sequence	Neurula	GFPe1	4e-49	1	98.08	4e-49	104	102	102	1	357	460	460	555	657	657	tcacacagtgttgatgaaggccttcactttctcgctcagggtgatctcggtcttggacgccttgacctcgatctggtgccccnaggaagatcggcatcttctcc	tcacacagtgtcgatgaaggccttcactttctcgctcagggtgatctcggtcttggacgccttgacctcgatctggtgcccc-aggaagatcggcatcttctcc	||||||||||| |||||||||||||||||||||||||||||||||||||||||||||||||||||||||||||||||||||| |||||||||||||||||||||	0.22
BW845125	gi|66453341|gb|BW845125.1|BW845125	BW845125 Amphioxus Branchiostoma floridae unpublished cDNA library, neurula whole animal Branchiostoma floridae cDNA clone bfne024o17 5', mRNA sequence	Neurula	GFPe1	0	1	98.39	0	497	489	489	0	46	542	545	1	497	657	atgtctctccctatgactcacgaccttcacatcttcggctccgtcaatggcgcggagttcgacctggtgggaggcggaaagggcaacccgaacgatggaacgctggagaccagtgtgaaatccacccggggcgccctgccctgctccccgctgctgatcggacccaacctggggtacggcttctaccagtacctgcccttccctggcggagcctcacccttccaaaccgccatcacggacggagggtaccaggttcaccgtgtgttcaagtttgaagacggaggagtgctgaattgcaacttccgctacacctacgagggcggcaagatcaaaggggagttccagctgctcgggtcaggtttccccgccggcgggcctgtgatgtccggcggactgacc…	atgtctctccctacgactcacgaccttcacatcttcggctccgtcaatggcgcggagttcgacctggtgggaggcggcaggggcaacccgaacgatggaacgctggagaccagtgtgaaatccacccggggcgccctgccctgctccccgctgctgatcggacccaacctggggtacggcttctaccagtacctgcccttccctggcggcgcctcacccttccaaaccgccatcacggacggagggtaccaggttcaccgtgtgttcaagtttgaagacggcggagtgctgaattgcaacttccgctacacctacgagggcggcaagatcaaaggggagttccagctgatcgggtcaggtttccctgccggcgggcctgtgatgtccggcggactgacc…	||||||||||||| ||||||||||||||||||||||||||||||||||||||||||||||||||||||||||||||| | ||||||||||||||||||||||||||||||||||||||||||||||||||||||||||||||||||||||||||||||||||||||||||||||||||||||||||||||||||||||||||||||||| ||||||||||||||||||||||||||||||||||||||||||||||||||||||||||||||||||||||| |||||||||||||||||||||||||||||||||||||||||||||||||||||||||||||||||| |||||||||||||||| |||||||||||||||||||||||||||||||||…	0.9
BW902934	gi|66524399|gb|BW902934.1|BW902934	BW902934 Amphioxus Branchiostoma floridae unpublished cDNA library, neurula whole animal Branchiostoma floridae cDNA clone bfne025a17 3', mRNA sequence	Neurula	GFPe1	1e-40	1	100	1e-40	78	78	78	0	398	475	481	580	657	657	tcacacagtgtcgatgaaggccttcactttctcgctcagggtgatctcggtcttggacgccttgacctcgatctggtg	tcacacagtgtcgatgaaggccttcactttctcgctcagggtgatctcggtcttggacgccttgacctcgatctggtg	||||||||||||||||||||||||||||||||||||||||||||||||||||||||||||||||||||||||||||||	0.16
BW845169	gi|66453385|gb|BW845169.1|BW845169	BW845169 Amphioxus Branchiostoma floridae unpublished cDNA library, neurula whole animal Branchiostoma floridae cDNA clone bfne025a17 5', mRNA sequence	Neurula	GFPe1	0	1	98.78	0	492	486	486	0	45	536	536	1	492	657	atgtctctccctacgactcacgaccttcacatcttcggctccgtcaatggcgcggagttcgatctggtgggaggcggaaagggcaacccgaacgatggaacgctggagaccagtgtgaaatccacccggggcgccctgccctgctccccgctgctgatcggacccaacctggggtacggcttctaccagtacctgcccttccctggcggcgcctcacccttccaaaccgccatcacggacggagggtaccaggttcatcgtgtgttcaagtttgaagacggcggagtgctgaattgcaacttccgctacacctacnagggcggcaagatcaaaggggagttccagctgatcgggtcaggtttccctgccggcgggcctgtgatgtccggcggactgacc…	atgtctctccctacgactcacgaccttcacatcttcggctccgtcaatggcgcggagttcgacctggtgggaggcggcaggggcaacccgaacgatggaacgctggagaccagtgtgaaatccacccggggcgccctgccctgctccccgctgctgatcggacccaacctggggtacggcttctaccagtacctgcccttccctggcggcgcctcacccttccaaaccgccatcacggacggagggtaccaggttcaccgtgtgttcaagtttgaagacggcggagtgctgaattgcaacttccgctacacctacgagggcggcaagatcaaaggggagttccagctgatcgggtcaggtttccctgccggcgggcctgtgatgtccggcggactgacc…	|||||||||||||||||||||||||||||||||||||||||||||||||||||||||||||| |||||||||||||| | ||||||||||||||||||||||||||||||||||||||||||||||||||||||||||||||||||||||||||||||||||||||||||||||||||||||||||||||||||||||||||||||||||||||||||||||||||||||||||||||||||||||||||||||||| ||||||||||||||||||||||||||||||||||||||||||||||||||||||||| |||||||||||||||||||||||||||||||||||||||||||||||||||||||||||||||||||||||||||||||||||…	0.91
BW903048	gi|66524559|gb|BW903048.1|BW903048	BW903048 Amphioxus Branchiostoma floridae unpublished cDNA library, neurula whole animal Branchiostoma floridae cDNA clone bfne025f21 3', mRNA sequence	Neurula	GFPe3	5e-92	1	97.28	5e-92	184	179	179	0	345	528	528	474	657	657	tcacacagtgtcgatgaaggccttcactttctcgctcaggttgatctcggtcttggacgccttgacctcgatctggtgccccaggaagaccggcatcttctccttgataccggctgggagcggcttggtgaaggtgtagttcgtctgcacatccgcctggtggcgcttcccatcggtggtgcag	tcacacagtgtcgatgaaggccttcactttctcgctcaggttgatctcggtcttggacgcctggacctcgatctggtgccccaggaagatcggcatcttctccttgagaccggccgggagcggcttggcgaaggtgtagttcgtctgcacatccgcctggtggcgcttcccatcggtggtgcag	|||||||||||||||||||||||||||||||||||||||||||||||||||||||||||||| |||||||||||||||||||||||||| ||||||||||||||||| |||||| ||||||||||||| |||||||||||||||||||||||||||||||||||||||||||||||||||||||	0.34
BW845283	gi|66453499|gb|BW845283.1|BW845283	BW845283 Amphioxus Branchiostoma floridae unpublished cDNA library, neurula whole animal Branchiostoma floridae cDNA clone bfne025f21 5', mRNA sequence	Neurula	GFPe1	0	1	98.59	0	497	490	490	0	43	539	539	1	497	657	atgtctctccctacgactcacgaccttcacatcttcggctccgtcaatggcgcggagttcgacctggtgggaggcggaaagggcaacccgaacgatggaacgctggagaccagtgtgaaatccacccggggcgccctgccctgctccccgctgctgatcggacccaacctggggtacggcttctaccagtacctgcccttccctgggggtgcctcacccttccaaaccgccatcacggacggagggtaccaggttcaccgtgtgttcaagtttgaagacggcggagtgctgaattgcaacttccgctacacctacnagggcggcaagatcaaaggggtgttccagctgatcgggtcaggtttccctgccggcgggcctgtgatgtccggcggactgacc…	atgtctctccctacgactcacgaccttcacatcttcggctccgtcaatggcgcggagttcgacctggtgggaggcggcaggggcaacccgaacgatggaacgctggagaccagtgtgaaatccacccggggcgccctgccctgctccccgctgctgatcggacccaacctggggtacggcttctaccagtacctgcccttccctggcggcgcctcacccttccaaaccgccatcacggacggagggtaccaggttcaccgtgtgttcaagtttgaagacggcggagtgctgaattgcaacttccgctacacctacgagggcggcaagatcaaaggggagttccagctgatcgggtcaggtttccctgccggcgggcctgtgatgtccggcggactgacc…	||||||||||||||||||||||||||||||||||||||||||||||||||||||||||||||||||||||||||||| | |||||||||||||||||||||||||||||||||||||||||||||||||||||||||||||||||||||||||||||||||||||||||||||||||||||||||||||||||||||||||||||| || ||||||||||||||||||||||||||||||||||||||||||||||||||||||||||||||||||||||||||||||||||||||||||||||||||||||||| ||||||||||||||||||||| |||||||||||||||||||||||||||||||||||||||||||||||||||||||||||||…	0.91
BW903083	gi|66524594|gb|BW903083.1|BW903083	BW903083 Amphioxus Branchiostoma floridae unpublished cDNA library, neurula whole animal Branchiostoma floridae cDNA clone bfne025h10 3', mRNA sequence	Neurula	GFPe1	1e-163	1	97.5	1e-163	320	312	312	1	360	678	678	338	657	657	tcacacagtgtcgatgaaagccttcactttctcgctcaggttgacctcagtcttggacgctttgacctcgatctggtgccccaggaagatcggcatcttctccttgagaccggccgggagcggcttggcgaaggtgtagtgcgtctgcacatccgcctggtggcgcttcccatcggtggtgcagaagctccagttgttagtgccggtgatggtgcggtcgtccgagcactgcagtttggccacgctcctgtccagggtggtcagtccgccggacatcacaggcccgccggcaggg-aacctgacccgatcagctggaact	tcacacagtgtcgatgaaggccttcactttctcgctcagggtgatctcggtcttggacgccttgacctcgatctggtgccccaggaagatcggcatcttctccttcagaccggccgggagcggcttggcgaaggtgtagttcgtctgcacatccgcctggtggcgcttcccatcggtggtgcagaagctccagttgttagtgccggtgatggtgcggtcgtccgagcactgcagtttggccacgctcctgtccagggtggtcagtccgccggacatcacaggcccgccggcagggaaacctgacccgatcagctggaact	|||||||||||||||||| ||||||||||||||||||||| ||| ||| ||||||||||| |||||||||||||||||||||||||||||||||||||||||||| |||||||||||||||||||||||||||||||||| |||||||||||||||||||||||||||||||||||||||||||||||||||||||||||||||||||||||||||||||||||||||||||||||||||||||||||||||||||||||||||||||||||||||||||||||||||||||||| ||||||||||||||||||||||||	0.46
BW845319	gi|66453535|gb|BW845319.1|BW845319	BW845319 Amphioxus Branchiostoma floridae unpublished cDNA library, neurula whole animal Branchiostoma floridae cDNA clone bfne025h10 5', mRNA sequence	Neurula	GFPe1	0	1	98.57	0	559	551	551	0	28	586	586	1	559	657	atgtctctccctacgactcacgaccttcacatcttcggctccgtcaatggcgcggagttcgacctggtgggaggcggaaagggcaacccgaacgatggaacgctggagaccaatgtgaaatccacccggggcgccctgccctgctccccgctgctgatcggacccaacctggggtacggcttctaccagtacctgcccttccctggcggcgcctcgcccttccaaaccgccatcacggacggagggtaccaggttcaacgtgtgttcaagtttgaagacggcggtgtgctgaattgcaacttccgctacacctacgagggcggcaagatcaaaggggagttccagctgatcgggtcaggtttccctgccggcgggcctgtgatgtccggcggactgacc…	atgtctctccctacgactcacgaccttcacatcttcggctccgtcaatggcgcggagttcgacctggtgggaggcggcaggggcaacccgaacgatggaacgctggagaccagtgtgaaatccacccggggcgccctgccctgctccccgctgctgatcggacccaacctggggtacggcttctaccagtacctgcccttccctggcggcgcctcacccttccaaaccgccatcacggacggagggtaccaggttcaccgtgtgttcaagtttgaagacggcggagtgctgaattgcaacttccgctacacctacgagggcggcaagatcaaaggggagttccagctgatcgggtcaggtttccctgccggcgggcctgtgatgtccggcggactgacc…	||||||||||||||||||||||||||||||||||||||||||||||||||||||||||||||||||||||||||||| | |||||||||||||||||||||||||||||||| |||||||||||||||||||||||||||||||||||||||||||||||||||||||||||||||||||||||||||||||||||||||||||||||||||||| ||||||||||||||||||||||||||||||||||||||||| |||||||||||||||||||||||||| ||||||||||||||||||||||||||||||||||||||||||||||||||||||||||||||||||||||||||||||||||||||||||||||||||||||||||||||||||…	0.94
BW903090	gi|66524601|gb|BW903090.1|BW903090	BW903090 Amphioxus Branchiostoma floridae unpublished cDNA library, neurula whole animal Branchiostoma floridae cDNA clone bfne025h17 3', mRNA sequence	Neurula	GFPe3	1e-65	1	98.44	1e-65	128	126	126	0	417	544	544	530	657	657	tcacacagtgtcgatgaaggccttcactttctcgctcaggttgatctcggtcttggacgccttgacctcgatctggtgccccaggaagaccggcatcttctccttgagaccggccgggagcggcttgg	tcacacagtgtcgatgaaggccttcactttctcgctcaggttgatctcggtcttggacgcctggacctcgatctggtgccccaggaagatcggcatcttctccttgagaccggccgggagcggcttgg	|||||||||||||||||||||||||||||||||||||||||||||||||||||||||||||| |||||||||||||||||||||||||| ||||||||||||||||||||||||||||||||||||||	0.23
BW845326	gi|66453542|gb|BW845326.1|BW845326	BW845326 Amphioxus Branchiostoma floridae unpublished cDNA library, neurula whole animal Branchiostoma floridae cDNA clone bfne025h17 5', mRNA sequence	Neurula	GFPe3	0	1	99.13	0	577	572	572	0	47	623	623	1	577	657	atgtctctccctacgactcacgaccttcacatcttcggctccgtcaatggcgcggagttcgacctggtgggaggcggaaagggcaacccgaacgatggaacgctggagaccagtgtgaaatccacccggggcgccctgccctgctccccgctgctgatcggacccaacctggggtacggcttctaccagtacctgcccttccctggcggcgcctcacccttccaaaccgccatcacggacggagggtaccaggttcaccgtgtgttcaagtttgaagacggcggagtgctgaattgcaacttccgctacacctacgagggcggcaagatcaaaggggagttccagctgatcgggtcaggtttccctgccggcgggcctgtgatgtccggcggactgacc…	atgtctctccctacgactcacgaccttcacatcttcggctccgtcaatggcgcggagttcgacctggtgggaggcggaaagggcaacccgaacgatggaacgctggagaccagtgtgaaatccacccggggcgccctgccctgctccccgctgttgatcggacccaacctggggtacggcttctaccagtacctgcccttccctggcggcgcctcacccttccaaaccgccatcacggacggagggtaccaggttcaccgtgtgttcaagtttgaagacggcggagtgctgagttgcaacttccgctacacctacgagggcggcaagatcaaaggggagttccagctgatcgggtcaggtttccctgccggcgggcctgtgatgtccggcggactgacc…	||||||||||||||||||||||||||||||||||||||||||||||||||||||||||||||||||||||||||||||||||||||||||||||||||||||||||||||||||||||||||||||||||||||||||||||||||||||||| |||||||||||||||||||||||||||||||||||||||||||||||||||||||||||||||||||||||||||||||||||||||||||||||||||||||||||||||||||||||||||||||||||||||||| ||||||||||||||||||||||||||||||||||||||||||||||||||||||||||||||||||||||||||||||||||||||||||||||||||||||||||…	0.92
BW845436	gi|66453652|gb|BW845436.1|BW845436	BW845436 Amphioxus Branchiostoma floridae unpublished cDNA library, neurula whole animal Branchiostoma floridae cDNA clone bfne025m16 5', mRNA sequence	Neurula	GFPa2	0	1	96.49	0	513	495	495	0	43	555	555	1	513	660	atgcctctgcccgcaacccacgacatccaccttcacggctccatcaacggccacgagttcgacatggtggggggaggaaaaggcgacccgaacgccggctcgctggtgaccacagcgaaatccaccaagggtcccctgaagttctctccccacttgatgatcccccacctcgggtacgggtactaccagtacctcccctacccggacggaccctcgcctttccaggccaccatgttggaaggatcggggtatacagtccaccgcgtgtttgacttcgaagacggaggcaagctgtccatcgagttcaagtactcctacgagggttcccatattaaggccgacatgaagttcacgggaaccggtttccctgaggacgggccggtcatgaccagccagatt…	atgcctctgcccgcaactcatgaaatccacctccacggctccatcaacggccacgagttcgacctggctggcggtggaaaaggcgacccgaacgccggctcgctggtgaccacagcgaaatccaccaagggtcccctgaagttctctccccacttgatgatcccccacctcgggtacgggtactaccagtacctcccctacccggacggaccctcgcctttccaggccaccatgttggaaggatcggggtatacagtccaccgcgtgtttgacttcgaagatggaggcaagctgtccatcgagtttaagtactcctacgagggttcccatattaaggccgacatgaagttcacgggaaccggtttccctgaggatgggccggtcatgaccagccagatt…	||||||||||||||||| || || |||||||| |||||||||||||||||||||||||||||| ||| || || |||||||||||||||||||||||||||||||||||||||||||||||||||||||||||||||||||||||||||||||||||||||||||||||||||||||||||||||||||||||||||||||||||||||||||||||||||||||||||||||||||||||||||||||||||||||||||||||||||||||||||||| ||||||||||||||||||||||| |||||||||||||||||||||||||||||||||||||||||||||||||||||||||||||||||||| |||||||||||||||||||||||||…	0.89
BW903516	gi|66525177|gb|BW903516.1|BW903516	BW903516 Amphioxus Branchiostoma floridae unpublished cDNA library, neurula whole animal Branchiostoma floridae cDNA clone bfne026k11 3', mRNA sequence	Neurula	GFPe3	1e-156	1	97.42	1e-156	310	302	302	2	388	695	695	348	657	657	tcacacagtgtcgatgaaggccttcactttctcgctcagggtgatctcggtcttggacgcctggacctcaatctggtgccccaggaagatcggcatcttctccttgagaccggccgggagcggcttggcgaaggtgtagttcgtctgcacatccgcctggtggcgcttcccatcggtggtgcagaagctccagttgttggtgccggtgatggtgcagtcgtccgagcactgcagtttggccacgctcctgtcc-nggtggtcagtccgccggacatcactggaccgccggca-ggnaacctgacccgatc	tcacacagtgtcgatgaaggccttcactttctcgctcaggttgatctcggtcttggacgcctggacctcgatctggtgccccaggaagatcggcatcttctccttgagaccggccgggagcggcttggcgaaggtgtagttcgtctgcacatccgcctggtggcgcttcccatcggtggtgcagaagctccagttgttggtgccggtgatggtgcagtcgtccgagcactgcagtttggccacgctcctgtccagggtggtcagtccgccggacatcacaggcccgccggcagggaaacctgacccgatc	|||||||||||||||||||||||||||||||||||||||| |||||||||||||||||||||||||||| ||||||||||||||||||||||||||||||||||||||||||||||||||||||||||||||||||||||||||||||||||||||||||||||||||||||||||||||||||||||||||||||||||||||||||||||||||||||||||||||||||||||||||||||||||||||| |||||||||||||||||||||||| || ||||||||| || ||||||||||||||	0.43
BW845746	gi|66453962|gb|BW845746.1|BW845746	BW845746 Amphioxus Branchiostoma floridae unpublished cDNA library, neurula whole animal Branchiostoma floridae cDNA clone bfne026k11 5', mRNA sequence	Neurula	GFPe3	0	1	98.79	0	497	491	491	0	43	539	539	1	497	657	atgtctctccctacgactcacgaccttcacatcttcggctccgtcaatggcgcggagttcgacctggtgggaggcggaaagggcaacccaaacgatggaacgctggagaccagtgtgaaatccacccggggcgccctgccctgctccccgctgctgatcggacccaacctggggtacggcttctaccagtacctgcccttccctggcggcgcctcacccttccaaaccgccatcacggacggagggtaccaggttcaccgtgtgttcaagtttgaagacggcggcgtgctgaattgcaacttccgctacacctacgagggcggcaagatcaaaggggagttccagctgatcgggtcaggtttccctgccggcggtccagtgatgtccggcggactgacc…	atgtctctccctacgactcacgaccttcacatcttcggctccgtcaatggcgcggagttcgacctggtgggaggcggaaagggcaacccgaacgatggaacgctggagaccagtgtgaaatccacccggggcgccctgccctgctccccgctgttgatcggacccaacctggggtacggcttctaccagtacctgcccttccctggcggcgcctcacccttccaaaccgccatcacggacggagggtaccaggttcaccgtgtgttcaagtttgaagacggcggagtgctgagttgcaacttccgctacacctacgagggcggcaagatcaaaggggagttccagctgatcgggtcaggtttccctgccggcgggcctgtgatgtccggcggactgacc…	||||||||||||||||||||||||||||||||||||||||||||||||||||||||||||||||||||||||||||||||||||||||| ||||||||||||||||||||||||||||||||||||||||||||||||||||||||||||||| |||||||||||||||||||||||||||||||||||||||||||||||||||||||||||||||||||||||||||||||||||||||||||||||||||||||||||||||||||||||||||||||||| ||||||| ||||||||||||||||||||||||||||||||||||||||||||||||||||||||||||||||||||||||||||||||| || |||||||||||||||||||||…	0.91
BW846282	gi|66454498|gb|BW846282.1|BW846282	BW846282 Amphioxus Branchiostoma floridae unpublished cDNA library, neurula whole animal Branchiostoma floridae cDNA clone bfne028c13 5', mRNA sequence	Neurula	GFPa1	0	1	99.79	0	470	469	469	0	55	524	524	1	470	660	atgcctctgcccgcaacccacgacatccaccttcacggctccatcaacggccacgagttcgacatggtggggggaggaaaaggcgacccgaacgccggctcgctggtgaccacagcgaaatccaccaagggtgccctgaagttctctccctacttgatgatcccccacctcgggtacgggtactaccagtacctcccctacccggacggaccctcgcctttccaggcctccatgttggaaggatcggggtatgcagtctaccgcgtgttcgactttgaagacggaggcaagctgactaccgagtttaagtactcctacgagggttcccatatcaaggccgacatgaagctgatgggaagcggtttccctgacgacggcccagtcatgaccagccagatt…	atgcctctgcccgcaacccacgacatccaccttcacggctccatcaacggccacgagttcgacatggtggggggaggaaaaggcgacccgaacgccggctcgctggtgaccacagcgaaatccaccaagggtgccctgaagttctctccctacttgatgatcccccacctcgggtacgggtactaccagtacctcccctacccggacggaccctcgcctttccagacctccatgttggaaggatcggggtatgcagtctaccgcgtgttcgactttgaagacggaggcaagctgactaccgagtttaagtactcctacgagggttcccatatcaaggccgacatgaagctgatgggaagcggtttccctgacgacggcccagtcatgaccagccagatt…	||||||||||||||||||||||||||||||||||||||||||||||||||||||||||||||||||||||||||||||||||||||||||||||||||||||||||||||||||||||||||||||||||||||||||||||||||||||||||||||||||||||||||||||||||||||||||||||||||||||||||||||||||||||||||||||||| |||||||||||||||||||||||||||||||||||||||||||||||||||||||||||||||||||||||||||||||||||||||||||||||||||||||||||||||||||||||||||||||||||||||||||||||||||||||||||||||||||||||||||||…	0.9
BW904072	gi|66525996|gb|BW904072.1|BW904072	BW904072 Amphioxus Branchiostoma floridae unpublished cDNA library, neurula whole animal Branchiostoma floridae cDNA clone bfne028c20 3', mRNA sequence	Neurula	GFPe1	1e-153	1	100	1e-153	267	267	267	0	345	611	611	391	657	657	tcacacagtgtcgatgaaggccttcactttctcgctcagggtgatctcggtcttggacgccttgacctcgatctggtgccccaggaagatcggcatcttctccttcagaccggccgggagcggcttggcgaaggtgtagttcgtctgcacatccgcctggtggcgcttcccatcggtggtgcagaagctccagttgttagtgccggtgatggtgcggtcgtccgagcactgcagtttggccacgctcctgtccagggtggtcagtcc	tcacacagtgtcgatgaaggccttcactttctcgctcagggtgatctcggtcttggacgccttgacctcgatctggtgccccaggaagatcggcatcttctccttcagaccggccgggagcggcttggcgaaggtgtagttcgtctgcacatccgcctggtggcgcttcccatcggtggtgcagaagctccagttgttagtgccggtgatggtgcggtcgtccgagcactgcagtttggccacgctcctgtccagggtggtcagtcc	|||||||||||||||||||||||||||||||||||||||||||||||||||||||||||||||||||||||||||||||||||||||||||||||||||||||||||||||||||||||||||||||||||||||||||||||||||||||||||||||||||||||||||||||||||||||||||||||||||||||||||||||||||||||||||||||||||||||||||||||||||||||||||||||||||||||||||	0.44
BW846288	gi|66454504|gb|BW846288.1|BW846288	BW846288 Amphioxus Branchiostoma floridae unpublished cDNA library, neurula whole animal Branchiostoma floridae cDNA clone bfne028c20 5', mRNA sequence	Neurula	GFPe1	0	1	98.91	0	552	546	546	0	45	596	596	1	552	657	atgtctctccctacgactcacgaccttcacatcttcggctccgtcaatggcgcggagttcgacctggtgggaggcggaaagggcaacccgaacgatggaacgctggagaccagtgtgaaatccacccggggcgccctgccctgctccccgctgctgatcggacccaacctggggtacggcttctaccagtacctgcccttccctggcggcgcctcacccttccaaaccgccatcacggacggagggtaccaggttcaccgtgtgttcaagtttgaagacggcggagtgctgaattgcaacttctgctacacctacgagggcggaaagatcaaaggggagttccagctgatcgggtcaggtttccctgccggcgggcctgtgatgtccttcggactgacc…	atgtctctccctacgactcacgaccttcacatcttcggctccgtcaatggcgcggagttcgacctggtgggaggcggcaggggcaacccgaacgatggaacgctggagaccagtgtgaaatccacccggggcgccctgccctgctccccgctgctgatcggacccaacctggggtacggcttctaccagtacctgcccttccctggcggcgcctcacccttccaaaccgccatcacggacggagggtaccaggttcaccgtgtgttcaagtttgaagacggcggagtgctgaattgcaacttccgctacacctacgagggcggcaagatcaaaggggagttccagctgatcgggtcaggtttccctgccggcgggcctgtgatgtccggcggactgacc…	||||||||||||||||||||||||||||||||||||||||||||||||||||||||||||||||||||||||||||| | ||||||||||||||||||||||||||||||||||||||||||||||||||||||||||||||||||||||||||||||||||||||||||||||||||||||||||||||||||||||||||||||||||||||||||||||||||||||||||||||||||||||||||||||||||||||||||||||||||||||||||||||||||||||||||||||| ||||||||||||||||||| ||||||||||||||||||||||||||||||||||||||||||||||||||||||||||||||| |||||||||||…	0.92
BW904430	gi|66526417|gb|BW904430.1|BW904430	BW904430 Amphioxus Branchiostoma floridae unpublished cDNA library, neurula whole animal Branchiostoma floridae cDNA clone bfne029d06 3', mRNA sequence	Neurula	GFPe3	4e-68	1	99.22	4e-68	128	127	127	0	405	532	532	530	657	657	tcacacagtgtcgatgaaggccttcactttctcgctcaggttgatctcggtcttggacgccttgacctcgatctggtgccccaggaagatcggcatcttctccttgagaccggccgggagcggcttgg	tcacacagtgtcgatgaaggccttcactttctcgctcaggttgatctcggtcttggacgcctggacctcgatctggtgccccaggaagatcggcatcttctccttgagaccggccgggagcggcttgg	|||||||||||||||||||||||||||||||||||||||||||||||||||||||||||||| |||||||||||||||||||||||||||||||||||||||||||||||||||||||||||||||||	0.24
BW846649	gi|66454865|gb|BW846649.1|BW846649	BW846649 Amphioxus Branchiostoma floridae unpublished cDNA library, neurula whole animal Branchiostoma floridae cDNA clone bfne029d06 5', mRNA sequence	Neurula	GFPe3	0	1	98.92	0	553	547	547	0	45	597	597	1	553	657	atgtctctccctacgactcacgaccttcacatcttcggctccgtcaatggcgcggagttcgacctggtgggaggcggaaagggcaacccgaacgatggaacgctggagaccagtgtgaaatccacccggggcgccctgccctgctccccgctgttgatcggacccaacctggggtacggcttctaccagtacctgcccttccctggcggcacctcgcccttccaaaccgccatcacggacggagggtaccaggttcaccgtgtgttcaagtttgaagacggcggagtgctgaattgcaacttccgctacacctacgagggcggcaagatcaaaggggagttccagctgatcgggtcaggtttccctgccggcgggcctgtgatgtccggcggactgacc…	atgtctctccctacgactcacgaccttcacatcttcggctccgtcaatggcgcggagttcgacctggtgggaggcggaaagggcaacccgaacgatggaacgctggagaccagtgtgaaatccacccggggcgccctgccctgctccccgctgttgatcggacccaacctggggtacggcttctaccagtacctgcccttccctggcggcgcctcacccttccaaaccgccatcacggacggagggtaccaggttcaccgtgtgttcaagtttgaagacggcggagtgctgagttgcaacttccgctacacctacgagggcggcaagatcaaaggggagttccagctgatcgggtcaggtttccctgccggcgggcctgtgatgtccggcggactgacc…	|||||||||||||||||||||||||||||||||||||||||||||||||||||||||||||||||||||||||||||||||||||||||||||||||||||||||||||||||||||||||||||||||||||||||||||||||||||||||||||||||||||||||||||||||||||||||||||||||||||||||||||||||| |||| |||||||||||||||||||||||||||||||||||||||||||||||||||||||||||||||||||||||||||| ||||||||||||||||||||||||||||||||||||||||||||||||||||||||||||||||||||||||||||||||||||||||||||||||||||||||||…	0.92
BW904549	gi|66526582|gb|BW904549.1|BW904549	BW904549 Amphioxus Branchiostoma floridae unpublished cDNA library, neurula whole animal Branchiostoma floridae cDNA clone bfne029i17 3', mRNA sequence	Neurula	GFPe1	1e-112	1	100	1e-112	198	198	198	0	408	605	608	460	657	657	tcacacagtgtcgatgaaggccttcactttctcgctcagggtgatctcggtcttggacgccttgacctcgatctggtgccccaggaagatcggcatcttctccttcagaccggccgggagcggcttggcgaaggtgtagttcgtctgcacatccgcctggtggcgcttcccatcggtggtgcagaagctccagttgtt	tcacacagtgtcgatgaaggccttcactttctcgctcagggtgatctcggtcttggacgccttgacctcgatctggtgccccaggaagatcggcatcttctccttcagaccggccgggagcggcttggcgaaggtgtagttcgtctgcacatccgcctggtggcgcttcccatcggtggtgcagaagctccagttgtt	||||||||||||||||||||||||||||||||||||||||||||||||||||||||||||||||||||||||||||||||||||||||||||||||||||||||||||||||||||||||||||||||||||||||||||||||||||||||||||||||||||||||||||||||||||||||||||||||||||||	0.33
BW846774	gi|66454990|gb|BW846774.1|BW846774	BW846774 Amphioxus Branchiostoma floridae unpublished cDNA library, neurula whole animal Branchiostoma floridae cDNA clone bfne029i17 5', mRNA sequence	Neurula	GFPe1	0	1	98.74	0	554	547	547	0	43	596	596	1	554	657	atgtctctccctacgactcacgaccttcacatcttcggctccatcaacggcgcggagttcgacctggtgggaggcggaaagggcaacccgaacgatggaacgctggagaccagtgtgaaatccacccggggcgccctgccctgctccccgctgctgatcggacccaacctggggtacggcttctaccagtacctgcccttccctggcggcgcctcgcccttccaaaccgccatcacggacggagggtaccaggttcaccgtgtgttcaagtttgaagacggcggagtgctgaattgcaacttcctctacacctacgagggcggcaagatcaaaggggagttccagctgatcgggtcaggtttccctgccggcgggcctgtgatgtccggcggactgacc…	atgtctctccctacgactcacgaccttcacatcttcggctccgtcaatggcgcggagttcgacctggtgggaggcggcaggggcaacccgaacgatggaacgctggagaccagtgtgaaatccacccggggcgccctgccctgctccccgctgctgatcggacccaacctggggtacggcttctaccagtacctgcccttccctggcggcgcctcacccttccaaaccgccatcacggacggagggtaccaggttcaccgtgtgttcaagtttgaagacggcggagtgctgaattgcaacttccgctacacctacgagggcggcaagatcaaaggggagttccagctgatcgggtcaggtttccctgccggcgggcctgtgatgtccggcggactgacc…	|||||||||||||||||||||||||||||||||||||||||| |||| ||||||||||||||||||||||||||||| | ||||||||||||||||||||||||||||||||||||||||||||||||||||||||||||||||||||||||||||||||||||||||||||||||||||||||||||||||||||||||||||||||||||||| |||||||||||||||||||||||||||||||||||||||||||||||||||||||||||||||||||||||||||||||||||||||| ||||||||||||||||||||||||||||||||||||||||||||||||||||||||||||||||||||||||||||||||||||||||||||||…	0.92
BW904984	gi|66527103|gb|BW904984.1|BW904984	BW904984 Amphioxus Branchiostoma floridae unpublished cDNA library, neurula whole animal Branchiostoma floridae cDNA clone bfne030m06 3', mRNA sequence	Neurula	GFPe1	2e-67	1	99.21	2e-67	127	126	126	0	413	539	539	531	657	657	tcacacagtgtcgatgaaggccttcactttctcgctcaggttgatctcggtcttggacgccttgacctcgatctggtgccccaggaagatcggcatcttctccttcagaccggccgggagcggcttg	tcacacagtgtcgatgaaggccttcactttctcgctcagggtgatctcggtcttggacgccttgacctcgatctggtgccccaggaagatcggcatcttctccttcagaccggccgggagcggcttg	|||||||||||||||||||||||||||||||||||||||| ||||||||||||||||||||||||||||||||||||||||||||||||||||||||||||||||||||||||||||||||||||||	0.23
BW847213	gi|66455429|gb|BW847213.1|BW847213	BW847213 Amphioxus Branchiostoma floridae unpublished cDNA library, neurula whole animal Branchiostoma floridae cDNA clone bfne030m06 5', mRNA sequence	Neurula	GFPe1	0	1	98.56	0	554	546	546	0	45	598	598	1	554	657	atgtctctcccaacgactcacgaccttcacatcttcggctccgtcaatggcgcggagttcgacctggtgggaggcggaaagggcaacccgaacgatggaacgctggagaccagtgtgaaatccacccggggcgccctgccctgctccccgctgctgatcggacccaacctggggtacggcttctaccagtacctgcccttccctggcggcgcctcacccttccaagccgccatcacggacggagggtaccaggttcaccgtgtgttcaagtttgaagacggcggtgtgctgaattgcaacttccgctacacctacgagggcggcaagatcaaaggggagttccagctgctcgggtcaggtttccccgctggcgggcctgtgatgtccggcggactgacc…	atgtctctccctacgactcacgaccttcacatcttcggctccgtcaatggcgcggagttcgacctggtgggaggcggcaggggcaacccgaacgatggaacgctggagaccagtgtgaaatccacccggggcgccctgccctgctccccgctgctgatcggacccaacctggggtacggcttctaccagtacctgcccttccctggcggcgcctcacccttccaaaccgccatcacggacggagggtaccaggttcaccgtgtgttcaagtttgaagacggcggagtgctgaattgcaacttccgctacacctacgagggcggcaagatcaaaggggagttccagctgatcgggtcaggtttccctgccggcgggcctgtgatgtccggcggactgacc…	||||||||||| ||||||||||||||||||||||||||||||||||||||||||||||||||||||||||||||||| | ||||||||||||||||||||||||||||||||||||||||||||||||||||||||||||||||||||||||||||||||||||||||||||||||||||||||||||||||||||||||||||||||||||||||||||||||| |||||||||||||||||||||||||||||||||||||||||||||||||||||||||| ||||||||||||||||||||||||||||||||||||||||||||||||||||||||||||||| |||||||||||||||| || ||||||||||||||||||||||||||||||…	0.91
BW847265	gi|66455481|gb|BW847265.1|BW847265	BW847265 Amphioxus Branchiostoma floridae unpublished cDNA library, neurula whole animal Branchiostoma floridae cDNA clone bfne030o15 5', mRNA sequence	Neurula	GFPa1	0	1	99.41	0	512	509	509	0	46	557	557	1	512	660	atgcctctgcccgcaacccacgacatccaccttcacggctccatcaacggccacgagttcgacatggtggggggaggaaaaggcgacccgaacgccggctcgctggtgaccacagcgaaatccaccaagggtgccctgaagttctctccctacttgatgatcccccacctcgggtacgggtactaccagtacctcccctacccggacggaccctcgcctttccaggcctccatgttggaaggatcggggtatgcagtctaccgcgtgttcgactttgaagacggaggcaagctgtctaccgagtttaagtactcctacgagggttcccatatcaaggccgacatgaagctgatgggaagcggtttccctgacgacggcccagtcatgaccagccagatt…	atgcctctgcccgcaacccacgacatccaccttcacggctccatcaacggccacgagttcgacatggtggggggaggaaaaggcgacccgaacgccggctcgctggtgaccacagcgaaatccaccaagggtgccctgaagttctctccctacttgatgatcccccacctcgggtacgggtactaccagtacctcccctacccggacggaccctcgcctttccagacctccatgttggaaggatcggggtatgcagtctaccgcgtgttcgactttgaagacggaggcaagctgactaccgagtttaagtactcctacgagggttcccatatcaaggccgacatgaagctgatgggaagcggtttccctgacgacggcccagtcatgaccagccagatt…	||||||||||||||||||||||||||||||||||||||||||||||||||||||||||||||||||||||||||||||||||||||||||||||||||||||||||||||||||||||||||||||||||||||||||||||||||||||||||||||||||||||||||||||||||||||||||||||||||||||||||||||||||||||||||||||||| |||||||||||||||||||||||||||||||||||||||||||||||||||||||||||||||||||| ||||||||||||||||||||||||||||||||||||||||||||||||||||||||||||||||||||||||||||||||||||||||||||||||||||||||…	0.91
BW905109	gi|66527228|gb|BW905109.1|BW905109	BW905109 Amphioxus Branchiostoma floridae unpublished cDNA library, neurula whole animal Branchiostoma floridae cDNA clone bfne031b16 3', mRNA sequence	Neurula	GFPe1	1e-157	1	99.29	1e-157	282	280	280	0	267	548	552	376	657	657	tcacacagtgtcgatgaaggccttcactttctcgctcagggtgatctcggtcttggacgccttgacctcgatctggtgccccaggaagatcggcatcttctccttcagaccggccgggatcggcttggcgaacgtgtagttcgtctgcacatccgcctggtggcgcttcccatcggtggtgcagaagctccagttgttagtgccggtgatggtgcggtcgtccgagcactgcagtttggccacgctcctgtccagggtggtcagtccgccggacatcacagg	tcacacagtgtcgatgaaggccttcactttctcgctcagggtgatctcggtcttggacgccttgacctcgatctggtgccccaggaagatcggcatcttctccttcagaccggccgggagcggcttggcgaaggtgtagttcgtctgcacatccgcctggtggcgcttcccatcggtggtgcagaagctccagttgttagtgccggtgatggtgcggtcgtccgagcactgcagtttggccacgctcctgtccagggtggtcagtccgccggacatcacagg	||||||||||||||||||||||||||||||||||||||||||||||||||||||||||||||||||||||||||||||||||||||||||||||||||||||||||||||||||||||| |||||||||||| |||||||||||||||||||||||||||||||||||||||||||||||||||||||||||||||||||||||||||||||||||||||||||||||||||||||||||||||||||||||||||||||||||||||||||||||||||||	0.51
BW847334	gi|66455550|gb|BW847334.1|BW847334	BW847334 Amphioxus Branchiostoma floridae unpublished cDNA library, neurula whole animal Branchiostoma floridae cDNA clone bfne031b16 5', mRNA sequence	Neurula	GFPe1	0	1	98.79	0	497	491	491	1	44	540	540	1	496	657	atgtctctccctacgactcacgaccttcacatcttcggctccgtcaatggcgcggagttcgacctggtgggaggcggcaggggcaacccgaacgatggaacgctggagaccagtgtgaaatccacccggggcgccctgccctgctccccgctgctgatcggacccaacctggggtacggcttctaccagtacctgcccttccctggcggcgcctcacccttccaaacagccatcacggacggagggtaccaggttcaccgtgtgttcaagtttgaagacggaggagtgctgaattgcaacttcctctacacctacgagggcggcaagatcaaaggggagttccagctgctcgggtcaggtttccctgccggcggtcctgtgatgtccggcggactgacc…	atgtctctccctacgactcacgaccttcacatcttcggctccgtcaatggcgcggagttcgacctggtgggaggcggcaggggcaacccgaacgatggaacgctggagaccagtgtgaaatccacccggggcgccctgccctgctccccgctgctgatcggacccaacctggggtacggcttctaccagtacctgcccttccctggcggcgcctcacccttccaaaccgccatcacggacggagggtaccaggttcaccgtgtgttcaagtttgaagacggcggagtgctgaattgcaacttccgctacacctacgagggcggcaagatcaaaggggagttccagctgatcgggtcaggtttccctgccggcgggcctgtgatgtccggcggactgacc…	||||||||||||||||||||||||||||||||||||||||||||||||||||||||||||||||||||||||||||||||||||||||||||||||||||||||||||||||||||||||||||||||||||||||||||||||||||||||||||||||||||||||||||||||||||||||||||||||||||||||||||||||||||||||||||||||||| ||||||||||||||||||||||||||||||||||||||||||||||||||||| |||||||||||||||||||||| ||||||||||||||||||||||||||||||||||||||||||| ||||||||||||||||||||||||| ||||||||||||||||||||||||…	0.91
BW905291	gi|66527410|gb|BW905291.1|BW905291	BW905291 Amphioxus Branchiostoma floridae unpublished cDNA library, neurula whole animal Branchiostoma floridae cDNA clone bfne031j15 3', mRNA sequence	Neurula	GFPe1	1e-86	1	97.65	1e-86	170	166	166	0	418	587	587	488	657	657	tcacacagtgtcgatgaaggccttcactttctcgctcaggttgatctcggttttggaagccttgacctcgatctggtgccccaggaagatcggcatcttctccttcagaccggccgggagcggcttggcgaangtgtagttcgtctgcacatccgcctggtggcgcttcc	tcacacagtgtcgatgaaggccttcactttctcgctcagggtgatctcggtcttggacgccttgacctcgatctggtgccccaggaagatcggcatcttctccttcagaccggccgggagcggcttggcgaaggtgtagttcgtctgcacatccgcctggtggcgcttcc	|||||||||||||||||||||||||||||||||||||||| |||||||||| ||||| |||||||||||||||||||||||||||||||||||||||||||||||||||||||||||||||||||||||||| |||||||||||||||||||||||||||||||||||||	0.28
BW847513	gi|66455729|gb|BW847513.1|BW847513	BW847513 Amphioxus Branchiostoma floridae unpublished cDNA library, neurula whole animal Branchiostoma floridae cDNA clone bfne031j15 5', mRNA sequence	Neurula	GFPe1	0	1	99.4	0	497	494	494	0	45	541	541	1	497	657	atgtctctccctacgactcacgaccttcacatcttcggctccgtcaatggcgcggagttcgacctggtgggaggcggaaagggcaacccgaacgatggaacgctggagaccagtgtgaaatccacccggggcgccctgccctgctccccgctgctgatcggacccaacctggggtacggcttctaccagtacctgcccttccctggcggcgcctcgcccttccaaaccgccatcacggacggagggtaccaggttcaccgtgtgttcaagtttgaagacggcggagtgctgaattgcaacttccgctacacctacgagggcggcaagatcaaaggggagttccagctgatcgggtcaggtttccctgccggcgggcctgtgatgtccggcggactgacc…	atgtctctccctacgactcacgaccttcacatcttcggctccgtcaatggcgcggagttcgacctggtgggaggcggcaggggcaacccgaacgatggaacgctggagaccagtgtgaaatccacccggggcgccctgccctgctccccgctgctgatcggacccaacctggggtacggcttctaccagtacctgcccttccctggcggcgcctcacccttccaaaccgccatcacggacggagggtaccaggttcaccgtgtgttcaagtttgaagacggcggagtgctgaattgcaacttccgctacacctacgagggcggcaagatcaaaggggagttccagctgatcgggtcaggtttccctgccggcgggcctgtgatgtccggcggactgacc…	||||||||||||||||||||||||||||||||||||||||||||||||||||||||||||||||||||||||||||| | ||||||||||||||||||||||||||||||||||||||||||||||||||||||||||||||||||||||||||||||||||||||||||||||||||||||||||||||||||||||||||||||||||||||| |||||||||||||||||||||||||||||||||||||||||||||||||||||||||||||||||||||||||||||||||||||||||||||||||||||||||||||||||||||||||||||||||||||||||||||||||||||||||||||||||||||||||||||||||||||||…	0.91
BW905427	gi|66527546|gb|BW905427.1|BW905427	BW905427 Amphioxus Branchiostoma floridae unpublished cDNA library, neurula whole animal Branchiostoma floridae cDNA clone bfne031p14 3', mRNA sequence	Neurula	GFPe1	1e-101	1	99.45	1e-101	183	182	182	0	362	544	544	475	657	657	tcacacagtgtcgatgaaggccttcactttctcgctcagggtgatctcggtcttggacgccttgacctcgatctggtgccccaggaagatcggcatcttctccttgagaccggccgggagcggcttggcgaaggtgtagttcgtctgcacatccgcctggtggcgcttcccatcggtggtgca	tcacacagtgtcgatgaaggccttcactttctcgctcagggtgatctcggtcttggacgccttgacctcgatctggtgccccaggaagatcggcatcttctccttcagaccggccgggagcggcttggcgaaggtgtagttcgtctgcacatccgcctggtggcgcttcccatcggtggtgca	||||||||||||||||||||||||||||||||||||||||||||||||||||||||||||||||||||||||||||||||||||||||||||||||||||||||| |||||||||||||||||||||||||||||||||||||||||||||||||||||||||||||||||||||||||||||	0.33
BW847647	gi|66455863|gb|BW847647.1|BW847647	BW847647 Amphioxus Branchiostoma floridae unpublished cDNA library, neurula whole animal Branchiostoma floridae cDNA clone bfne031p14 5', mRNA sequence	Neurula	GFPe1	0	1	99.6	0	495	493	493	0	49	543	543	1	495	657	atgtctctccctacgactcacgaccttcacatcttcggctccgtcaatggcgcggagttcgacctggtgggaggcggaaagggcaacccgaacgatggaacgctggagaccagtgtgaaatccacccggggcgccctgccctgctccccgctgctgatcggacccaacctggggtacggcttctaccagtacctgcccttccctggcggcgcctcacccttccaaaccgccatcacggacggagggtaccaggttcaccgtgtgttcaagtttgaagacggcggagtgctgaattgcaacttccgctacacctacgagggcggcaagatcaaaggggagttccagctgatcgggtcaggtttccctgccggcgggcctgtgatgtccggcggactgacc…	atgtctctccctacgactcacgaccttcacatcttcggctccgtcaatggcgcggagttcgacctggtgggaggcggcaggggcaacccgaacgatggaacgctggagaccagtgtgaaatccacccggggcgccctgccctgctccccgctgctgatcggacccaacctggggtacggcttctaccagtacctgcccttccctggcggcgcctcacccttccaaaccgccatcacggacggagggtaccaggttcaccgtgtgttcaagtttgaagacggcggagtgctgaattgcaacttccgctacacctacgagggcggcaagatcaaaggggagttccagctgatcgggtcaggtttccctgccggcgggcctgtgatgtccggcggactgacc…	||||||||||||||||||||||||||||||||||||||||||||||||||||||||||||||||||||||||||||| | |||||||||||||||||||||||||||||||||||||||||||||||||||||||||||||||||||||||||||||||||||||||||||||||||||||||||||||||||||||||||||||||||||||||||||||||||||||||||||||||||||||||||||||||||||||||||||||||||||||||||||||||||||||||||||||||||||||||||||||||||||||||||||||||||||||||||||||||||||||||||||||||||||||||||||||||||||||||||||||||…	0.91
BW847953	gi|66456169|gb|BW847953.1|BW847953	BW847953 Amphioxus Branchiostoma floridae unpublished cDNA library, neurula whole animal Branchiostoma floridae cDNA clone bfne032n04 5', mRNA sequence	Neurula	GFPa1	0	1	99.81	0	527	526	526	0	47	573	573	1	527	660	atgcctctgcccgcaacccacgacatccaccttcacggctccatcaacggccacgagttcgacatggtggggggaggaaaaggcgacccgaacgccggctcgctggtgaccacagcgaaatccaccaagggtgccctgaagttctctccctacttgatgatcccccacctcgggtacgggtactaccagtacctcccctacccggacggaccctcgcctttccaggcctccatgttggaaggatcggggtatgcagtctaccgcgtgttcgactttgaagacggaggcaagctgactaccgagtttaagtactcctacgagggttcccatatcaaggccgacatgaagctgatgggaagcggtttccctgacgacggcccagtcatgaccagccagatt…	atgcctctgcccgcaacccacgacatccaccttcacggctccatcaacggccacgagttcgacatggtggggggaggaaaaggcgacccgaacgccggctcgctggtgaccacagcgaaatccaccaagggtgccctgaagttctctccctacttgatgatcccccacctcgggtacgggtactaccagtacctcccctacccggacggaccctcgcctttccagacctccatgttggaaggatcggggtatgcagtctaccgcgtgttcgactttgaagacggaggcaagctgactaccgagtttaagtactcctacgagggttcccatatcaaggccgacatgaagctgatgggaagcggtttccctgacgacggcccagtcatgaccagccagatt…	||||||||||||||||||||||||||||||||||||||||||||||||||||||||||||||||||||||||||||||||||||||||||||||||||||||||||||||||||||||||||||||||||||||||||||||||||||||||||||||||||||||||||||||||||||||||||||||||||||||||||||||||||||||||||||||||| |||||||||||||||||||||||||||||||||||||||||||||||||||||||||||||||||||||||||||||||||||||||||||||||||||||||||||||||||||||||||||||||||||||||||||||||||||||||||||||||||||||||||||||…	0.92
BW905927	gi|66528054|gb|BW905927.1|BW905927	BW905927 Amphioxus Branchiostoma floridae unpublished cDNA library, neurula whole animal Branchiostoma floridae cDNA clone bfne033f11 3', mRNA sequence	Neurula	GFPe1	0	1	98.28	0	408	401	401	0	264	671	671	250	657	657	tcacacagtgtcgatgaaggccttcactttctcgctcagggtgatctcggtcttggacgccttgacctcgatctggtgccccaggaagatcggcatcttctccttgagaccggccgggagcggcttggcgaaggtgtagttcgtctgcacatccgcctgatggcgcttcccatcggtggtgcagaagctccagttgttagtgccggtgatggtgcagttgtccgagcactgcagtttggccacgctcctgtccagggtggtcagtccgccggacatcacaggcccgccggcggggaaacctgacccgatcagctggaactcccctttgatcttgccgccctcgtaggtgtagcggaagttgcaattcagcactcctccgtcttcaaacttgaacacacg…	tcacacagtgtcgatgaaggccttcactttctcgctcagggtgatctcggtcttggacgccttgacctcgatctggtgccccaggaagatcggcatcttctccttcagaccggccgggagcggcttggcgaaggtgtagttcgtctgcacatccgcctggtggcgcttcccatcggtggtgcagaagctccagttgttagtgccggtgatggtgcggtcgtccgagcactgcagtttggccacgctcctgtccagggtggtcagtccgccggacatcacaggcccgccggcagggaaacctgacccgatcagctggaactcccctttgatcttgccgccctcgtaggtgtagcggaagttgcaattcagcactccgccgtcttcaaacttgaacacacg…	||||||||||||||||||||||||||||||||||||||||||||||||||||||||||||||||||||||||||||||||||||||||||||||||||||||||| ||||||||||||||||||||||||||||||||||||||||||||||||||||| ||||||||||||||||||||||||||||||||||||||||||||||||||||||| || |||||||||||||||||||||||||||||||||||||||||||||||||||||||||||||||||||||||| ||||||||||||||||||||||||||||||||||||||||||||||||||||||||||||||||||||||||||||||||||| |||||||||||||||||||||||…	0.6
BW848139	gi|66456355|gb|BW848139.1|BW848139	BW848139 Amphioxus Branchiostoma floridae unpublished cDNA library, neurula whole animal Branchiostoma floridae cDNA clone bfne033f11 5', mRNA sequence	Neurula	GFPe1	0	1	98.34	0	543	534	534	0	43	585	585	1	543	657	atgtctctccctacgactcacgaccttcacatcttcggctccgtcaatggcgcggagttcgacctggtgggaggcggaaagggcaacccgaacgatggaacgctggagaccagtgtgaaatccacccggggcgccctgccctgctccccgctgctgatcggacccaacctggggtacggcctctaccagtacctgcccttccctggcggcgcctcacccttccaaaccgccatcacggacggagggtaccaggttcatcgtgtgttcaagtttgaagacggaggagtgctgaattgcaacttccgctacacctacgagggcggcaagatcaaaggggagttccagctgatcgggtcaggtttccccgccggcgggcctgtgatgtccggcggactgacc…	atgtctctccctacgactcacgaccttcacatcttcggctccgtcaatggcgcggagttcgacctggtgggaggcggcaggggcaacccgaacgatggaacgctggagaccagtgtgaaatccacccggggcgccctgccctgctccccgctgctgatcggacccaacctggggtacggcttctaccagtacctgcccttccctggcggcgcctcacccttccaaaccgccatcacggacggagggtaccaggttcaccgtgtgttcaagtttgaagacggcggagtgctgaattgcaacttccgctacacctacgagggcggcaagatcaaaggggagttccagctgatcgggtcaggtttccctgccggcgggcctgtgatgtccggcggactgacc…	||||||||||||||||||||||||||||||||||||||||||||||||||||||||||||||||||||||||||||| | |||||||||||||||||||||||||||||||||||||||||||||||||||||||||||||||||||||||||||||||||||||||||||||||||||| |||||||||||||||||||||||||||||||||||||||||||||||||||||||||||||||||||||||||||| ||||||||||||||||||||||| ||||||||||||||||||||||||||||||||||||||||||||||||||||||||||||||||||||||||||||||||||| |||||||||||||||||||||||||||||||||…	0.91
BW905990	gi|66528117|gb|BW905990.1|BW905990	BW905990 Amphioxus Branchiostoma floridae unpublished cDNA library, neurula whole animal Branchiostoma floridae cDNA clone bfne033i05 3', mRNA sequence	Neurula	GFPe1	1e-129	1	99.15	1e-129	235	233	233	0	422	656	656	423	657	657	tcacacagtgtcgatgaaggccttcactttctcgctcagggtgatctcggtcttggacgctttgacctcgatctggtgccccaggaagatcggcatcttctccttcagaccggccgggagcggcttggcgaaggtgtagttcgtctgcacatccgcctggtggcgcttcccatcggtggtgcagaagctccagttgttagtgccggtgatggtgcagtcgtccgagcactgcagt	tcacacagtgtcgatgaaggccttcactttctcgctcagggtgatctcggtcttggacgccttgacctcgatctggtgccccaggaagatcggcatcttctccttcagaccggccgggagcggcttggcgaaggtgtagttcgtctgcacatccgcctggtggcgcttcccatcggtggtgcagaagctccagttgttagtgccggtgatggtgcggtcgtccgagcactgcagt	|||||||||||||||||||||||||||||||||||||||||||||||||||||||||||| |||||||||||||||||||||||||||||||||||||||||||||||||||||||||||||||||||||||||||||||||||||||||||||||||||||||||||||||||||||||||||||||||||||||||||||||||||||||||| |||||||||||||||||||	0.36
BW848201	gi|66456417|gb|BW848201.1|BW848201	BW848201 Amphioxus Branchiostoma floridae unpublished cDNA library, neurula whole animal Branchiostoma floridae cDNA clone bfne033i05 5', mRNA sequence	Neurula	GFPe1	0	1	98.74	0	556	549	549	0	37	592	592	1	556	657	atgtctctcccaacgactcatgaccttcacatcttcggttccgtcaatggcgcggagttcgacctggtgggaggcggaaagggcaacccgaacgatggaacgctggagaccagtgtgaaatccacccggggcgccctgccctgctccccgctgctgatcggacccaacctggggtacggcttctaccagtacctgcccttccctggcggcgcctcgcccttccaaaccgccatcacggacggagggtaccaggttcaccgtgtgttcaagtttgaagacggcggagtgctgaattgcaacttccgctacacctacgagggcggcaagatcaaaggggagttccagctgatcgggtcaggtttccctgccggcgggcctgtgatgtccggcggactgacc…	atgtctctccctacgactcacgaccttcacatcttcggctccgtcaatggcgcggagttcgacctggtgggaggcggcaggggcaacccgaacgatggaacgctggagaccagtgtgaaatccacccggggcgccctgccctgctccccgctgctgatcggacccaacctggggtacggcttctaccagtacctgcccttccctggcggcgcctcacccttccaaaccgccatcacggacggagggtaccaggttcaccgtgtgttcaagtttgaagacggcggagtgctgaattgcaacttccgctacacctacgagggcggcaagatcaaaggggagttccagctgatcgggtcaggtttccctgccggcgggcctgtgatgtccggcggactgacc…	||||||||||| |||||||| ||||||||||||||||| |||||||||||||||||||||||||||||||||||||| | ||||||||||||||||||||||||||||||||||||||||||||||||||||||||||||||||||||||||||||||||||||||||||||||||||||||||||||||||||||||||||||||||||||||| |||||||||||||||||||||||||||||||||||||||||||||||||||||||||||||||||||||||||||||||||||||||||||||||||||||||||||||||||||||||||||||||||||||||||||||||||||||||||||||||||||||||||||||||||||||||…	0.93
BW906327	gi|66528455|gb|BW906327.1|BW906327	BW906327 Amphioxus Branchiostoma floridae unpublished cDNA library, neurula whole animal Branchiostoma floridae cDNA clone bfne034g16 3', mRNA sequence	Neurula	GFPe1	1e-145	1	98.51	1e-145	269	265	265	0	361	629	629	389	657	657	tcacacagtgtcgatgaaggccttcactttctcgctcagggtgatctcggtcttggacgcctggacctcgatctggtgccccaggaagaccggcatcttctccttgagaccggccgggagcggcttggcgaaggtgtagttcgtctgcacatccgcctggtggcgcttcccattggtggtgcagaagctccagttgttagtgccggtgatggtgcggtcgtccgagcactgcagtttggccacgctcctgtccagggtggtcagtccgc	tcacacagtgtcgatgaaggccttcactttctcgctcagggtgatctcggtcttggacgccttgacctcgatctggtgccccaggaagatcggcatcttctccttcagaccggccgggagcggcttggcgaaggtgtagttcgtctgcacatccgcctggtggcgcttcccatcggtggtgcagaagctccagttgttagtgccggtgatggtgcggtcgtccgagcactgcagtttggccacgctcctgtccagggtggtcagtccgc	|||||||||||||||||||||||||||||||||||||||||||||||||||||||||||||| |||||||||||||||||||||||||| ||||||||||||||| ||||||||||||||||||||||||||||||||||||||||||||||||||||||||||||||||||| |||||||||||||||||||||||||||||||||||||||||||||||||||||||||||||||||||||||||||||||||||||||||||||||	0.42
BW848533	gi|66456749|gb|BW848533.1|BW848533	BW848533 Amphioxus Branchiostoma floridae unpublished cDNA library, neurula whole animal Branchiostoma floridae cDNA clone bfne034g16 5', mRNA sequence	Neurula	GFPe1	0	1	98.73	0	551	544	544	0	47	597	601	1	551	657	atgtctctcccaacgactcacgaccttcacatcttcggctccgtcaatggcgcggagttcgacctggtgggaggcggaaagggcaacccgaacgatggaacgctggagaccaatgtgaaatccacccggggcgccctgccctgctccccgctgctgatcggacccaacctggggtacggcttctaccagtacctgcccttccctggcggcgcctcacccttccaaaccgccatcacggacggagggtaccaggttcaacgtgtgttcaagtttgaagacggaggagtgctgaattgcaacttccgctacacctacgagggcggcaagatcaaaggggagttccagctgatcgggtcaggtttccctgccggcgggcctgtgatgtccggcggactgacc…	atgtctctccctacgactcacgaccttcacatcttcggctccgtcaatggcgcggagttcgacctggtgggaggcggcaggggcaacccgaacgatggaacgctggagaccagtgtgaaatccacccggggcgccctgccctgctccccgctgctgatcggacccaacctggggtacggcttctaccagtacctgcccttccctggcggcgcctcacccttccaaaccgccatcacggacggagggtaccaggttcaccgtgtgttcaagtttgaagacggcggagtgctgaattgcaacttccgctacacctacgagggcggcaagatcaaaggggagttccagctgatcgggtcaggtttccctgccggcgggcctgtgatgtccggcggactgacc…	||||||||||| ||||||||||||||||||||||||||||||||||||||||||||||||||||||||||||||||| | |||||||||||||||||||||||||||||||| |||||||||||||||||||||||||||||||||||||||||||||||||||||||||||||||||||||||||||||||||||||||||||||||||||||||||||||||||||||||||||||||||||||||||||||||| ||||||||||||||||||||||| |||||||||||||||||||||||||||||||||||||||||||||||||||||||||||||||||||||||||||||||||||||||||||||||||||||||||||||||||||||…	0.91
BW906495	gi|66528631|gb|BW906495.1|BW906495	BW906495 Amphioxus Branchiostoma floridae unpublished cDNA library, neurula whole animal Branchiostoma floridae cDNA clone bfne034o01 3', mRNA sequence	Neurula	GFPe1	2e-51	1	97.22	2e-51	108	105	105	0	409	516	516	550	657	657	tcacacagtgtcgatgaaggccttcactttctcgctcaggttgatctcggtcttggacgccttgacctcgatctggtgcccaaggaagatcggcatcttctccgtcag	tcacacagtgtcgatgaaggccttcactttctcgctcagggtgatctcggtcttggacgccttgacctcgatctggtgccccaggaagatcggcatcttctccttcag	|||||||||||||||||||||||||||||||||||||||| |||||||||||||||||||||||||||||||||||||||| ||||||||||||||||||||| ||||	0.2
BW848697	gi|66456913|gb|BW848697.1|BW848697	BW848697 Amphioxus Branchiostoma floridae unpublished cDNA library, neurula whole animal Branchiostoma floridae cDNA clone bfne034o01 5', mRNA sequence	Neurula	GFPe1	0	1	98.17	0	383	376	376	0	43	425	425	1	383	657	atgtctctccctacgactcacgaccttcacatgttcggctccatcaatggcgcggagttcgacctggtgggaggcggaaagggcaacccgaacgatggaacgctggagaccagtgtgaaatccacccggggcgccctgccctgctccccgctactgatcggacccaacctggggtacggcttctaccagtacctgcccttccctggcggcgcctcgcccttccaaaccgccatcacggacggagggtaccaggttcaccgtgtgttcaagtttgaagacggcggtgtgctgaattgcaacttccgctacacctacgagggcggcaagatcaaaggggagttccagctgatcgggtcaggtttccctgccggcgggcctgtgat	atgtctctccctacgactcacgaccttcacatcttcggctccgtcaatggcgcggagttcgacctggtgggaggcggcaggggcaacccgaacgatggaacgctggagaccagtgtgaaatccacccggggcgccctgccctgctccccgctgctgatcggacccaacctggggtacggcttctaccagtacctgcccttccctggcggcgcctcacccttccaaaccgccatcacggacggagggtaccaggttcaccgtgtgttcaagtttgaagacggcggagtgctgaattgcaacttccgctacacctacgagggcggcaagatcaaaggggagttccagctgatcgggtcaggtttccctgccggcgggcctgtgat	|||||||||||||||||||||||||||||||| ||||||||| |||||||||||||||||||||||||||||||||| | |||||||||||||||||||||||||||||||||||||||||||||||||||||||||||||||||||||||| |||||||||||||||||||||||||||||||||||||||||||||||||||||||||||||| |||||||||||||||||||||||||||||||||||||||||||||||||||||||||||||||||||| ||||||||||||||||||||||||||||||||||||||||||||||||||||||||||||||||||||||||||||||||||||||||||||||||||	0.88
BW906811	gi|66528958|gb|BW906811.1|BW906811	BW906811 Amphioxus Branchiostoma floridae unpublished cDNA library, neurula whole animal Branchiostoma floridae cDNA clone bfne035l22 3', mRNA sequence	Neurula	GFPe1	1e-124	1	98.28	1e-124	233	229	229	0	360	592	594	425	657	657	tcacacagtgtcgatgaaggccttcactttctcgctcagggtgatctcggtcttggacgccttgacctcgatctggtgccccaggaagaccggcatcttctccttgagaccggccgggagcggcttggcgaaggtgtagttcgtctgcacatccgcctggtggcgcttcccatcggtggtgcagaagctccagttgttagtgccggtgatggtgctgtcgtccgancactgca	tcacacagtgtcgatgaaggccttcactttctcgctcagggtgatctcggtcttggacgccttgacctcgatctggtgccccaggaagatcggcatcttctccttcagaccggccgggagcggcttggcgaaggtgtagttcgtctgcacatccgcctggtggcgcttcccatcggtggtgcagaagctccagttgttagtgccggtgatggtgcggtcgtccgagcactgca	||||||||||||||||||||||||||||||||||||||||||||||||||||||||||||||||||||||||||||||||||||||||| ||||||||||||||| ||||||||||||||||||||||||||||||||||||||||||||||||||||||||||||||||||||||||||||||||||||||||||||||||||||||||||||| ||||||||| |||||||	0.39
BW849006	gi|66457222|gb|BW849006.1|BW849006	BW849006 Amphioxus Branchiostoma floridae unpublished cDNA library, neurula whole animal Branchiostoma floridae cDNA clone bfne035l22 5', mRNA sequence	Neurula	GFPe1	0	1	98.2	0	389	382	382	0	41	429	429	1	389	657	atgtctctccctacgagtcacgaccttcacatcttcggctccgtcaatggcgcggagttcgacctggtgggaggcggaaagggcaacccgaacgatggaacgctggagaccagtgtgaaatccacccggggcgccctgccctgctccccgctgctgatcggacccaacctggggtacggcttttaccagtacctgcccttccctggcggcgcctcgcccttccaaaccgccatcacggacggagggtaccaggttcaacgtgtgttcaagtttgaagacggcggagtgctgaattgcaacttccgctacacctacnagggcggcaagatcaaaggggagttccagctgatcgggtcaggtttccctgccggcgggcctgtgatgtccgg	atgtctctccctacgactcacgaccttcacatcttcggctccgtcaatggcgcggagttcgacctggtgggaggcggcaggggcaacccgaacgatggaacgctggagaccagtgtgaaatccacccggggcgccctgccctgctccccgctgctgatcggacccaacctggggtacggcttctaccagtacctgcccttccctggcggcgcctcacccttccaaaccgccatcacggacggagggtaccaggttcaccgtgtgttcaagtttgaagacggcggagtgctgaattgcaacttccgctacacctacgagggcggcaagatcaaaggggagttccagctgatcgggtcaggtttccctgccggcgggcctgtgatgtccgg	|||||||||||||||| |||||||||||||||||||||||||||||||||||||||||||||||||||||||||||| | |||||||||||||||||||||||||||||||||||||||||||||||||||||||||||||||||||||||||||||||||||||||||||||||||||||| |||||||||||||||||||||||||||||||| ||||||||||||||||||||||||||||||||||||||||| ||||||||||||||||||||||||||||||||||||||||||||||||||||||||| |||||||||||||||||||||||||||||||||||||||||||||||||||||||||||||||||||||||||	0.89
BW906878	gi|66529029|gb|BW906878.1|BW906878	BW906878 Amphioxus Branchiostoma floridae unpublished cDNA library, neurula whole animal Branchiostoma floridae cDNA clone bfne035p02 3', mRNA sequence	Neurula	GFPe1	5e-86	1	97.7	5e-86	174	170	170	1	361	534	534	485	657	657	tcacacagtgtcgatgaaggccttcactttctcgctcagggtgatctcggtcttggacgccttgacctcgatctggtgccccaggaagaccggcatcttttccttgagaccggccgggagcggcttggcgaaggtgtagttcgtctgcacatcccgcctggtggcgcttcccat	tcacacagtgtcgatgaaggccttcactttctcgctcagggtgatctcggtcttggacgccttgacctcgatctggtgccccaggaagatcggcatcttctccttcagaccggccgggagcggcttggcgaaggtgtagttcgtctgcacat-ccgcctggtggcgcttcccat	||||||||||||||||||||||||||||||||||||||||||||||||||||||||||||||||||||||||||||||||||||||||| ||||||||| ||||| |||||||||||||||||||||||||||||||||||||||||||||| |||||||||||||||||||||	0.32
BW849076	gi|66457292|gb|BW849076.1|BW849076	BW849076 Amphioxus Branchiostoma floridae unpublished cDNA library, neurula whole animal Branchiostoma floridae cDNA clone bfne035p02 5', mRNA sequence	Neurula	GFPe1	0	1	99.26	0	406	403	403	0	46	451	451	1	406	657	atgtctctccctacgactcatgaccttcacatcttcggctccgtcaatggcgcggagttcgacctggtgggaggcggaaagggcaacccgaacgatggaacgctggagaccagtgtgaaatccacccggggcgccctgccctgctccccgctgctgatcggacccaacctggggtacggcttctaccagtacctgcccttccctggcggcgcctcacccttccaaaccgccatcacggacggagggtaccaggttcaccgtgtgttcaagtttgaagacggcggagtgctgaattgcaacttccgctacacctacgagggcggcaagatcaaaggggagttccagctgatcgggtcaggtttccctgccggcgggcctgtgatgtccggcggactgacc…	atgtctctccctacgactcacgaccttcacatcttcggctccgtcaatggcgcggagttcgacctggtgggaggcggcaggggcaacccgaacgatggaacgctggagaccagtgtgaaatccacccggggcgccctgccctgctccccgctgctgatcggacccaacctggggtacggcttctaccagtacctgcccttccctggcggcgcctcacccttccaaaccgccatcacggacggagggtaccaggttcaccgtgtgttcaagtttgaagacggcggagtgctgaattgcaacttccgctacacctacgagggcggcaagatcaaaggggagttccagctgatcgggtcaggtttccctgccggcgggcctgtgatgtccggcggactgacc…	|||||||||||||||||||| |||||||||||||||||||||||||||||||||||||||||||||||||||||||| | |||||||||||||||||||||||||||||||||||||||||||||||||||||||||||||||||||||||||||||||||||||||||||||||||||||||||||||||||||||||||||||||||||||||||||||||||||||||||||||||||||||||||||||||||||||||||||||||||||||||||||||||||||||||||||||||||||||||||||||||||||||||||||||||||||||||||||||||||||||||||||||||||||||||||||||||||||||||||||||||…	0.89
BW907011	gi|66529169|gb|BW907011.1|BW907011	BW907011 Amphioxus Branchiostoma floridae unpublished cDNA library, neurula whole animal Branchiostoma floridae cDNA clone bfne036e24 3', mRNA sequence	Neurula	GFPe1	9e-63	1	97.64	9e-63	127	124	124	0	416	542	542	531	657	657	tcacacagtgtcgatgaaggccttcactttctcgctcagggtgatctcggtcttggacgccttgacctcgatctggtgccccaggaagaccggcatcttctccttgagaccggctgggagcggcttg	tcacacagtgtcgatgaaggccttcactttctcgctcagggtgatctcggtcttggacgccttgacctcgatctggtgccccaggaagatcggcatcttctccttcagaccggccgggagcggcttg	||||||||||||||||||||||||||||||||||||||||||||||||||||||||||||||||||||||||||||||||||||||||| ||||||||||||||| |||||||| ||||||||||||	0.23
BW849206	gi|66457422|gb|BW849206.1|BW849206	BW849206 Amphioxus Branchiostoma floridae unpublished cDNA library, neurula whole animal Branchiostoma floridae cDNA clone bfne036e24 5', mRNA sequence	Neurula	GFPe2	1e-171	1	98.12	1e-171	319	313	313	0	45	363	363	1	319	657	atgtctctcccaacgactcatgaccttcacatcttcggctccgtcaatggcgcggagttcgacctggtgggaggcggaaagggcaacccgaacgatggaacgctggagaccagtgtgaaatccacccggggcgccctgccctgctccccgctgctgatcggacccaacctggggtacggcttctaccagtacctgcccttccctggcggcgcctcgcccttccaaaccgccatcacggacggagggtaccaggttcaacgtgtgttcaagtttgaagacggcggagtgctgaattgcaacttccgctacacctacnagg	atgtctctcccaacggctcacgaccttcacatcttcggctccgtcaatggcgcggagttcgacctggtgggaggcggaaagggcaacccgaacgatggaacgctggagaccagtgtgaaatccacccggggcgccctgccctgctccccgctgctgatcggacccaacctggggtacggcttctaccagtacctgcccttccctggcggcgcctcacccttccaaaccgccatcacggacggaggttaccaggttcaccgtgtgttcaagtttgaagacggcggagtgctgaattgcaacttccgctacacctacgagg	||||||||||||||| |||| |||||||||||||||||||||||||||||||||||||||||||||||||||||||||||||||||||||||||||||||||||||||||||||||||||||||||||||||||||||||||||||||||||||||||||||||||||||||||||||||||||||||||||||||||||||||||||||||||| ||||||||||||||||||||||||||||| ||||||||||| ||||||||||||||||||||||||||||||||||||||||||||||||||||||||| |||	0.86
BW907280	gi|66529577|gb|BW907280.1|BW907280	BW907280 Amphioxus Branchiostoma floridae unpublished cDNA library, neurula whole animal Branchiostoma floridae cDNA clone bfne037a18 3', mRNA sequence	Neurula	GFPe1	1e-43	1	100	1e-43	83	83	83	0	408	490	490	575	657	657	tcacacagtgtcgatgaaggccttcactttctcgctcagggtgatctcggtcttggacgccttgacctcgatctggtgcccca	tcacacagtgtcgatgaaggccttcactttctcgctcagggtgatctcggtcttggacgccttgacctcgatctggtgcccca	|||||||||||||||||||||||||||||||||||||||||||||||||||||||||||||||||||||||||||||||||||	0.17
BW849473	gi|66457689|gb|BW849473.1|BW849473	BW849473 Amphioxus Branchiostoma floridae unpublished cDNA library, neurula whole animal Branchiostoma floridae cDNA clone bfne037a18 5', mRNA sequence	Neurula	GFPe2	1e-177	1	98.18	1e-177	329	323	323	0	47	375	375	1	329	657	atgtctctcccaacgactcatgaccttcacatcttcggctccgtcaatggcgcggagttcgacctggtgggaggcggaaagggcaacccgaacgatggaacgctggagaccagtgtgaaatccacccggggcgccctgccctgctccccgctgctgatcggacccaacctggggtacggcttctaccagtacctgcccttccctggcggcgcctcgcccttccaaaccgccatcacggacggagggtaccaggttcaacgtgtgttcaagtttgaagacggcggagtgctgaattgcaacttccgctacacctacnagggcggcaagat	atgtctctcccaacggctcacgaccttcacatcttcggctccgtcaatggcgcggagttcgacctggtgggaggcggaaagggcaacccgaacgatggaacgctggagaccagtgtgaaatccacccggggcgccctgccctgctccccgctgctgatcggacccaacctggggtacggcttctaccagtacctgcccttccctggcggcgcctcacccttccaaaccgccatcacggacggaggttaccaggttcaccgtgtgttcaagtttgaagacggcggagtgctgaattgcaacttccgctacacctacgagggcggcaagat	||||||||||||||| |||| |||||||||||||||||||||||||||||||||||||||||||||||||||||||||||||||||||||||||||||||||||||||||||||||||||||||||||||||||||||||||||||||||||||||||||||||||||||||||||||||||||||||||||||||||||||||||||||||||| ||||||||||||||||||||||||||||| ||||||||||| ||||||||||||||||||||||||||||||||||||||||||||||||||||||||| |||||||||||||	0.86
BW907685	gi|66530266|gb|BW907685.1|BW907685	BW907685 Amphioxus Branchiostoma floridae unpublished cDNA library, neurula whole animal Branchiostoma floridae cDNA clone bfne038c09 3', mRNA sequence	Neurula	GFPe1	1e-145	1	97.83	1e-145	277	271	271	0	326	602	602	381	657	657	tcacacagtgtcgatgaaggccttcactttctcactcagggtgatctcggtcttggacgcattgacctcgatctggtgccccaggaagatcggcatcttctccttaagacctgccgggagcggcttggcgaaggtgtagttcgtctgcacatccgcctggtggcgcttcccatcggtggtgcagaagctccagttgttagtgccggtgatggtgcggtcgtccgagcactgcagtttggctacgctcctgtccagggtggtcagtccgccgnacatc	tcacacagtgtcgatgaaggccttcactttctcgctcagggtgatctcggtcttggacgccttgacctcgatctggtgccccaggaagatcggcatcttctccttcagaccggccgggagcggcttggcgaaggtgtagttcgtctgcacatccgcctggtggcgcttcccatcggtggtgcagaagctccagttgttagtgccggtgatggtgcggtcgtccgagcactgcagtttggccacgctcctgtccagggtggtcagtccgccggacatc	||||||||||||||||||||||||||||||||| |||||||||||||||||||||||||| |||||||||||||||||||||||||||||||||||||||||||| ||||| |||||||||||||||||||||||||||||||||||||||||||||||||||||||||||||||||||||||||||||||||||||||||||||||||||||||||||||||||||||||||||||||| |||||||||||||||||||||||||||||| |||||	0.45
BW849868	gi|66458084|gb|BW849868.1|BW849868	BW849868 Amphioxus Branchiostoma floridae unpublished cDNA library, neurula whole animal Branchiostoma floridae cDNA clone bfne038c09 5', mRNA sequence	Neurula	GFPe1	0	1	98.59	0	497	490	490	0	45	541	541	1	497	657	atgtctctccctacgactcacgaccttcatatcttcggctccgtcaatggcgcggagttcgacctggtgggaggcggcaggggcaacccgaacgatggaacgctggagaccagtgtgaaatccacccggggcgccatgccctgctccccgctgctgatcggaccgaacctggggtacggcttctaccagtacctgcccttccctggcggagcctcacccttccaaaccgccatcacggacggagggtaccaggttcaccgtgtgttcaagtttgaagacggcggagtgctgaattgcaacttccgctacacctacgagggcggcaagatcaaaggggagttccagctgatcgggtcaggtttccctgccggcgggcctgtgatgtccggcggactgacc…	atgtctctccctacgactcacgaccttcacatcttcggctccgtcaatggcgcggagttcgacctggtgggaggcggcaggggcaacccgaacgatggaacgctggagaccagtgtgaaatccacccggggcgccctgccctgctccccgctgctgatcggacccaacctggggtacggcttctaccagtacctgcccttccctggcggcgcctcacccttccaaaccgccatcacggacggagggtaccaggttcaccgtgtgttcaagtttgaagacggcggagtgctgaattgcaacttccgctacacctacgagggcggcaagatcaaaggggagttccagctgatcgggtcaggtttccctgccggcgggcctgtgatgtccggcggactgacc…	||||||||||||||||||||||||||||| ||||||||||||||||||||||||||||||||||||||||||||||||||||||||||||||||||||||||||||||||||||||||||||||||||||||||| |||||||||||||||||||||||||||| |||||||||||||||||||||||||||||||||||||||||||| |||||||||||||||||||||||||||||||||||||||||||||||||||||||||||||||||||||||||||||||||||||||||||||||||||||||||||||||||||||||||||||||||||||||||||||||||||||||||||||||||||||||||||||||||||||||||||||…	0.91
BW907909	gi|66530609|gb|BW907909.1|BW907909	BW907909 Amphioxus Branchiostoma floridae unpublished cDNA library, neurula whole animal Branchiostoma floridae cDNA clone bfne038m08 3', mRNA sequence	Neurula	GFPe1	7e-51	1	98.06	7e-51	103	101	101	0	399	501	501	555	657	657	tcacacagtgtcgatgaaggccttcactttctcgctcaggttgatctcggtcttggacgccttgacctcgatctggtgccccaggaagaccggcatcttctcc	tcacacagtgtcgatgaaggccttcactttctcgctcagggtgatctcggtcttggacgccttgacctcgatctggtgccccaggaagatcggcatcttctcc	|||||||||||||||||||||||||||||||||||||||| |||||||||||||||||||||||||||||||||||||||||||||||| |||||||||||||	0.2
BW850090	gi|66458306|gb|BW850090.1|BW850090	BW850090 Amphioxus Branchiostoma floridae unpublished cDNA library, neurula whole animal Branchiostoma floridae cDNA clone bfne038m08 5', mRNA sequence	Neurula	GFPe1	0	1	97.96	0	393	385	385	0	43	435	435	1	393	657	atgtctctccctacgactcacgaccttcacatcttcggctccgtcaacggcgcggagttcgacctggtgggaggcggaaagggcaacccgaacgatggaacgctggagaccagtgtgaagtccacccggggcgccctgccctgctccccgctgctgatcggacccaacctggggtacggcttctaccagtacctgcccttccctggcggcgcctcgcccttccaaaccgccatcacggacggagggtaccaggttcaccgtgtgttcaagttcgaagacggtggtgtgctgaattgcaacttccgctacacctacgagggcggcaagatcaaaggggagttccagctgatcgggtcaggtttccctgccggcgggcctgtgatgtccggcgga	atgtctctccctacgactcacgaccttcacatcttcggctccgtcaatggcgcggagttcgacctggtgggaggcggcaggggcaacccgaacgatggaacgctggagaccagtgtgaaatccacccggggcgccctgccctgctccccgctgctgatcggacccaacctggggtacggcttctaccagtacctgcccttccctggcggcgcctcacccttccaaaccgccatcacggacggagggtaccaggttcaccgtgtgttcaagtttgaagacggcggagtgctgaattgcaacttccgctacacctacgagggcggcaagatcaaaggggagttccagctgatcgggtcaggtttccctgccggcgggcctgtgatgtccggcgga	||||||||||||||||||||||||||||||||||||||||||||||| ||||||||||||||||||||||||||||| | ||||||||||||||||||||||||||||||||||||||| ||||||||||||||||||||||||||||||||||||||||||||||||||||||||||||||||||||||||||||||||||||||||||||||| |||||||||||||||||||||||||||||||||||||||||||||||||||||||| |||||||| || ||||||||||||||||||||||||||||||||||||||||||||||||||||||||||||||||||||||||||||||||||||||||||||||||||||||||||||	0.89
BW910685	gi|66534568|gb|BW910685.1|BW910685	BW910685 Amphioxus Branchiostoma floridae unpublished cDNA library, neurula whole animal Branchiostoma floridae cDNA clone bfne040f18 3', mRNA sequence	Neurula	GFPe3	1e-175	1	98.45	1e-175	323	318	318	0	357	679	687	335	657	657	tcacacagtgtcgatgaaggccttcactttctcgctcagggtgatctcggtcttggacgcctggacctcgatctggtgccccaggaagatcggcatcttctccttgagaccggccgggagcggcttggcgaaggtgtagttcgtctgcacatccgcctggtggcgcttcccattggtggtgcagaagctccagttgttggtgccggtgatggtgcggtcgtccgagcactgcagtttggccacgctcctgtccagggtggtcagtccgccggacatcacgggaccgccggcagggaaacctgacccgatcagctggaactccc	tcacacagtgtcgatgaaggccttcactttctcgctcaggttgatctcggtcttggacgcctggacctcgatctggtgccccaggaagatcggcatcttctccttgagaccggccgggagcggcttggcgaaggtgtagttcgtctgcacatccgcctggtggcgcttcccatcggtggtgcagaagctccagttgttggtgccggtgatggtgcagtcgtccgagcactgcagtttggccacgctcctgtccagggtggtcagtccgccggacatcacaggcccgccggcagggaaacctgacccgatcagctggaactccc	|||||||||||||||||||||||||||||||||||||||| |||||||||||||||||||||||||||||||||||||||||||||||||||||||||||||||||||||||||||||||||||||||||||||||||||||||||||||||||||||||||||||||||||| ||||||||||||||||||||||||||||||||||||||||| ||||||||||||||||||||||||||||||||||||||||||||||||||||||||||||||| || ||||||||||||||||||||||||||||||||||||||||	0.46
BW852839	gi|66461055|gb|BW852839.1|BW852839	BW852839 Amphioxus Branchiostoma floridae unpublished cDNA library, neurula whole animal Branchiostoma floridae cDNA clone bfne040f18 5', mRNA sequence	Neurula	GFPe1	0	1	98.33	0	479	471	471	0	53	531	531	1	479	657	atgtctctccctacgactcacgaccttcacatcttcggttccgtcaatggcgcggagttcgacctggtgggaggcggaaagggcaacccgaacgatggaacgctggagaccagtgtgaaatccacccggggcgccctgccctgctccccgctgctgatcggacccaacatggggtacggcttctaccagtacctgcccttccctggcggcgcctcgcccttccaaaccgccatcacggacggagggtaccaggttcaccgtgtgttcaagtttgaagacggcggagtgctgaattgcaacttccgctacacctacgagggcggcaagatcaaaggggagttccagctgatcgggtcaggtttccctgccggcggtcccgtgatgtccggcggactgacc…	atgtctctccctacgactcacgaccttcacatcttcggctccgtcaatggcgcggagttcgacctggtgggaggcggcaggggcaacccgaacgatggaacgctggagaccagtgtgaaatccacccggggcgccctgccctgctccccgctgctgatcggacccaacctggggtacggcttctaccagtacctgcccttccctggcggcgcctcacccttccaaaccgccatcacggacggagggtaccaggttcaccgtgtgttcaagtttgaagacggcggagtgctgaattgcaacttccgctacacctacgagggcggcaagatcaaaggggagttccagctgatcgggtcaggtttccctgccggcgggcctgtgatgtccggcggactgacc…	|||||||||||||||||||||||||||||||||||||| |||||||||||||||||||||||||||||||||||||| | |||||||||||||||||||||||||||||||||||||||||||||||||||||||||||||||||||||||||||||||||||||||| |||||||||||||||||||||||||||||||||||||||||||||| |||||||||||||||||||||||||||||||||||||||||||||||||||||||||||||||||||||||||||||||||||||||||||||||||||||||||||||||||||||||||||||||||||||||||||||||||||||||||||||| || |||||||||||||||||||||…	0.89
BW911390	gi|66535649|gb|BW911390.1|BW911390	BW911390 Amphioxus Branchiostoma floridae unpublished cDNA library, neurula whole animal Branchiostoma floridae cDNA clone bfne042e15 3', mRNA sequence	Neurula	GFPe3	1e-175	1	98.45	1e-175	323	318	318	0	281	603	603	335	657	657	tcacacagtgtcgatgaaagccttcactttctcgctcaggttgacctcagtcttggacgccttgacctcgatctggtgccccaggaagatcggcatcttctccttgagaccggccgggagcggcttggcgaaggtgtagttcgtctgcacatccgcctggtggcgtttcccatcggtggtgcagaagctccagttgttggtgccggtgatggtgcagtcgtccgagcactgcagtttggccacgctcctgtccagggtggtcagtccgccggacatcacaggcccgccggcagggaaacctgacccgatcagctggaactccc	tcacacagtgtcgatgaaggccttcactttctcgctcaggttgatctcggtcttggacgcctggacctcgatctggtgccccaggaagatcggcatcttctccttgagaccggccgggagcggcttggcgaaggtgtagttcgtctgcacatccgcctggtggcgcttcccatcggtggtgcagaagctccagttgttggtgccggtgatggtgcagtcgtccgagcactgcagtttggccacgctcctgtccagggtggtcagtccgccggacatcacaggcccgccggcagggaaacctgacccgatcagctggaactccc	|||||||||||||||||| ||||||||||||||||||||||||| ||| ||||||||||||| |||||||||||||||||||||||||||||||||||||||||||||||||||||||||||||||||||||||||||||||||||||||||||||||||||||| |||||||||||||||||||||||||||||||||||||||||||||||||||||||||||||||||||||||||||||||||||||||||||||||||||||||||||||||||||||||||||||||||||||||||||||||||||||||||||||	0.53
BW853531	gi|66461747|gb|BW853531.1|BW853531	BW853531 Amphioxus Branchiostoma floridae unpublished cDNA library, neurula whole animal Branchiostoma floridae cDNA clone bfne042e15 5', mRNA sequence	Neurula	GFPe1	0	1	98.63	0	439	433	433	0	43	481	481	1	439	657	atgtctctccctacgactcacgaccttcacatcttcggctccgtcaatggcgcggagttcgacctggtgggaggcggaaagggcaacccgaacgatggaacgctggagaccagtgtgaaatccacccggggcgccctgccctgctccccgctgctgatcggacccaacctggggtacggcttctaccagtacctgcccttccctggcggcgcctcacccttccaaaccgccatcacggacggagggtaccaggttcatcgtgtgttcaagtttgaagacggaggagtgctgaactgcaacttccgctacacctacnagggcggcaagatcaaaggggagttccagctgatcgggtcaggtttccctgccggcgggcctgtgatgtccggcggactgacc…	atgtctctccctacgactcacgaccttcacatcttcggctccgtcaatggcgcggagttcgacctggtgggaggcggcaggggcaacccgaacgatggaacgctggagaccagtgtgaaatccacccggggcgccctgccctgctccccgctgctgatcggacccaacctggggtacggcttctaccagtacctgcccttccctggcggcgcctcacccttccaaaccgccatcacggacggagggtaccaggttcaccgtgtgttcaagtttgaagacggcggagtgctgaattgcaacttccgctacacctacgagggcggcaagatcaaaggggagttccagctgatcgggtcaggtttccctgccggcgggcctgtgatgtccggcggactgacc…	||||||||||||||||||||||||||||||||||||||||||||||||||||||||||||||||||||||||||||| | ||||||||||||||||||||||||||||||||||||||||||||||||||||||||||||||||||||||||||||||||||||||||||||||||||||||||||||||||||||||||||||||||||||||||||||||||||||||||||||||||||||||||||||||||| ||||||||||||||||||||||| ||||||||||| ||||||||||||||||||||| |||||||||||||||||||||||||||||||||||||||||||||||||||||||||||||||||||||||||||||||||||…	0.9
BW911588	gi|66535983|gb|BW911588.1|BW911588	BW911588 Amphioxus Branchiostoma floridae unpublished cDNA library, neurula whole animal Branchiostoma floridae cDNA clone bfne042n04 3', mRNA sequence	Neurula	GFPe1	1e-105	1	100	1e-105	187	187	187	0	433	619	619	471	657	657	tcacacagtgtcgatgaaggccttcactttctcgctcagggtgatctcggtcttggacgccttgacctcgatctggtgccccaggaagatcggcatcttctccttcagaccggccgggagcggcttggcgaaggtgtagttcgtctgcacatccgcctggtggcgcttcccatcggtggtgcagaag	tcacacagtgtcgatgaaggccttcactttctcgctcagggtgatctcggtcttggacgccttgacctcgatctggtgccccaggaagatcggcatcttctccttcagaccggccgggagcggcttggcgaaggtgtagttcgtctgcacatccgcctggtggcgcttcccatcggtggtgcagaag	|||||||||||||||||||||||||||||||||||||||||||||||||||||||||||||||||||||||||||||||||||||||||||||||||||||||||||||||||||||||||||||||||||||||||||||||||||||||||||||||||||||||||||||||||||||||||||	0.3
BW853727	gi|66461943|gb|BW853727.1|BW853727	BW853727 Amphioxus Branchiostoma floridae unpublished cDNA library, neurula whole animal Branchiostoma floridae cDNA clone bfne042n04 5', mRNA sequence	Neurula	GFPe2	1e-172	1	97.57	1e-172	329	321	321	0	45	373	373	1	329	657	atgtctctccctacggctcatgaccttcacatcttcggctccatcaatggcgcggagttcgacctggtgggaggcggaaagggcaacccaaacgatggaacgctggagaccagtgtgaaatccacccggggcgccctgccctgctccccgctgctgatcggacccaacatggggtacggcttctaccagtacctgcccttccctggcggcgcctcgcccttccaaaccgccatcacggacggagggtaccaggttcaccgtgtgttcaagtttgaagacggcggagtgctgaattgcaacttccgctacacctacnagggcggcaagat	atgtctctcccaacggctcacgaccttcacatcttcggctccgtcaatggcgcggagttcgacctggtgggaggcggaaagggcaacccgaacgatggaacgctggagaccagtgtgaaatccacccggggcgccctgccctgctccccgctgctgatcggacccaacctggggtacggcttctaccagtacctgcccttccctggcggcgcctcacccttccaaaccgccatcacggacggaggttaccaggttcaccgtgtgttcaagtttgaagacggcggagtgctgaattgcaacttccgctacacctacgagggcggcaagat	||||||||||| |||||||| ||||||||||||||||||||| |||||||||||||||||||||||||||||||||||||||||||||| |||||||||||||||||||||||||||||||||||||||||||||||||||||||||||||||||||||||||||||| |||||||||||||||||||||||||||||||||||||||||||||| ||||||||||||||||||||||||||||| ||||||||||||||||||||||||||||||||||||||||||||||||||||||||||||||||||||| |||||||||||||	0.86
BW853970	gi|66462186|gb|BW853970.1|BW853970	BW853970 Amphioxus Branchiostoma floridae unpublished cDNA library, neurula whole animal Branchiostoma floridae cDNA clone bfne043h22 5', mRNA sequence	Neurula	GFPa1	0	1	99.46	0	373	371	371	0	47	419	419	1	373	660	atgcctctgcccgcaacccacgacatccaccttcacggctccatcaacggccacgagttcgacatggtggggggaggaaaaggcgacccgaacgccggctcgctggtgaccacagcgaaatccaccaagggtgccctgaagttctctccctacttgatgatcccccacctcgggtacgggtactaccagtacctcccctacccggacggaccctcgcctttccaggcctccatgttggaagggtcggggtatgcagtctaccgcgtgttcgactttgaagacggaggcaagctgactaccgagtttaagtactcctacgagggttcccatatcaaggccgacatgaagctgatgggaagcggtttccctgacg	atgcctctgcccgcaacccacgacatccaccttcacggctccatcaacggccacgagttcgacatggtggggggaggaaaaggcgacccgaacgccggctcgctggtgaccacagcgaaatccaccaagggtgccctgaagttctctccctacttgatgatcccccacctcgggtacgggtactaccagtacctcccctacccggacggaccctcgcctttccagacctccatgttggaaggatcggggtatgcagtctaccgcgtgttcgactttgaagacggaggcaagctgactaccgagtttaagtactcctacgagggttcccatatcaaggccgacatgaagctgatgggaagcggtttccctgacg	||||||||||||||||||||||||||||||||||||||||||||||||||||||||||||||||||||||||||||||||||||||||||||||||||||||||||||||||||||||||||||||||||||||||||||||||||||||||||||||||||||||||||||||||||||||||||||||||||||||||||||||||||||||||||||||||| |||||||||||||||| ||||||||||||||||||||||||||||||||||||||||||||||||||||||||||||||||||||||||||||||||||||||||||||||||||||||||||||||||||||||||||||||||||	0.89
BW911947	gi|66536484|gb|BW911947.1|BW911947	BW911947 Amphioxus Branchiostoma floridae unpublished cDNA library, neurula whole animal Branchiostoma floridae cDNA clone bfne043m22 3', mRNA sequence	Neurula	GFPe1	3e-56	1	99.07	3e-56	108	107	107	0	414	521	521	550	657	657	tcacacagtgtcgatgaaggccttcactttctcgctcaggttgatctcggtcttggacgccttgacctcgatctggtgccccaggaagatcggcatcttctccttcag	tcacacagtgtcgatgaaggccttcactttctcgctcagggtgatctcggtcttggacgccttgacctcgatctggtgccccaggaagatcggcatcttctccttcag	|||||||||||||||||||||||||||||||||||||||| |||||||||||||||||||||||||||||||||||||||||||||||||||||||||||||||||||	0.21
BW854082	gi|66462298|gb|BW854082.1|BW854082	BW854082 Amphioxus Branchiostoma floridae unpublished cDNA library, neurula whole animal Branchiostoma floridae cDNA clone bfne043m22 5', mRNA sequence	Neurula	GFPe1	0	1	98.28	0	408	401	401	0	49	456	456	1	408	657	atgtctctccctacgactcacgaccttcacatcttcggctccatcaatggcgcggagttcgacctggtgggaggcggaaagggcaacccgaacgatggaacgctggagaccagtgtgaaatccacccggggcgccctgccctgctccccgctgctgatcggacccaacctggggtacggcttctaccagtacctgcccttccctggcggcgcctcacccttccaaaccgccatcacggacggagggtaccaggttcaccgtgtgttcaagtttgaagacggcggtgtgctgaattgcaacttccgctacacctacnagggcggcaagatcaaaggggagttccagctgctcgggtcaggtttccctgccggcggtcctgtgatgtccggcggactgacc…	atgtctctccctacgactcacgaccttcacatcttcggctccgtcaatggcgcggagttcgacctggtgggaggcggcaggggcaacccgaacgatggaacgctggagaccagtgtgaaatccacccggggcgccctgccctgctccccgctgctgatcggacccaacctggggtacggcttctaccagtacctgcccttccctggcggcgcctcacccttccaaaccgccatcacggacggagggtaccaggttcaccgtgtgttcaagtttgaagacggcggagtgctgaattgcaacttccgctacacctacgagggcggcaagatcaaaggggagttccagctgatcgggtcaggtttccctgccggcgggcctgtgatgtccggcggactgacc…	|||||||||||||||||||||||||||||||||||||||||| |||||||||||||||||||||||||||||||||| | |||||||||||||||||||||||||||||||||||||||||||||||||||||||||||||||||||||||||||||||||||||||||||||||||||||||||||||||||||||||||||||||||||||||||||||||||||||||||||||||||||||||||||||||||||||||||||||||||||||||||||| |||||||||||||||||||||||||||||| |||||||||||||||||||||||||||||||| ||||||||||||||||||||||||| ||||||||||||||||||||||||…	0.88
BW911965	gi|66536508|gb|BW911965.1|BW911965	BW911965 Amphioxus Branchiostoma floridae unpublished cDNA library, neurula whole animal Branchiostoma floridae cDNA clone bfne043n16 3', mRNA sequence	Neurula	GFPe3	1e-132	1	96.63	1e-132	267	258	258	0	405	671	671	391	657	657	tcacacagtgtcgataaaggccttcactttctcgctcagggtcatctcggtcttggacgccttgacctcgatctggtgccccaggaagaccggcatcttctccttgagaccggccgggagcggcttggcgaaggtgtagttcgtcagaacgtccgcctggtggcgcttcccatcggtggtgcagaagctccagttgttggtgccggtgatggtgcagtcgtccgagcactgcagtttggccacgctcctgtccaggggggtcagtcc	tcacacagtgtcgatgaaggccttcactttctcgctcaggttgatctcggtcttggacgcctggacctcgatctggtgccccaggaagatcggcatcttctccttgagaccggccgggagcggcttggcgaaggtgtagttcgtctgcacatccgcctggtggcgcttcccatcggtggtgcagaagctccagttgttggtgccggtgatggtgcagtcgtccgagcactgcagtttggccacgctcctgtccagggtggtcagtcc	||||||||||||||| |||||||||||||||||||||||| | ||||||||||||||||||| |||||||||||||||||||||||||| ||||||||||||||||||||||||||||||||||||||||||||||||||||||| | || |||||||||||||||||||||||||||||||||||||||||||||||||||||||||||||||||||||||||||||||||||||||||||||||||||||||||| |||||||||	0.38
BW854100	gi|66462316|gb|BW854100.1|BW854100	BW854100 Amphioxus Branchiostoma floridae unpublished cDNA library, neurula whole animal Branchiostoma floridae cDNA clone bfne043n16 5', mRNA sequence	Neurula	GFPe1	0	1	98.5	0	401	395	395	0	43	443	443	1	401	657	atgtctctccctacgactcacgaccttcacatcttcggctccgtcaatggcgcggagttcgacctggtgggaggcggaaagggcaacccgaacgatggaacgctggagaccagtgtgaaatccacccggggcgccctgccctgctccccgctgctgatcggacccaacctggggtacggcttctaccagtacctgcccttccctggcggcgcctcgcccttccaaaccgccatcacggacggagggtaccaggttcaccgtgtgttcaagtttgaagacggcggaatgctgaattgcaacttccgctacacctacnagggcggcaagatcaaaggggagttccagctgatcgggtcaggcttccctgccggcgggcctgtgatgtccggcggactgacc…	atgtctctccctacgactcacgaccttcacatcttcggctccgtcaatggcgcggagttcgacctggtgggaggcggcaggggcaacccgaacgatggaacgctggagaccagtgtgaaatccacccggggcgccctgccctgctccccgctgctgatcggacccaacctggggtacggcttctaccagtacctgcccttccctggcggcgcctcacccttccaaaccgccatcacggacggagggtaccaggttcaccgtgtgttcaagtttgaagacggcggagtgctgaattgcaacttccgctacacctacgagggcggcaagatcaaaggggagttccagctgatcgggtcaggtttccctgccggcgggcctgtgatgtccggcggactgacc…	||||||||||||||||||||||||||||||||||||||||||||||||||||||||||||||||||||||||||||| | ||||||||||||||||||||||||||||||||||||||||||||||||||||||||||||||||||||||||||||||||||||||||||||||||||||||||||||||||||||||||||||||||||||||| ||||||||||||||||||||||||||||||||||||||||||||||||||||||||||||||||||||| ||||||||||||||||||||||||||||| ||||||||||||||||||||||||||||||||||||||||||| |||||||||||||||||||||||||||||||||||||||…	0.89
BW854305	gi|66462521|gb|BW854305.1|BW854305	BW854305 Amphioxus Branchiostoma floridae unpublished cDNA library, neurula whole animal Branchiostoma floridae cDNA clone bfne044h03 5', mRNA sequence	Neurula	GFPa1	0	1	99.76	0	423	422	422	0	53	475	475	1	423	660	atgcctctgcccgcaacccacgacatccaccttcacggctccatcaacggccacgagttcgacatggtggggggaggaaaaggcgacccgaacgccggctcgctggtgaccacagcgaaatccaccaagggtgccctgaagttctctccctacttgatgatcccccacctcgggtacgggtactaccagtacctcccctacccggacggaccctcgcctttccaggcctccatgttggaaggatcggggtatgcagtctaccgcgtgttcgactttgaagacggaggcaagctgactaccgagtttaagtactcctacgagggttcccatatcaaggccgacatgaagctgatgggaagcggtttccctgacgacggcccagtcatgaccagccagatt…	atgcctctgcccgcaacccacgacatccaccttcacggctccatcaacggccacgagttcgacatggtggggggaggaaaaggcgacccgaacgccggctcgctggtgaccacagcgaaatccaccaagggtgccctgaagttctctccctacttgatgatcccccacctcgggtacgggtactaccagtacctcccctacccggacggaccctcgcctttccagacctccatgttggaaggatcggggtatgcagtctaccgcgtgttcgactttgaagacggaggcaagctgactaccgagtttaagtactcctacgagggttcccatatcaaggccgacatgaagctgatgggaagcggtttccctgacgacggcccagtcatgaccagccagatt…	||||||||||||||||||||||||||||||||||||||||||||||||||||||||||||||||||||||||||||||||||||||||||||||||||||||||||||||||||||||||||||||||||||||||||||||||||||||||||||||||||||||||||||||||||||||||||||||||||||||||||||||||||||||||||||||||| |||||||||||||||||||||||||||||||||||||||||||||||||||||||||||||||||||||||||||||||||||||||||||||||||||||||||||||||||||||||||||||||||||||||||||||||||||||||||||||||||||||||||||||…	0.89
BW854824	gi|66463040|gb|BW854824.1|BW854824	BW854824 Amphioxus Branchiostoma floridae unpublished cDNA library, neurula whole animal Branchiostoma floridae cDNA clone bfne045o10 5', mRNA sequence	Neurula	GFPa1	3e-97	1	100	3e-97	172	172	172	0	45	216	216	1	172	660	atgcctctgcccgcaacccacgacatccaccttcacggctccatcaacggccacgagttcgacatggtggggggaggaaaaggcgacccgaacgccggctcgctggtgaccacagcgaaatccaccaagggtgccctgaagttctctccctacttgatgatcccccacctcg	atgcctctgcccgcaacccacgacatccaccttcacggctccatcaacggccacgagttcgacatggtggggggaggaaaaggcgacccgaacgccggctcgctggtgaccacagcgaaatccaccaagggtgccctgaagttctctccctacttgatgatcccccacctcg	||||||||||||||||||||||||||||||||||||||||||||||||||||||||||||||||||||||||||||||||||||||||||||||||||||||||||||||||||||||||||||||||||||||||||||||||||||||||||||||||||||||||||||	0.8
BW912904	gi|66537799|gb|BW912904.1|BW912904	BW912904 Amphioxus Branchiostoma floridae unpublished cDNA library, neurula whole animal Branchiostoma floridae cDNA clone bfne046h05 3', mRNA sequence	Neurula	GFPe1	1e-141	1	97.79	1e-141	271	265	265	0	360	630	630	387	657	657	tcacacagtgtcgatgaaggccttcactttctcgctcaggtcgatctcggtcttggacgccttgacctcgatctggtgccccaggaagatcggcatcttctccttgaggccggccgggagcggcttggcgaaggtgtagttcgtctgaacgtccgcctggtggcgcttcccatcggtggtgcagaagctccagttgttagtgccggtgatggtgcggtcgtccgagcactgcagtttggccacgctcctgtccagggtggtcagtccgccg	tcacacagtgtcgatgaaggccttcactttctcgctcagggtgatctcggtcttggacgccttgacctcgatctggtgccccaggaagatcggcatcttctccttcagaccggccgggagcggcttggcgaaggtgtagttcgtctgcacatccgcctggtggcgcttcccatcggtggtgcagaagctccagttgttagtgccggtgatggtgcggtcgtccgagcactgcagtttggccacgctcctgtccagggtggtcagtccgccg	|||||||||||||||||||||||||||||||||||||||| ||||||||||||||||||||||||||||||||||||||||||||||||||||||||||||||| || |||||||||||||||||||||||||||||||||||||| || ||||||||||||||||||||||||||||||||||||||||||||||||||||||||||||||||||||||||||||||||||||||||||||||||||||||||||||||||||||||||	0.42
BW855016	gi|66463232|gb|BW855016.1|BW855016	BW855016 Amphioxus Branchiostoma floridae unpublished cDNA library, neurula whole animal Branchiostoma floridae cDNA clone bfne046h05 5', mRNA sequence	Neurula	GFPe3	1e-134	1	99.18	1e-134	243	241	241	0	47	289	289	1	243	657	atgtctctccctacgactcacgaccttcacatcttcggctccgtcaatggcgcggagttcgacctggtgggaggcggaaagggcaacccgaacgatggaacgctggagaccagtgtgaaatccacccggggcgccctgccctgctccccgctgctgatcggacccaacctggggtacggcttctaccagtacctgcccttccctggcggcgcctcgcccttccaaaccgccatcacggacgga	atgtctctccctacgactcacgaccttcacatcttcggctccgtcaatggcgcggagttcgacctggtgggaggcggaaagggcaacccgaacgatggaacgctggagaccagtgtgaaatccacccggggcgccctgccctgctccccgctgttgatcggacccaacctggggtacggcttctaccagtacctgcccttccctggcggcgcctcacccttccaaaccgccatcacggacgga	||||||||||||||||||||||||||||||||||||||||||||||||||||||||||||||||||||||||||||||||||||||||||||||||||||||||||||||||||||||||||||||||||||||||||||||||||||||||| ||||||||||||||||||||||||||||||||||||||||||||||||||||||||||||| |||||||||||||||||||||||||||	0.83
BW912945	gi|66537860|gb|BW912945.1|BW912945	BW912945 Amphioxus Branchiostoma floridae unpublished cDNA library, neurula whole animal Branchiostoma floridae cDNA clone bfne046i24 3', mRNA sequence	Neurula	GFPe1	2e-32	1	95	2e-32	80	76	76	0	426	505	505	578	657	657	tcacacagtgtcgatgaaggccttcactttctcgctcaggttgacctcagtcttagacgccttgacctcgatctggtgcc	tcacacagtgtcgatgaaggccttcactttctcgctcagggtgatctcggtcttggacgccttgacctcgatctggtgcc	|||||||||||||||||||||||||||||||||||||||| ||| ||| ||||| |||||||||||||||||||||||||	0.15
BW855056	gi|66463272|gb|BW855056.1|BW855056	BW855056 Amphioxus Branchiostoma floridae unpublished cDNA library, neurula whole animal Branchiostoma floridae cDNA clone bfne046i24 5', mRNA sequence	Neurula	GFPe3	1e-108	1	99.48	1e-108	194	193	193	0	46	239	239	1	194	657	atgtctctccctacgactcacgaccttcacatcttcggctccgtcaatggcgcggagttcgacctggtgggaggcggaaagggcaacccgaacgatggaacgctggagaccagtgtgaaatccacccggggcgccctgccctgctccccgctgctgatcggacccaacctggggtacggcttctaccagtacct	atgtctctccctacgactcacgaccttcacatcttcggctccgtcaatggcgcggagttcgacctggtgggaggcggaaagggcaacccgaacgatggaacgctggagaccagtgtgaaatccacccggggcgccctgccctgctccccgctgttgatcggacccaacctggggtacggcttctaccagtacct	||||||||||||||||||||||||||||||||||||||||||||||||||||||||||||||||||||||||||||||||||||||||||||||||||||||||||||||||||||||||||||||||||||||||||||||||||||||||| ||||||||||||||||||||||||||||||||||||||||	0.81
BW914078	gi|66539428|gb|BW914078.1|BW914078	BW914078 Amphioxus Branchiostoma floridae unpublished cDNA library, neurula whole animal Branchiostoma floridae cDNA clone bfne049k16 3', mRNA sequence	Neurula	GFPe1	0	1	99.1	0	335	332	332	0	361	695	695	323	657	657	tcacacagtgtcgatgaaggccttcactttctcgctcagggtgatctcggtcttggacgccttgacctcgatctggtgccccaggaagaccggcatcttctccttgagaccggccgggagcggcttggcgaaggtgtagttcgtctgcacatccgcctggtggcgcttcccatcggtggtgcagaagctccagttgttagtgccggtgatggtgctgtcgtccgagcactgcagtttggccacgctcctgtccagggtggtcagtccgccggacatcacaggcccgccggcagggaaacctgacccgatcagctggaactcccctttgatcttgc	tcacacagtgtcgatgaaggccttcactttctcgctcagggtgatctcggtcttggacgccttgacctcgatctggtgccccaggaagatcggcatcttctccttcagaccggccgggagcggcttggcgaaggtgtagttcgtctgcacatccgcctggtggcgcttcccatcggtggtgcagaagctccagttgttagtgccggtgatggtgcggtcgtccgagcactgcagtttggccacgctcctgtccagggtggtcagtccgccggacatcacaggcccgccggcagggaaacctgacccgatcagctggaactcccctttgatcttgc	||||||||||||||||||||||||||||||||||||||||||||||||||||||||||||||||||||||||||||||||||||||||| ||||||||||||||| ||||||||||||||||||||||||||||||||||||||||||||||||||||||||||||||||||||||||||||||||||||||||||||||||||||||||||||| |||||||||||||||||||||||||||||||||||||||||||||||||||||||||||||||||||||||||||||||||||||||||||||||||||||||||||||||||||||||	0.48
BW856171	gi|66464387|gb|BW856171.1|BW856171	BW856171 Amphioxus Branchiostoma floridae unpublished cDNA library, neurula whole animal Branchiostoma floridae cDNA clone bfne049k16 5', mRNA sequence	Neurula	GFPe3	1e-140	1	98.11	1e-140	265	260	260	0	47	311	311	1	265	657	atgtctctccctacgagtcacgaccttcacatcttcggctccgtcaatggcgcggagttcgacctggtgggaggcggaaagggcaacccgaacgatggaacgctggagaccagtgtgaaatccacccggggcgccctgccctgctccccgctgctgatcggacccaacctggggtacggcttttaccagtacctgcccttccctggcggcgcctcgcccttccaaaccgccatcacggacggagggtaccaggttcaacgtgtgt	atgtctctccctacgactcacgaccttcacatcttcggctccgtcaatggcgcggagttcgacctggtgggaggcggaaagggcaacccgaacgatggaacgctggagaccagtgtgaaatccacccggggcgccctgccctgctccccgctgttgatcggacccaacctggggtacggcttctaccagtacctgcccttccctggcggcgcctcacccttccaaaccgccatcacggacggagggtaccaggttcaccgtgtgt	|||||||||||||||| |||||||||||||||||||||||||||||||||||||||||||||||||||||||||||||||||||||||||||||||||||||||||||||||||||||||||||||||||||||||||||||||||||||||| |||||||||||||||||||||||||||| |||||||||||||||||||||||||||||||| ||||||||||||||||||||||||||||||||||||||||| |||||||	0.84
BW914099	gi|66539456|gb|BW914099.1|BW914099	BW914099 Amphioxus Branchiostoma floridae unpublished cDNA library, neurula whole animal Branchiostoma floridae cDNA clone bfne049l13 3', mRNA sequence	Neurula	GFPe1	1e-147	1	98.88	1e-147	269	266	266	0	414	682	682	389	657	657	tcacacagtgttgatgaaagccttcactttctcgctcagggtgatctcggtcttggacgccttgacctcgatctggtgccccaggaagatcggcatcttctccttgagaccggccgggagcggcttggcgaaggtgtagttcgtctgcacatccgcctggtggcgcttcccatcggtggtgcagaagctccagttgttagtgccggtgatggtgcggtcgtccgagcactgcagtttggccacgctcctgtccagggtggtcagtccgc	tcacacagtgtcgatgaaggccttcactttctcgctcagggtgatctcggtcttggacgccttgacctcgatctggtgccccaggaagatcggcatcttctccttcagaccggccgggagcggcttggcgaaggtgtagttcgtctgcacatccgcctggtggcgcttcccatcggtggtgcagaagctccagttgttagtgccggtgatggtgcggtcgtccgagcactgcagtttggccacgctcctgtccagggtggtcagtccgc	||||||||||| |||||| |||||||||||||||||||||||||||||||||||||||||||||||||||||||||||||||||||||||||||||||||||||| |||||||||||||||||||||||||||||||||||||||||||||||||||||||||||||||||||||||||||||||||||||||||||||||||||||||||||||||||||||||||||||||||||||||||||||||||||||||||||||||||||	0.39
BW856192	gi|66464408|gb|BW856192.1|BW856192	BW856192 Amphioxus Branchiostoma floridae unpublished cDNA library, neurula whole animal Branchiostoma floridae cDNA clone bfne049l13 5', mRNA sequence	Neurula	GFPe3	1e-116	1	99.52	1e-116	208	207	207	0	1	208	208	12	219	657	tacgactcacgaccttcacatcttcggctccgtcaatggcgcggagttcgacctggtgggaggcggaaagggcaacccgaacgatggaacgctggagaccagtgtgaaatccacccggggcgccctgccctgctccccgctgctgatcggacccaacctggggtacggcttctaccagtacctgcccttccctggcggcgcctcaccc	tacgactcacgaccttcacatcttcggctccgtcaatggcgcggagttcgacctggtgggaggcggaaagggcaacccgaacgatggaacgctggagaccagtgtgaaatccacccggggcgccctgccctgctccccgctgttgatcggacccaacctggggtacggcttctaccagtacctgcccttccctggcggcgcctcaccc	|||||||||||||||||||||||||||||||||||||||||||||||||||||||||||||||||||||||||||||||||||||||||||||||||||||||||||||||||||||||||||||||||||||||||||||| |||||||||||||||||||||||||||||||||||||||||||||||||||||||||||||||||	1
BW914169	gi|66539553|gb|BW914169.1|BW914169	BW914169 Amphioxus Branchiostoma floridae unpublished cDNA library, neurula whole animal Branchiostoma floridae cDNA clone bfne049o13 3', mRNA sequence	Neurula	GFPe1	2e-54	1	99.05	2e-54	105	104	104	0	360	464	464	553	657	657	tcacacagtgtcgatgaaggccttcactttctcgctcagggtgatctcggtcttggacgccttgacctcgatctggtgccccaggaagaccggcatcttctcctt	tcacacagtgtcgatgaaggccttcactttctcgctcagggtgatctcggtcttggacgccttgacctcgatctggtgccccaggaagatcggcatcttctcctt	||||||||||||||||||||||||||||||||||||||||||||||||||||||||||||||||||||||||||||||||||||||||| |||||||||||||||	0.22
BW856259	gi|66464475|gb|BW856259.1|BW856259	BW856259 Amphioxus Branchiostoma floridae unpublished cDNA library, neurula whole animal Branchiostoma floridae cDNA clone bfne049o13 5', mRNA sequence	Neurula	GFPe3	8e-89	1	99.38	8e-89	162	161	161	0	53	214	214	1	162	657	atgtctctccctacgactcacgaccttcacatcttcggctccgtcaatggcgcggagttcgacctggtgggaggcggaaagggcaacccgaacgatggaacgctggagaccagtgtgaaatccacccggggcgccctgccctgctccccgctgctgatcgga	atgtctctccctacgactcacgaccttcacatcttcggctccgtcaatggcgcggagttcgacctggtgggaggcggaaagggcaacccgaacgatggaacgctggagaccagtgtgaaatccacccggggcgccctgccctgctccccgctgttgatcgga	||||||||||||||||||||||||||||||||||||||||||||||||||||||||||||||||||||||||||||||||||||||||||||||||||||||||||||||||||||||||||||||||||||||||||||||||||||||||| ||||||||	0.75
BW914338	gi|66539792|gb|BW914338.1|BW914338	BW914338 Amphioxus Branchiostoma floridae unpublished cDNA library, neurula whole animal Branchiostoma floridae cDNA clone bfne050f17 3', mRNA sequence	Neurula	GFPe3	1e-151	1	99.26	1e-151	271	269	269	0	400	670	670	387	657	657	tcacacagtgtcgatgaaggccttcactttctcgctcagggtgatctcggtcttggacgcctggacctcgatctggtgccccaggaagatcggcatcttctccttgagaccggccgggagcggcttggcgaaggtgtagttcgtctgcacatccgcctggtggcgcttcccatcggtggtgcagaagctccagttgttggtgccggtgatggtgcggtcgtccgagcactgcagtttggccacgctcctgtccagggtggtcagtccgccg	tcacacagtgtcgatgaaggccttcactttctcgctcaggttgatctcggtcttggacgcctggacctcgatctggtgccccaggaagatcggcatcttctccttgagaccggccgggagcggcttggcgaaggtgtagttcgtctgcacatccgcctggtggcgcttcccatcggtggtgcagaagctccagttgttggtgccggtgatggtgcagtcgtccgagcactgcagtttggccacgctcctgtccagggtggtcagtccgccg	|||||||||||||||||||||||||||||||||||||||| |||||||||||||||||||||||||||||||||||||||||||||||||||||||||||||||||||||||||||||||||||||||||||||||||||||||||||||||||||||||||||||||||||||||||||||||||||||||||||||||||||||||||||||| |||||||||||||||||||||||||||||||||||||||||||||||||||||||	0.4
BW856425	gi|66464641|gb|BW856425.1|BW856425	BW856425 Amphioxus Branchiostoma floridae unpublished cDNA library, neurula whole animal Branchiostoma floridae cDNA clone bfne050f17 5', mRNA sequence	Neurula	GFPe1	1e-174	1	98.74	1e-174	317	313	313	0	43	359	359	1	317	657	atgtctctccctacgactcacgaccttcatatcttcggctccgtcaatggcgcggagttcgacctggtgggaggcggaaagggcaacccgaacgatggaacgctggagaccagtgtgaaatccacccggggcgccctgccctgctccccgctgctgatcggacccaacctggggtacggcttctaccagtacctgcccttccctggcggcgcctcacccttccaaaccgccatcacggacggagggtaccaggttcaccgagtgttcaagtttgaagacggcggagtgctgaattgcaacttccgctacacctacga	atgtctctccctacgactcacgaccttcacatcttcggctccgtcaatggcgcggagttcgacctggtgggaggcggcaggggcaacccgaacgatggaacgctggagaccagtgtgaaatccacccggggcgccctgccctgctccccgctgctgatcggacccaacctggggtacggcttctaccagtacctgcccttccctggcggcgcctcacccttccaaaccgccatcacggacggagggtaccaggttcaccgtgtgttcaagtttgaagacggcggagtgctgaattgcaacttccgctacacctacga	||||||||||||||||||||||||||||| ||||||||||||||||||||||||||||||||||||||||||||||| | |||||||||||||||||||||||||||||||||||||||||||||||||||||||||||||||||||||||||||||||||||||||||||||||||||||||||||||||||||||||||||||||||||||||||||||||||||||||||||||||||||||||||||||||||||| ||||||||||||||||||||||||||||||||||||||||||||||||||||||||	0.87
BW856580	gi|66464796|gb|BW856580.1|BW856580	BW856580 Amphioxus Branchiostoma floridae unpublished cDNA library, neurula whole animal Branchiostoma floridae cDNA clone bfne050m11 5', mRNA sequence	Neurula	GFPa1	1e-159	1	99.64	1e-159	280	279	279	0	47	326	326	1	280	660	atgcctctgcccgcaacccacgacatccaccttcacggctccatcaacggccacgagttcgacatggtggggggaggaaaaggcgacccgaacgccggctcgctggtgaccacagcgaaatccaccaagggtgccctgaagttctctccctacttgatgatcccccacctcgggtacgggtactaccagtacctcccctacccggacggaccctcgcctttccaggcctccatgttggaaggatcggggtatgcagtctaccgcgtgttcgactttgaag	atgcctctgcccgcaacccacgacatccaccttcacggctccatcaacggccacgagttcgacatggtggggggaggaaaaggcgacccgaacgccggctcgctggtgaccacagcgaaatccaccaagggtgccctgaagttctctccctacttgatgatcccccacctcgggtacgggtactaccagtacctcccctacccggacggaccctcgcctttccagacctccatgttggaaggatcggggtatgcagtctaccgcgtgttcgactttgaag	||||||||||||||||||||||||||||||||||||||||||||||||||||||||||||||||||||||||||||||||||||||||||||||||||||||||||||||||||||||||||||||||||||||||||||||||||||||||||||||||||||||||||||||||||||||||||||||||||||||||||||||||||||||||||||||||| ||||||||||||||||||||||||||||||||||||||||||||||||||||||	0.86
BW857275	gi|66465491|gb|BW857275.1|BW857275	BW857275 Amphioxus Branchiostoma floridae unpublished cDNA library, neurula whole animal Branchiostoma floridae cDNA clone bfne052l18 5', mRNA sequence	Neurula	GFPa1	1e-153	1	99.63	1e-153	270	269	269	0	45	314	314	1	270	660	atgcctctgcccgcaacccacgacatccaccttcacggctccatcaacggccacgagttcgacatggtggggggaggaaaaggcgacccgaacgccggctcgctggtgaccacagcgaaatccaccaagggtgccctgaagttctctccctacttgatgatcccccacctcgggtacgggtactaccagtacctcccctacccggacggaccctcgcctttccaggcctccatgttggaaggatcggggtatgcagtctaccgcgtgttc	atgcctctgcccgcaacccacgacatccaccttcacggctccatcaacggccacgagttcgacatggtggggggaggaaaaggcgacccgaacgccggctcgctggtgaccacagcgaaatccaccaagggtgccctgaagttctctccctacttgatgatcccccacctcgggtacgggtactaccagtacctcccctacccggacggaccctcgcctttccagacctccatgttggaaggatcggggtatgcagtctaccgcgtgttc	||||||||||||||||||||||||||||||||||||||||||||||||||||||||||||||||||||||||||||||||||||||||||||||||||||||||||||||||||||||||||||||||||||||||||||||||||||||||||||||||||||||||||||||||||||||||||||||||||||||||||||||||||||||||||||||||| ||||||||||||||||||||||||||||||||||||||||||||	0.86
BW857528	gi|66465744|gb|BW857528.1|BW857528	BW857528 Amphioxus Branchiostoma floridae unpublished cDNA library, neurula whole animal Branchiostoma floridae cDNA clone bfne053g21 5', mRNA sequence	Neurula	GFPa1	1e-128	1	100	1e-128	225	225	225	0	41	265	266	1	225	660	atgcctctgcccgcaacccacgacatccaccttcacggctccatcaacggccacgagttcgacatggtggggggaggaaaaggcgacccgaacgccggctcgctggtgaccacagcgaaatccaccaagggtgccctgaagttctctccctacttgatgatcccccacctcgggtacgggtactaccagtacctcccctacccggacggaccctcgcctttccag	atgcctctgcccgcaacccacgacatccaccttcacggctccatcaacggccacgagttcgacatggtggggggaggaaaaggcgacccgaacgccggctcgctggtgaccacagcgaaatccaccaagggtgccctgaagttctctccctacttgatgatcccccacctcgggtacgggtactaccagtacctcccctacccggacggaccctcgcctttccag	|||||||||||||||||||||||||||||||||||||||||||||||||||||||||||||||||||||||||||||||||||||||||||||||||||||||||||||||||||||||||||||||||||||||||||||||||||||||||||||||||||||||||||||||||||||||||||||||||||||||||||||||||||||||||||||||||	0.85
BW915776	gi|66541897|gb|BW915776.1|BW915776	BW915776 Amphioxus Branchiostoma floridae unpublished cDNA library, neurula whole animal Branchiostoma floridae cDNA clone bfne054e24 3', mRNA sequence	Neurula	GFPe1	8e-66	1	100	8e-66	120	120	120	0	343	462	462	538	657	657	tcacacagtgtcgatgaaggccttcactttctcgctcagggtgatctcggtcttggacgccttgacctcgatctggtgccccaggaagatcggcatcttctccttcagaccggccgggag	tcacacagtgtcgatgaaggccttcactttctcgctcagggtgatctcggtcttggacgccttgacctcgatctggtgccccaggaagatcggcatcttctccttcagaccggccgggag	||||||||||||||||||||||||||||||||||||||||||||||||||||||||||||||||||||||||||||||||||||||||||||||||||||||||||||||||||||||||	0.26
BW857836	gi|66466052|gb|BW857836.1|BW857836	BW857836 Amphioxus Branchiostoma floridae unpublished cDNA library, neurula whole animal Branchiostoma floridae cDNA clone bfne054e24 5', mRNA sequence	Neurula	GFPe3	8e-89	1	99.38	8e-89	162	161	161	0	55	216	219	1	162	657	atgtctctccctacgactcacgaccttcacatcttcggctccgtcaatggcgcggagttcgacctggtgggaggcggaaagggcaacccgaacgatggaacgctggagaccagtgtgaaatccacccggggcgccctgccctgctccccgctgctgatcgga	atgtctctccctacgactcacgaccttcacatcttcggctccgtcaatggcgcggagttcgacctggtgggaggcggaaagggcaacccgaacgatggaacgctggagaccagtgtgaaatccacccggggcgccctgccctgctccccgctgttgatcgga	||||||||||||||||||||||||||||||||||||||||||||||||||||||||||||||||||||||||||||||||||||||||||||||||||||||||||||||||||||||||||||||||||||||||||||||||||||||||| ||||||||	0.74
BW858135	gi|66466351|gb|BW858135.1|BW858135	BW858135 Amphioxus Branchiostoma floridae unpublished cDNA library, neurula whole animal Branchiostoma floridae cDNA clone bfne055c07 5', mRNA sequence	Neurula	GFPa1	1e-165	1	98.99	1e-165	298	295	295	0	1	298	298	142	439	660	ttctctccctacttgatgatcccccacctcgggtacgggtactaccagtacctcccctacccggacggaccctcgcctttccaggtctccatgttggaaggatcggggtatgcagtctaccgcgtgttcgactttgaagacggaggcaagctgactaccgagtttaagtactcctacgagggttcccatatcaaggccgacatgaagctgatgggaagcggtttccctgacgacggcccagtcatgaccagccagattgttgaccaggacggctgcgtgtccaagaagacgtatctta	ttctctccctacttgatgatcccccacctcgggtacgggtactaccagtacctcccctacccggacggaccctcgcctttccagacctccatgttggaaggatcggggtatgcagtctaccgcgtgttcgactttgaagacggaggcaagctgactaccgagtttaagtactcctacgagggttcccatatcaaggccgacatgaagctgatgggaagcggtttccctgacgacggcccagtcatgaccagccagattgtcgaccaggacggctgcgtgtccaagaagacgtatctta	|||||||||||||||||||||||||||||||||||||||||||||||||||||||||||||||||||||||||||||||||||| |||||||||||||||||||||||||||||||||||||||||||||||||||||||||||||||||||||||||||||||||||||||||||||||||||||||||||||||||||||||||||||||||||||||||||||||||||||||||||||||||||||||||||||| |||||||||||||||||||||||||||||||||||||	0.99
BW858138	gi|66466354|gb|BW858138.1|BW858138	BW858138 Amphioxus Branchiostoma floridae unpublished cDNA library, neurula whole animal Branchiostoma floridae cDNA clone bfne055c10 5', mRNA sequence	Neurula	GFPa1	1e-141	1	98.11	1e-141	265	260	260	0	43	307	307	1	265	660	atgcctctgcctgcaacccacgacatccaccttcacggctccatcaacggccacgagttcgacatggtggggggaggaaaaggcgacccgaacgccggctcgctggtgaccacagcgaaatccaccaagggtcccctgaagttctctccctacttgatgatcccccacctcgggtacgggtactaccagtacctcccctacccggacggaccctcgcctttccaggtctccatgttggaaggatcggggtatgcagtctacngcg	atgcctctgcccgcaacccacgacatccaccttcacggctccatcaacggccacgagttcgacatggtggggggaggaaaaggcgacccgaacgccggctcgctggtgaccacagcgaaatccaccaagggtgccctgaagttctctccctacttgatgatcccccacctcgggtacgggtactaccagtacctcccctacccggacggaccctcgcctttccagacctccatgttggaaggatcggggtatgcagtctaccgcg	||||||||||| |||||||||||||||||||||||||||||||||||||||||||||||||||||||||||||||||||||||||||||||||||||||||||||||||||||||||||||||||||||||| |||||||||||||||||||||||||||||||||||||||||||||||||||||||||||||||||||||||||||||||||||||||||||| |||||||||||||||||||||||||||||||||| |||	0.85
BW858620	gi|66466836|gb|BW858620.1|BW858620	BW858620 Amphioxus Branchiostoma floridae unpublished cDNA library, neurula whole animal Branchiostoma floridae cDNA clone bfne056h11 5', mRNA sequence	Neurula	GFPa1	0	1	98.98	0	394	390	390	0	1	394	394	180	573	660	gtactaccagtacctcccctacccggacggaccctcgcctttccaggcctccatgttggaagggtcggggtatgcagtctaccgcgtgttcgactttgaagacggaggcaagctgactaccgagtttaagtactcctacgagggttcccatatcaaggccgacatgaagctgatgggaagcggtttccctgacgacggcccagtcatgaccagccagattgtcgaccaggacggctgcgtgtccaagaagacgtatcttaacaacaacaccatcgtggacagcttcgactggtcttacaacctgcagaatgggaagcgctacagggcccgagtgtcgagccactacatcttcgacaagcccttttcagccgatctcatgaagaagcagccggtc	gtactaccagtacctcccctacccggacggaccctcgcctttccagacctccatgttggaaggatcggggtatgcagtctaccgcgtgttcgactttgaagacggaggcaagctgactaccgagtttaagtactcctacgagggttcccatatcaaggccgacatgaagctgatgggaagcggtttccctgacgacggcccagtcatgaccagccagattgtcgaccaggacggctgcgtgtccaagaagacgtatcttaacaacaacaccatcgtggacagcttcgactggagttacaacctgcagaatgggaagcgctacagggcccgagtgtcgagccactacatcttcgacaagcccttttcagccgatctcatgaagaagcagccggtc	|||||||||||||||||||||||||||||||||||||||||||||| |||||||||||||||| |||||||||||||||||||||||||||||||||||||||||||||||||||||||||||||||||||||||||||||||||||||||||||||||||||||||||||||||||||||||||||||||||||||||||||||||||||||||||||||||||||||||||||||||||||||||||||||||||||||||||||||||||||||||||||||||||||| ||||||||||||||||||||||||||||||||||||||||||||||||||||||||||||||||||||||||||||||||||||||||||||||||||||	0.99
BW859165	gi|66467381|gb|BW859165.1|BW859165	BW859165 Amphioxus Branchiostoma floridae unpublished cDNA library, neurula whole animal Branchiostoma floridae cDNA clone bfne057p04 5', mRNA sequence	Neurula	GFPe2	1e-149	1	98.21	1e-149	279	274	274	0	47	325	325	1	279	657	atgtctctccctacggctcatgaccttcacatcttcggctccgtcaatggcgcggagttcgacctggtgggaggcggaaagggcaacccgaacgatggaacgctggagaccagtgtgaaatccacccggggcgccctgccctgctccccgctgctgatcggacccaacctggggtacggcttctaccagtacctgcccttccctgggggtgcctcacccttccaaaccgccatcacggacggagggtaccaggttcaccgtgtgttcaagtttgaagac	atgtctctcccaacggctcacgaccttcacatcttcggctccgtcaatggcgcggagttcgacctggtgggaggcggaaagggcaacccgaacgatggaacgctggagaccagtgtgaaatccacccggggcgccctgccctgctccccgctgctgatcggacccaacctggggtacggcttctaccagtacctgcccttccctggcggcgcctcacccttccaaaccgccatcacggacggaggttaccaggttcaccgtgtgttcaagtttgaagac	||||||||||| |||||||| ||||||||||||||||||||||||||||||||||||||||||||||||||||||||||||||||||||||||||||||||||||||||||||||||||||||||||||||||||||||||||||||||||||||||||||||||||||||||||||||||||||||||||||||||||||||||| || ||||||||||||||||||||||||||||||||||| |||||||||||||||||||||||||||||||||	0.84
BW859729	gi|66467945|gb|BW859729.1|BW859729	BW859729 Amphioxus Branchiostoma floridae unpublished cDNA library, neurula whole animal Branchiostoma floridae cDNA clone bfne059h19 5', mRNA sequence	Neurula	GFPe1	1e-176	1	99.05	1e-176	317	314	314	0	43	359	359	1	317	657	atgtctctccctacgactcacgaccttcacatcttcggctccgtcaatggcgcggagttcgacctggtgggaggcggaaagggcaacccgaacgatggaacgctggagaccaatgtgaaatccacccggggcgccctgccctgctccccgctgctgatcggacccaacctggggtacggcttctaccagtacctgcccttccctggcggcgcctcacccttccaaaccgccatcacggacggagggtaccaggttcaccgtgtgttcaagtttgaagacggcggagtgctgaattgcaacttccgctacacctacga	atgtctctccctacgactcacgaccttcacatcttcggctccgtcaatggcgcggagttcgacctggtgggaggcggcaggggcaacccgaacgatggaacgctggagaccagtgtgaaatccacccggggcgccctgccctgctccccgctgctgatcggacccaacctggggtacggcttctaccagtacctgcccttccctggcggcgcctcacccttccaaaccgccatcacggacggagggtaccaggttcaccgtgtgttcaagtttgaagacggcggagtgctgaattgcaacttccgctacacctacga	||||||||||||||||||||||||||||||||||||||||||||||||||||||||||||||||||||||||||||| | |||||||||||||||||||||||||||||||| ||||||||||||||||||||||||||||||||||||||||||||||||||||||||||||||||||||||||||||||||||||||||||||||||||||||||||||||||||||||||||||||||||||||||||||||||||||||||||||||||||||||||||||||||||||||||||||||||||||||||||||	0.87
BW859914	gi|66468130|gb|BW859914.1|BW859914	BW859914 Amphioxus Branchiostoma floridae unpublished cDNA library, neurula whole animal Branchiostoma floridae cDNA clone bfne060a01 5', mRNA sequence	Neurula	GFPa1	1e-158	1	99.64	1e-158	279	278	278	0	45	323	323	1	279	660	atgcctctgcccgcaacccacgacatccaccttcacggctccatcaacggccacgagttcgacatggtggggggaggaaaaggcgacccgaacgccggctcgctggtgaccacagcgaaatccaccaagggtgccctgaagttctctccctacttgatgatcccccacctcgggtacgggtactaccagtacctcccctacccggacggaccctcgcctttccaggcctccatgttggaaggatcggggtatgcagtctaccgcgtgttcgactttgaa	atgcctctgcccgcaacccacgacatccaccttcacggctccatcaacggccacgagttcgacatggtggggggaggaaaaggcgacccgaacgccggctcgctggtgaccacagcgaaatccaccaagggtgccctgaagttctctccctacttgatgatcccccacctcgggtacgggtactaccagtacctcccctacccggacggaccctcgcctttccagacctccatgttggaaggatcggggtatgcagtctaccgcgtgttcgactttgaa	||||||||||||||||||||||||||||||||||||||||||||||||||||||||||||||||||||||||||||||||||||||||||||||||||||||||||||||||||||||||||||||||||||||||||||||||||||||||||||||||||||||||||||||||||||||||||||||||||||||||||||||||||||||||||||||||| |||||||||||||||||||||||||||||||||||||||||||||||||||||	0.86
BW860087	gi|66468303|gb|BW860087.1|BW860087	BW860087 Amphioxus Branchiostoma floridae unpublished cDNA library, neurula whole animal Branchiostoma floridae cDNA clone bfne060h19 5', mRNA sequence	Neurula	GFPe3	1e-153	1	98.24	1e-153	284	279	279	0	44	327	327	1	284	657	atgtctctccctacgactcacgaccttcacatcttcggctccgtcaatggcgcggagttcgacctggtgggaggcggaaagggcaacccgaacgatggaacgctggagaccaatgtgaaatccacccggggcgccctgccctgctccccgctgctgatcggacccaacctggggtacggcttctaccagtacctgcccttccctggcggcgcctcacccttccaaaccgncatcacggacggagggtaccangntcaccgtgtgttcaagtttgaagacggcgg	atgtctctccctacgactcacgaccttcacatcttcggctccgtcaatggcgcggagttcgacctggtgggaggcggaaagggcaacccgaacgatggaacgctggagaccagtgtgaaatccacccggggcgccctgccctgctccccgctgttgatcggacccaacctggggtacggcttctaccagtacctgcccttccctggcggcgcctcacccttccaaaccgccatcacggacggagggtaccaggttcaccgtgtgttcaagtttgaagacggcgg	|||||||||||||||||||||||||||||||||||||||||||||||||||||||||||||||||||||||||||||||||||||||||||||||||||||||||||||||| |||||||||||||||||||||||||||||||||||||||| ||||||||||||||||||||||||||||||||||||||||||||||||||||||||||||||||||||||||||| ||||||||||||||||||||| | ||||||||||||||||||||||||||||||	0.85
BW860211	gi|66468427|gb|BW860211.1|BW860211	BW860211 Amphioxus Branchiostoma floridae unpublished cDNA library, neurula whole animal Branchiostoma floridae cDNA clone bfne060n03 5', mRNA sequence	Neurula	GFPe1	1e-174	1	98.74	1e-174	318	314	314	0	49	366	366	1	318	657	atgtctctccctacgactcacgaccttcacatcttcggctccgtcaatggcgcggagttcgacctggtgggaggcggaaagggcaacccgaacgatggaacgctggagaccagtgtgaaatccacccggggcgccctgccctgctccccgctgctgatcggacccaacctggggtacggcttctaccagtacctgcccttccctggcggcgcctcgcccttccaaaccgccatcacggacggagggtaccaggttcaccgtgtgttcaagtttgaagacggcggaatgctgaattgcaacttccgctacacctacgag	atgtctctccctacgactcacgaccttcacatcttcggctccgtcaatggcgcggagttcgacctggtgggaggcggcaggggcaacccgaacgatggaacgctggagaccagtgtgaaatccacccggggcgccctgccctgctccccgctgctgatcggacccaacctggggtacggcttctaccagtacctgcccttccctggcggcgcctcacccttccaaaccgccatcacggacggagggtaccaggttcaccgtgtgttcaagtttgaagacggcggagtgctgaattgcaacttccgctacacctacgag	||||||||||||||||||||||||||||||||||||||||||||||||||||||||||||||||||||||||||||| | ||||||||||||||||||||||||||||||||||||||||||||||||||||||||||||||||||||||||||||||||||||||||||||||||||||||||||||||||||||||||||||||||||||||| ||||||||||||||||||||||||||||||||||||||||||||||||||||||||||||||||||||| ||||||||||||||||||||||||||||||||	0.86
BW860278	gi|66468494|gb|BW860278.1|BW860278	BW860278 Amphioxus Branchiostoma floridae unpublished cDNA library, neurula whole animal Branchiostoma floridae cDNA clone bfne061a01 5', mRNA sequence	Neurula	GFPa1	1e-152	1	99.63	1e-152	268	267	267	0	45	312	312	1	268	660	atgcctctgcccgcaacccacgacatccaccttcacggctccatcaacggccacgagttcgacatggtggggggaggaaaaggcgacccgaacgccggctcgctggtgaccacagcgaaatccaccaagggtgccctgaagttctctccctacttgatgatcccccacctcgggtacgggtactaccagtacctcccctacccggacggaccctcgcctttccaggcctccatgttggaaggatcggggtatgcagtctaccgcgtgt	atgcctctgcccgcaacccacgacatccaccttcacggctccatcaacggccacgagttcgacatggtggggggaggaaaaggcgacccgaacgccggctcgctggtgaccacagcgaaatccaccaagggtgccctgaagttctctccctacttgatgatcccccacctcgggtacgggtactaccagtacctcccctacccggacggaccctcgcctttccagacctccatgttggaaggatcggggtatgcagtctaccgcgtgt	||||||||||||||||||||||||||||||||||||||||||||||||||||||||||||||||||||||||||||||||||||||||||||||||||||||||||||||||||||||||||||||||||||||||||||||||||||||||||||||||||||||||||||||||||||||||||||||||||||||||||||||||||||||||||||||||| ||||||||||||||||||||||||||||||||||||||||||	0.86
BW860855	gi|66469071|gb|BW860855.1|BW860855	BW860855 Amphioxus Branchiostoma floridae unpublished cDNA library, neurula whole animal Branchiostoma floridae cDNA clone bfne062k03 5', mRNA sequence	Neurula	GFPe3	1e-137	2	100	3e-43	82	82	82	0	310	391	396	167	248	657	acctggggtacggcttctaccagtacctgcccttccctggcggcgcctcacccttccaaaccgccatcacggacggagggta	acctggggtacggcttctaccagtacctgcccttccctggcggcgcctcacccttccaaaccgccatcacggacggagggta	||||||||||||||||||||||||||||||||||||||||||||||||||||||||||||||||||||||||||||||||||	0.21
BW860855	gi|66469071|gb|BW860855.1|BW860855	BW860855 Amphioxus Branchiostoma floridae unpublished cDNA library, neurula whole animal Branchiostoma floridae cDNA clone bfne062k03 5', mRNA sequence	Neurula	GFPe3	1e-137	1	99.19	1e-137	248	246	246	0	46	293	396	1	248	657	atgtctctccctacgactcacgaccttcacatcttcggctccgtcaatggcgcggagttcgacctggtgggaggcggaaagggcaacccgaacgatggaacgctggagaccagtgtgaaatccacccggggcgccctgccctgctccccgctgctgatcggacccaacctggggtacggcttctaccagtacctgcccttccctggcggcgcctcgcccttccaaaccgccatcacggacggagggta	atgtctctccctacgactcacgaccttcacatcttcggctccgtcaatggcgcggagttcgacctggtgggaggcggaaagggcaacccgaacgatggaacgctggagaccagtgtgaaatccacccggggcgccctgccctgctccccgctgttgatcggacccaacctggggtacggcttctaccagtacctgcccttccctggcggcgcctcacccttccaaaccgccatcacggacggagggta	||||||||||||||||||||||||||||||||||||||||||||||||||||||||||||||||||||||||||||||||||||||||||||||||||||||||||||||||||||||||||||||||||||||||||||||||||||||||| ||||||||||||||||||||||||||||||||||||||||||||||||||||||||||||| ||||||||||||||||||||||||||||||||	0.62
BW918835	gi|66546174|gb|BW918835.1|BW918835	BW918835 Amphioxus Branchiostoma floridae unpublished cDNA library, neurula whole animal Branchiostoma floridae cDNA clone bfne062k17 3', mRNA sequence	Neurula	GFPe1	2e-26	1	100	2e-26	54	54	54	0	367	420	420	604	657	657	tcacacagtgtcgatgaaggccttcactttctcgctcagggtgatctcggtctt	tcacacagtgtcgatgaaggccttcactttctcgctcagggtgatctcggtctt	||||||||||||||||||||||||||||||||||||||||||||||||||||||	0.13
BW860868	gi|66469084|gb|BW860868.1|BW860868	BW860868 Amphioxus Branchiostoma floridae unpublished cDNA library, neurula whole animal Branchiostoma floridae cDNA clone bfne062k17 5', mRNA sequence	Neurula	GFPe1	1e-169	1	98.4	1e-169	313	308	308	0	36	348	348	1	313	657	atgtctctccctacgactcacgaccttcacatcttcggctccgtcaatggcgcggagttcgacctggtgggaggcggaaagggcaacccgaacgatggaacgctggagaccagtgtgaaatccacccggggcgccctgccctgctccccgctgctgatcggacccaacctggggtacggcttctaccagtacctgcccttccctggcggcgcctcgcccttccaaaccgccatcacggacggagggtaccaggttcaacgtgtgttcaagtttgaagacggcggtgtgctgaattgcaacttccgctacacct	atgtctctccctacgactcacgaccttcacatcttcggctccgtcaatggcgcggagttcgacctggtgggaggcggcaggggcaacccgaacgatggaacgctggagaccagtgtgaaatccacccggggcgccctgccctgctccccgctgctgatcggacccaacctggggtacggcttctaccagtacctgcccttccctggcggcgcctcacccttccaaaccgccatcacggacggagggtaccaggttcaccgtgtgttcaagtttgaagacggcggagtgctgaattgcaacttccgctacacct	||||||||||||||||||||||||||||||||||||||||||||||||||||||||||||||||||||||||||||| | ||||||||||||||||||||||||||||||||||||||||||||||||||||||||||||||||||||||||||||||||||||||||||||||||||||||||||||||||||||||||||||||||||||||| ||||||||||||||||||||||||||||||||||||||||| |||||||||||||||||||||||||| ||||||||||||||||||||||||||||	0.89
[truncated: 496 more rows]
